# Supplementary material for: Comparing ant behaviour indices for fine-scale analyses
Source: Sci Rep. 2019 May 2;9:6856. doi: 10.1038/s41598-019-43313-4 (PMC6497665; doi:10.1038/s41598-019-43313-4)
Supplement: Supplementary file 2 — Supplementary data [file 41598_2019_43313_MOESM2_ESM.xlsx]

## Sheet: Evaluation_file_1
Title
Comparing ant behaviour indices for fine-scale analyses
Patrick Krapf, Nadine Hochenegger, Wolfgang Arthofer, Birgit C. Schlick-Steiner, Florian M. Steiner
Molecular Ecology Group, Department of Ecology, University of Innsbruck, Technikerstr. 25,
Innsbruck 6020, Austria
Evaluation file 1. Evaluation file of Video 1. The worker IDs, the 10-second acclimatisation time, the evaluation for each second for both workers, and values for all behaviour indices are presented.
nestID	N1	N2	level	acclimatisation time										s1	s2	s3	s4	s5	s6	s7	s8	s9	s10	s11	s12	s13	s14	s15	s16	s17	s18	s19	s20	s21	s22	s23	s24	s25	s26	s27	s28	s29	s30	s31	s32	s33	s34	s35	s36
18986	18986	18988	internest	0	2	3	3	3	3	3	2	3	2	0	0	0	2	3	3	3	0	0	-2	0	0	0	0	0	0	0	0	0	-2	2	0	-2	-2	0	0	0	2	2	0	0	0	-2	-2	0	0
18988			internest	0	2	3	0	3	0	0	0	0	0	0	0	0	0	0	0	0	0	0	-2	0	0	0	0	0	0	0	0	0	-2	0	0	0	0	-2	0	0	0	0	0	0	0	-2	-2	-2	0
[truncated: 175 more columns]

## Sheet: DataSet1
Data Set 1. Raw behaviour data of Data Set 1.
location	level	replicate	s1	s2	s3	s4	s5	s6	s7	s8	s9	s10	s11	s12	s13	s14	s15	s16	s17	s18	s19	s20	s21	s22	s23	s24	s25	s26	s27	s28	s29	s30	s31	s32	s33	s34	s35	s36	s37	s38	s39	s40	s41	s42	s43	s44	s45	s46	s47
Penser Joch	Intra	1	0	0	0	0	0	0	0	0	-2	0	0	0	0	-2	0	-2	0	0	-2	-2	-2	0	0	0	0	0	0	-2	-2	0	-2	-2	0	0	0	0	0	0	-2	0	-2	0	0	0	0	-2	-2
Penser Joch	Intra	1	0	0	0	-2	0	0	-2	-2	-2	0	0	0	0	0	0	0	0	0	0	0	0	0	0	0	0	0	0	0	0	0	0	0	0	0	0	0	0	0	0	0	0	0	0	0	0	0	0
Penser Joch	Intra	2	0	0	0	0	0	0	0	0	0	0	-2	-2	-2	0	0	0	0	0	-2	0	0	0	0	0	0	0	0	0	0	0	0	0	0	0	0	0	0	0	0	0	0	0	0	0	0	0	0
Penser Joch	Intra	2	0	0	0	0	0	0	0	0	0	0	0	-2	0	0	0	0	0	0	0	0	0	0	0	0	0	0	0	0	0	0	0	0	0	0	0	0	0	0	0	0	0	0	0	0	0	0	0
Penser Joch	Intra	3	0	-2	-2	0	0	-2	-2	0	0	0	0	0	0	0	0	0	0	-2	-2	0	0	-2	0	0	0	0	0	0	0	-2	0	0	0	0	-2	0	0	-2	0	0	0	0	0	0	0	0	0
Penser Joch	Intra	3	0	-2	-2	0	0	-2	-2	0	0	0	0	0	0	0	0	0	0	0	-2	0	-2	-2	0	0	0	0	0	0	0	-2	-2	-2	0	0	-2	0	0	0	0	0	0	0	0	0	0	0	0
Penser Joch	Intra	4	0	2	2	2	0	0	-2	0	0	-2	-2	0	0	0	0	-2	-2	0	0	0	0	0	0	0	0	0	0	0	0	0	0	0	0	0	0	-2	0	0	0	0	-2	0	0	0	0	0	0
Penser Joch	Intra	4	0	2	2	2	2	2	2	2	0	0	0	-2	-2	-2	0	-2	-2	0	0	0	0	0	0	0	0	0	0	-2	-2	0	0	0	0	0	0	0	0	0	0	0	0	0	-2	0	0	0	0
Penser Joch	Intra	1	0	0	-2	-2	-2	-2	0	0	0	0	0	0	0	0	0	0	-2	0	0	0	0	0	0	0	0	0	0	0	-2	-2	0	0	0	0	0	0	0	0	0	0	0	0	0	0	0	0	0
Penser Joch	Intra	1	0	0	-2	0	0	0	0	0	0	0	0	0	0	-2	0	0	-2	0	0	0	0	0	0	0	0	0	0	0	-2	0	0	0	0	0	0	0	0	0	0	0	0	0	0	0	0	0	0
Penser Joch	Intra	2	0	-2	-2	-2	0	-2	-2	0	0	-2	-2	0	0	0	0	0	0	-2	0	0	0	0	-2	-2	0	-2	-2	-2	-2	0	0	0	0	0	0	0	0	0	0	-2	0	0	0	0	0	0	0
Penser Joch	Intra	2	0	2	-2	-2	0	-2	-2	0	0	0	0	0	0	0	0	0	0	0	0	0	0	0	-2	0	0	-2	-2	-2	-2	0	0	0	0	0	0	0	0	0	0	0	0	0	0	0	0	0	0
Penser Joch	Intra	3	0	0	0	-2	-2	-2	0	0	0	-2	-2	0	0	0	-2	-2	-2	0	0	0	0	0	0	0	0	0	0	0	0	0	-2	0	0	0	0	0	0	0	0	0	0	0	0	0	-2	-2	0
Penser Joch	Intra	3	2	2	2	2	2	-2	0	0	0	0	0	0	0	0	-2	-2	0	0	0	0	0	0	0	0	0	0	0	0	0	0	-2	0	0	0	0	0	0	0	0	0	0	0	0	0	-2	-2	0
Penser Joch	Intra	4	2	0	0	0	0	0	-2	0	0	-2	0	0	0	0	0	-2	0	0	-2	-2	-2	-2	-2	-2	-2	-2	0	0	0	0	0	0	0	0	0	0	0	0	0	0	0	-2	0	0	0	0	0
Penser Joch	Intra	4	0	0	0	0	0	0	0	0	0	0	0	0	0	0	0	-2	0	0	0	0	0	0	0	0	0	0	0	0	0	0	0	0	0	0	0	0	0	0	0	0	0	0	0	0	0	0	0
Penser Joch	Inter	1	-2	-2	-2	-2	-2	-2	-2	-2	0	0	0	0	0	0	0	0	-2	-2	-2	-2	0	0	0	0	-2	0	0	0	0	0	0	0	0	0	-2	0	0	0	0	0	0	0	0	0	-2	-2	0
Penser Joch	Inter	1	-2	-2	-2	-2	-2	-2	0	0	0	0	0	0	0	0	0	0	0	-2	0	0	0	0	0	0	-2	0	0	0	0	-2	0	0	0	0	-2	0	0	0	0	-2	0	0	0	0	-2	-2	0
Penser Joch	Inter	2	2	2	2	2	2	2	2	-2	-2	-2	-2	0	0	0	0	0	0	0	0	0	0	0	-2	2	3	3	3	3	-2	-2	-2	-2	-2	-2	-2	0	0	0	0	0	2	2	2	0	0	0	0
Penser Joch	Inter	2	2	2	-2	-2	-2	-2	-2	0	0	0	0	0	0	0	0	0	0	0	0	0	0	0	0	0	0	0	0	0	0	0	0	0	0	0	0	0	0	0	0	0	0	0	0	0	0	0	0
Penser Joch	Inter	3	2	2	0	0	0	0	0	0	-2	0	0	0	0	0	0	-2	-2	0	0	0	-2	0	0	0	0	0	0	0	0	-2	0	0	0	-2	-2	-2	-2	-2	-2	-2	-2	-2	-2	-2	-2	-2	-2
Penser Joch	Inter	3	0	1	0	0	0	0	0	0	-2	-2	0	0	0	0	0	-2	-2	0	0	0	0	0	0	0	0	0	0	0	0	0	0	0	0	-2	-2	0	0	0	0	0	0	0	0	-2	-2	-2	-2
Penser Joch	Inter	4	0	0	0	0	0	0	0	0	0	0	-2	-2	-2	-2	3	3	3	3	3	3	3	3	3	3	3	3	3	3	3	3	3	3	3	3	3	3	3	3	3	3	3	3	3	3	3	3	3
Penser Joch	Inter	4	0	0	0	0	0	0	0	0	0	0	-2	-2	-2	-2	3	3	3	3	3	3	3	3	3	3	3	3	3	3	3	3	3	3	3	3	3	3	3	3	3	3	3	3	3	3	3	3	3
Penser Joch	Inter	1	0	-2	-2	-2	0	-2	2	2	2	3	3	3	3	3	3	3	3	3	3	3	3	3	3	3	3	3	3	3	3	3	3	3	3	3	3	3	3	3	3	3	3	3	3	3	3	3	3
Penser Joch	Inter	1	-2	-2	-2	-2	0	-2	-2	2	2	3	3	3	3	3	3	3	3	3	3	3	3	3	3	3	3	3	3	3	3	3	3	3	3	3	3	3	3	3	3	3	3	3	3	3	3	3	3
Penser Joch	Inter	2	0	0	0	0	0	-2	0	0	0	0	0	0	0	0	0	0	0	0	0	0	0	0	0	0	-2	-2	0	0	0	0	0	0	0	0	0	0	0	0	-2	0	0	0	0	0	0	0	0
Penser Joch	Inter	2	2	2	2	2	2	-2	0	0	0	-2	0	0	0	0	0	0	0	0	0	-2	-2	-2	-2	-2	0	0	0	0	0	0	0	0	0	0	0	0	0	0	-2	0	0	0	0	0	-2	-2	0
Penser Joch	Inter	3	0	0	2	2	0	2	4	4	4	4	4	4	4	4	4	4	3	3	3	3	3	3	3	3	3	3	3	3	3	3	3	3	3	3	3	3	3	3	3	3	3	3	3	3	3	3	3
Penser Joch	Inter	3	2	2	2	2	0	0	1	1	1	1	1	1	1	1	1	1	1	1	1	2	2	2	2	2	2	2	2	2	2	2	2	2	2	2	2	2	2	2	2	2	2	3	3	3	3	3	3
Penser Joch	Inter	4	0	0	0	0	0	0	1	1	0	0	0	0	0	0	0	0	0	0	0	0	0	0	0	0	0	0	0	0	0	0	0	0	0	0	0	0	0	0	0	0	0	0	0	0	0	0	0
Penser Joch	Inter	4	2	2	2	2	2	2	3	2	2	2	0	0	2	0	0	0	0	0	0	0	0	0	0	0	-2	2	-2	0	0	0	0	0	0	0	2	0	0	0	0	0	0	0	0	0	0	0	0
Penser Joch	Inter	1	2	2	2	3	3	3	3	3	3	3	3	3	3	3	3	3	3	3	3	3	3	3	3	3	3	3	3	3	3	3	3	3	3	3	3	3	3	3	3	3	3	3	3	3	3	3	3
Penser Joch	Inter	1	2	2	-2	3	3	3	3	3	3	3	3	3	3	3	3	3	3	3	3	3	3	3	3	3	3	3	3	3	3	3	3	3	3	3	3	3	3	3	3	3	3	3	3	3	3	3	3
Penser Joch	Inter	2	0	0	0	0	0	0	-2	-2	-2	-2	-2	-2	-2	-2	-2	-2	-2	-2	-2	-2	-2	-2	-2	-2	-2	-2	-2	-2	-2	-2	-2	-2	-2	-2	-2	-2	-2	-2	-2	-2	3	3	3	3	3	3	3
Penser Joch	Inter	2	0	0	0	0	0	0	-2	-2	-2	-2	-2	-2	-2	-2	-2	-2	-2	-2	-2	-2	-2	2	-2	-1	-1	-1	-1	-1	-1	-2	-2	-2	2	-2	-2	-2	-2	-2	-2	-2	2	2	2	-2	-2	-2	-2
Penser Joch	Inter	3	0	0	0	0	0	0	0	0	1	0	0	0	0	0	0	0	0	0	0	0	0	0	0	0	0	0	0	0	0	0	-2	-2	-2	-2	1	1	-1	-1	3	3	3	3	3	3	3	3	3
Penser Joch	Inter	3	2	2	0	0	0	0	0	0	-2	0	0	0	0	0	0	0	0	0	0	0	0	0	0	0	0	0	0	0	0	0	-2	-2	-2	-2	2	2	3	4	4	4	4	4	4	4	4	4	4
Penser Joch	Inter	4	0	0	0	0	0	0	0	0	-2	2	2	2	2	3	3	3	3	3	3	3	3	3	3	3	3	3	3	3	3	3	3	3	3	3	3	3	3	3	3	3	3	3	3	3	3	3	3
Penser Joch	Inter	4	2	2	2	2	2	2	2	0	-2	2	2	2	2	3	3	3	3	3	3	3	3	3	3	3	3	3	3	3	3	3	3	3	3	3	3	3	3	3	3	3	3	3	3	3	3	3	3
Penser Joch	Intra	1	0	0	0	0	0	-2	0	0	-2	-2	0	0	0	0	0	0	0	0	0	0	0	0	0	0	0	0	0	0	0	0	0	0	0	0	0	0	-2	0	0	0	0	0	0	0	0	0	0
Penser Joch	Intra	1	0	0	0	0	0	0	0	0	0	0	0	0	0	0	0	0	0	0	0	0	0	0	0	0	0	0	-2	-2	0	-2	0	-2	-2	-2	0	0	-2	0	0	0	0	0	0	0	0	0	0
Penser Joch	Intra	2	0	0	-2	-2	0	0	0	0	0	0	0	0	0	0	0	-2	0	0	0	0	0	0	0	0	0	0	0	0	0	-2	0	0	0	0	0	-2	0	0	0	0	0	0	-1	-1	0	0	0
Penser Joch	Intra	2	2	2	-2	0	0	0	0	-2	0	0	0	0	0	0	0	-2	0	0	-2	0	0	0	0	0	0	0	0	0	0	-2	0	0	0	0	0	-2	0	0	0	0	0	0	0	0	0	0	0
Penser Joch	Intra	3	2	2	2	2	2	0	0	-2	0	0	0	0	0	0	-2	0	-2	0	0	0	0	0	0	0	-2	0	0	0	0	0	0	-2	0	0	0	0	0	0	-2	0	0	0	0	-2	-2	0	0
Penser Joch	Intra	3	2	2	0	0	-2	0	0	-2	0	0	0	0	0	0	-2	0	-2	0	0	0	0	-2	0	0	-2	0	0	0	0	0	0	-2	-2	0	0	0	0	0	0	0	0	0	0	-2	-2	0	0
Penser Joch	Intra	4	2	0	0	0	0	0	0	0	0	0	0	0	0	0	0	0	-2	0	0	0	0	0	-2	0	0	0	0	0	0	0	0	0	-1	0	0	0	0	-1	-1	-1	0	0	0	0	0	0	0
Penser Joch	Intra	4	3	0	0	0	0	0	0	0	0	0	0	0	0	0	0	0	0	0	0	0	0	0	-2	0	0	-2	-2	0	0	0	0	0	-2	0	0	0	0	0	0	0	0	0	0	0	-2	0	0
Penser Joch	Intra	1	0	0	0	0	0	0	0	0	0	0	0	0	0	0	0	-2	-2	-2	0	0	0	-2	0	0	0	-2	0	0	0	-2	0	0	0	0	0	0	0	0	-2	0	0	0	0	0	0	0	0
Penser Joch	Intra	1	0	0	0	0	0	0	0	0	0	0	0	0	0	0	0	-2	-2	-2	0	0	0	-2	0	0	0	-2	0	0	0	0	0	0	0	0	0	0	0	0	-2	0	0	0	-2	0	0	0	0
Penser Joch	Intra	2	2	2	0	0	0	-2	0	0	0	0	0	0	0	0	0	0	0	0	0	0	0	0	0	-2	0	0	0	0	0	0	0	0	0	0	0	0	0	0	0	-2	0	0	0	0	0	0	0
Penser Joch	Intra	2	2	3	0	0	0	-2	0	0	0	0	0	0	0	0	0	0	0	0	0	-2	0	0	0	-2	0	0	0	0	0	0	0	0	0	0	0	0	0	0	0	-2	0	0	0	0	0	0	0
Penser Joch	Intra	3	0	0	0	0	0	0	-2	-2	-2	0	0	0	0	0	0	0	0	0	0	0	0	0	0	0	0	0	0	0	0	0	0	0	0	0	0	0	0	0	0	0	0	-2	0	-2	0	0	0
Penser Joch	Intra	3	2	2	0	0	0	0	-2	0	0	0	0	-2	0	0	0	0	0	0	0	0	0	0	0	-2	0	0	0	0	0	0	0	0	0	0	0	0	0	0	0	0	0	0	0	-2	0	0	0
Penser Joch	Intra	4	0	0	0	2	-2	2	-2	0	-2	0	0	-2	0	0	0	0	0	-2	0	0	0	0	0	0	0	0	0	0	0	0	-2	-2	0	0	0	0	-2	0	0	0	0	0	0	-2	0	0	0
Penser Joch	Intra	4	0	0	0	0	-2	-2	0	0	0	0	0	0	0	0	0	0	0	-2	0	0	0	0	0	0	0	0	0	0	0	0	0	0	0	0	0	0	-2	-2	0	0	0	0	0	0	0	0	0
Penser Joch	Inter	1	0	0	0	0	0	0	0	0	0	-2	0	0	0	0	0	0	0	0	0	0	0	0	0	0	0	0	0	-2	0	0	-2	2	3	3	3	3	3	3	3	3	3	3	3	3	3	3	3
Penser Joch	Inter	1	2	2	2	2	2	0	0	0	0	0	0	0	0	0	0	0	0	0	0	-2	-2	-2	0	0	0	0	0	0	0	0	-2	0	1	1	1	1	1	1	1	1	1	1	1	1	1	1	1
Penser Joch	Inter	2	0	0	0	0	0	0	0	-2	3	3	3	3	3	3	3	3	4	4	4	4	4	4	4	4	4	4	4	4	4	4	4	4	3	3	3	3	3	3	3	3	3	3	3	3	3	3	3
Penser Joch	Inter	2	2	2	2	2	0	0	0	-2	-2	2	4	4	4	4	4	4	4	4	4	4	4	4	4	4	4	4	4	4	4	4	4	4	3	3	3	3	3	3	3	3	3	3	3	3	3	3	3
Penser Joch	Inter	3	0	0	0	0	0	0	0	0	0	0	0	0	0	0	0	0	0	0	0	0	0	0	0	0	0	0	0	0	0	0	0	0	0	0	1	1	1	1	3	3	3	3	3	3	3	3	3
Penser Joch	Inter	3	2	0	0	0	0	0	0	0	0	0	0	0	0	0	0	0	0	0	0	0	0	0	0	0	0	0	0	0	0	0	0	0	0	-2	2	3	3	3	3	3	3	3	3	3	3	3	3
Penser Joch	Inter	4	0	0	0	0	2	2	0	0	0	0	0	2	2	2	0	0	0	0	0	0	-2	0	-2	0	0	0	0	0	0	0	0	0	0	0	0	0	0	0	-2	0	0	0	0	0	0	0	0
Penser Joch	Inter	4	2	2	2	2	2	2	2	2	2	2	2	2	2	2	2	0	0	0	0	0	2	2	2	0	0	0	0	0	0	0	0	0	0	0	2	0	0	-2	0	0	0	0	0	0	0	0	0
Penser Joch	Inter	1	0	0	0	0	-2	0	0	0	0	-2	-2	-2	-2	0	0	0	0	0	0	0	-2	-2	-2	-2	0	0	0	0	0	0	0	0	0	0	-2	0	0	0	0	0	0	0	0	0	0	0	0
Penser Joch	Inter	1	0	0	0	0	-2	-2	0	0	0	2	0	0	-2	0	0	0	0	0	0	0	0	0	0	0	0	0	0	0	0	0	0	0	0	0	0	0	0	0	0	0	0	0	0	0	0	0	0
Penser Joch	Inter	2	0	0	0	0	0	0	0	1	1	1	1	1	1	1	1	1	1	1	1	1	1	1	1	1	1	1	1	1	1	3	3	3	3	3	3	3	3	3	3	3	3	3	3	3	4	4	4
Penser Joch	Inter	2	0	0	0	0	-2	2	2	3	3	3	3	3	3	3	3	3	3	3	3	3	3	3	3	3	3	3	3	3	3	3	3	3	3	3	3	3	3	3	3	3	3	3	3	3	4	4	4
Penser Joch	Inter	3	2	3	3	3	3	3	3	3	0	0	0	0	0	0	0	0	0	0	0	0	0	0	0	0	0	0	0	0	0	0	-2	-2	-2	-2	-2	-2	-2	-2	-2	-2	-2	-2	-2	-2	-2	-2	-2
Penser Joch	Inter	3	2	2	2	2	1	1	1	1	0	0	0	0	0	0	0	0	0	0	0	0	0	0	0	0	0	0	0	0	0	0	-2	-2	-2	-2	-2	-2	-2	-2	-2	-2	-2	-2	-2	-2	-2	-2	-2
Penser Joch	Inter	4	0	0	0	0	0	0	0	0	0	0	0	0	0	0	-2	-2	-2	0	0	0	0	0	0	0	0	-2	-2	-2	0	0	0	0	0	0	0	0	0	0	-2	-2	-2	-2	-2	-2	-2	0	0
Penser Joch	Inter	4	2	2	2	2	0	0	0	0	0	0	0	0	0	0	0	0	0	0	0	0	0	0	0	0	0	-2	-2	-2	-2	-2	2	2	0	0	0	0	0	0	-2	-2	-2	-2	-2	-2	-2	0	0
Penser Joch	Inter	1	0	0	0	0	0	0	0	2	2	3	4	4	4	4	4	4	4	4	4	4	4	2	2	2	2	2	2	2	2	2	2	2	2	2	2	2	2	2	2	2	2	3	3	3	2	2	2
Penser Joch	Inter	1	0	0	0	-2	-2	2	3	3	3	3	3	3	3	3	3	3	3	3	3	3	3	2	2	2	2	-1	-1	-1	-1	-1	-1	-1	-1	-1	-1	-1	-1	-1	-1	-1	-1	1	1	1	2	2	2
Penser Joch	Inter	2	0	0	0	0	0	0	0	0	0	0	0	0	0	0	0	0	0	0	0	0	0	0	0	0	0	0	0	0	0	0	0	0	0	0	0	0	0	0	0	0	0	0	0	0	-2	-2	-2
Penser Joch	Inter	2	0	0	0	0	0	0	0	0	0	0	0	0	0	0	0	0	0	0	0	0	0	0	0	0	0	0	0	0	0	0	0	0	0	0	0	0	0	0	0	0	0	-2	2	2	2	2	2
Penser Joch	Inter	3	0	0	0	0	0	0	0	0	0	2	3	3	4	4	4	4	4	4	4	4	4	4	4	4	4	4	4	4	4	4	4	4	4	4	4	4	4	4	4	4	4	4	4	4	4	4	4
Penser Joch	Inter	3	0	0	0	0	0	0	0	0	0	-2	2	3	4	4	4	4	4	4	4	4	4	4	4	4	4	4	4	4	4	4	4	4	4	4	4	4	4	4	4	4	4	4	4	4	4	4	4
Penser Joch	Inter	4	0	0	0	0	0	0	0	-2	0	0	0	0	0	0	0	0	0	0	0	0	0	0	0	0	0	0	0	0	0	0	0	0	0	0	0	0	0	0	0	0	0	0	0	0	0	0	0
Penser Joch	Inter	4	2	0	0	0	0	0	0	-2	0	0	0	0	-2	0	0	0	0	0	0	0	0	0	2	-2	0	0	0	0	0	0	0	0	0	0	0	0	0	0	0	0	0	0	0	0	0	0	0
Penser Joch	Intra	1	2	0	0	0	0	0	0	0	-2	0	0	-2	0	0	0	0	0	0	0	0	-2	0	0	0	0	0	0	0	0	0	0	0	0	-2	0	0	0	0	-2	0	0	0	0	0	0	0	-2
Penser Joch	Intra	1	3	2	2	2	2	2	2	2	2	-2	2	2	2	2	0	0	0	0	0	0	-2	0	0	0	0	-2	0	0	0	0	0	0	0	-2	0	0	0	0	-2	0	0	0	0	0	0	0	-2
Penser Joch	Intra	2	0	0	0	0	0	0	0	0	0	0	0	0	0	0	0	0	0	0	0	0	0	0	-2	0	0	0	0	0	0	0	0	0	0	0	0	0	0	0	0	0	0	0	-2	0	0	0	0
Penser Joch	Intra	2	2	2	2	2	2	2	2	2	2	2	2	2	2	2	2	2	2	2	2	0	0	2	2	2	-2	0	0	0	0	0	0	0	0	0	0	0	0	0	0	0	0	-2	-2	0	0	0	0
Penser Joch	Intra	3	0	0	0	0	0	0	0	0	2	-2	0	0	0	0	0	-2	-2	-2	0	0	0	0	0	0	0	0	0	0	-2	-2	0	0	0	0	0	0	0	0	0	-2	0	0	0	0	0	0	0
Penser Joch	Intra	3	2	2	2	0	0	0	0	0	-2	-2	0	0	0	0	0	-2	-2	0	0	0	0	0	-1	-1	-1	0	0	0	-1	-1	0	0	0	0	-2	0	0	0	0	-2	-1	-1	0	0	-1	0	0
Penser Joch	Intra	4	2	2	2	2	0	0	0	0	0	-2	-2	0	-2	0	0	0	0	-2	-2	0	0	0	0	0	0	0	0	0	0	0	0	0	0	0	0	0	0	0	0	0	0	0	0	-2	-2	0	0
Penser Joch	Intra	4	2	2	2	2	2	0	0	0	0	-2	-2	0	-2	0	0	0	0	-2	-2	0	0	0	0	0	-2	0	0	0	0	0	-2	0	0	0	0	0	0	0	0	0	0	0	0	-2	-2	0	0
Penser Joch	Intra	1	2	2	2	2	2	2	2	2	2	-2	0	0	0	0	0	0	0	0	-2	0	0	0	0	0	0	0	0	0	0	0	0	0	-2	-2	0	0	0	0	0	0	0	0	0	0	0	0	0
Penser Joch	Intra	1	2	2	2	2	3	0	0	0	0	-2	-2	0	0	0	0	0	0	0	0	0	0	0	0	0	0	0	0	0	0	0	0	0	-2	-2	0	0	0	0	0	0	0	0	0	0	0	0	0
Penser Joch	Intra	2	2	0	0	0	0	0	0	0	0	-2	0	0	0	-2	0	0	0	2	-2	0	0	0	0	0	0	0	-2	0	-2	0	0	0	-2	-2	0	0	0	0	0	0	0	0	0	0	0	0	0
Penser Joch	Intra	2	2	2	2	2	2	2	2	2	2	2	0	0	0	-2	-2	0	0	-2	-2	0	0	0	0	0	0	0	-2	0	0	0	0	0	-2	-2	0	-2	0	0	0	0	0	0	0	0	0	0	0
Penser Joch	Intra	3	-2	0	0	0	0	-2	0	0	0	0	0	0	0	0	0	-2	0	0	0	0	0	0	0	0	0	0	-2	-2	0	0	0	0	0	-2	0	0	0	0	0	0	-2	-2	0	0	0	0	0
Penser Joch	Intra	3	2	0	0	0	0	-2	-2	0	0	0	0	-2	-2	0	0	-2	0	0	0	0	0	0	0	0	0	0	0	0	0	0	0	0	0	0	0	0	0	0	0	0	-2	-2	0	0	0	0	0
Penser Joch	Intra	4	0	0	-2	0	0	0	0	0	0	0	0	-2	-2	0	0	0	0	0	0	0	0	-2	0	0	0	0	0	-2	0	0	0	-2	-2	-2	0	0	0	0	0	0	0	-2	0	0	0	0	0
Penser Joch	Intra	4	2	2	2	2	2	2	2	2	2	2	2	-2	0	0	0	0	0	0	0	0	0	-2	-2	-2	0	0	0	0	0	0	0	0	0	0	0	0	0	0	0	0	0	0	-2	0	0	0	0
Penser Joch	Intra	1	0	0	0	0	-2	0	-2	0	0	0	0	-2	0	0	-2	-2	0	0	0	-2	-2	0	0	0	0	0	0	0	0	0	0	0	0	0	0	0	0	0	0	0	0	0	0	0	0	0	0
Penser Joch	Intra	1	0	0	0	0	-2	0	0	0	0	0	0	0	0	0	-2	-2	0	0	0	0	0	0	0	0	0	0	0	0	0	0	0	0	0	0	0	0	0	0	0	-2	0	0	-2	0	0	0	0
Penser Joch	Intra	2	0	0	0	0	0	0	0	0	0	0	0	0	0	-2	0	0	-2	0	0	0	0	0	0	0	0	0	0	0	0	-2	-2	0	0	0	0	0	0	0	0	-2	0	0	0	0	0	0	0
Penser Joch	Intra	2	-2	-2	0	0	0	-2	-2	0	0	0	0	0	-2	-2	0	0	-2	0	0	-2	0	0	0	-2	0	0	0	0	0	-2	-2	0	0	0	0	0	0	0	0	-2	0	0	0	0	0	0	0
Penser Joch	Intra	3	0	0	0	0	0	0	0	0	0	0	0	0	0	0	0	0	0	-2	-2	-2	-2	0	0	0	-2	0	0	0	0	0	0	-2	0	0	0	0	0	0	0	0	0	0	0	0	0	0	0
Penser Joch	Intra	3	0	0	0	0	0	0	-2	-2	0	0	0	0	0	0	0	0	0	-2	-2	-2	-2	0	0	0	0	0	0	0	0	0	0	-2	0	0	0	0	0	0	0	0	0	0	0	0	0	0	-2
Penser Joch	Intra	4	0	0	0	0	0	0	0	0	0	0	0	0	0	0	0	0	0	0	0	0	0	0	0	0	0	0	0	0	0	0	0	0	0	-2	-1	-1	-1	-1	0	0	0	0	0	0	0	0	0
Penser Joch	Intra	4	0	0	0	0	-2	0	0	0	0	0	0	0	-2	0	0	0	0	0	0	0	0	0	0	0	0	0	-2	-2	-2	0	0	0	0	-2	-2	-2	-2	0	0	0	0	0	0	0	-2	-2	-2
Penser Joch	Inter	1	0	0	0	0	2	2	2	3	3	4	4	-2	2	-2	0	0	2	2	2	2	2	2	3	3	3	2	3	3	3	3	3	3	3	3	3	3	3	3	3	3	3	3	3	3	3	3	3
Penser Joch	Inter	1	0	0	0	0	2	1	1	2	2	1	1	-2	-2	2	3	3	2	2	2	2	2	2	2	3	3	1	2	2	1	1	1	1	1	3	3	3	3	3	3	3	3	3	3	3	3	3	3
Penser Joch	Inter	2	1	1	1	1	1	1	0	0	0	0	0	0	0	0	0	0	0	0	0	2	2	2	2	0	0	0	0	0	0	0	0	-2	2	2	2	2	2	2	2	2	2	2	2	2	2	2	0
Penser Joch	Inter	2	3	3	3	3	3	-2	0	0	0	0	0	0	0	0	2	2	0	0	2	2	2	2	2	0	0	0	0	0	0	0	0	-2	-2	-2	-2	-2	-2	-2	-2	-2	-2	-2	-2	-2	-2	-2	0
Penser Joch	Inter	3	3	3	3	3	3	3	3	3	3	3	3	3	3	3	3	3	3	3	3	3	3	3	3	3	3	3	3	3	3	3	3	3	3	3	3	3	3	3	3	3	3	3	3	3	3	3	3
Penser Joch	Inter	3	2	2	2	2	2	2	2	2	2	2	2	2	2	2	2	2	2	2	2	2	2	2	2	2	2	2	2	2	2	2	2	2	2	2	2	2	2	2	2	2	2	2	2	2	2	2	2
Penser Joch	Inter	4	3	3	3	3	3	3	3	3	3	3	3	3	3	3	3	3	3	3	3	3	3	3	3	3	3	3	3	3	3	3	3	3	3	3	3	3	3	3	3	3	3	3	3	3	3	3	3
Penser Joch	Inter	4	1	3	3	3	3	3	3	3	3	3	3	3	3	3	3	3	3	3	3	3	3	3	3	3	3	3	3	3	3	3	3	3	3	3	3	3	3	3	3	3	3	3	3	3	3	3	3
Penser Joch	Inter	1	4	4	4	4	4	4	3	2	2	2	3	3	3	3	3	3	3	2	0	0	0	0	2	2	3	3	3	3	2	2	2	2	2	2	3	3	3	3	3	3	3	3	3	3	3	3	3
Penser Joch	Inter	1	4	4	4	3	4	4	3	2	3	1	1	1	1	2	1	1	1	1	0	0	0	0	0	0	1	1	1	1	1	1	1	1	1	1	1	1	1	1	3	3	3	3	3	3	3	3	3
Penser Joch	Inter	2	2	2	2	2	3	3	2	2	2	2	0	0	0	0	0	0	3	3	3	3	3	3	3	3	3	3	3	3	3	3	3	3	3	3	3	3	3	3	3	3	3	3	3	3	3	3	3
Penser Joch	Inter	2	-2	1	1	1	1	1	0	0	0	0	0	0	0	0	0	0	1	1	1	1	1	1	2	2	2	2	2	2	2	2	2	2	2	2	2	2	2	2	2	2	2	2	2	2	2	2	2
Penser Joch	Inter	3	4	4	-2	2	0	0	2	2	0	0	-2	-2	0	0	0	0	0	0	-2	0	-2	0	0	0	0	0	0	0	0	-2	2	-2	0	0	0	0	0	0	0	0	0	0	0	0	0	0	0
Penser Joch	Inter	3	1	1	-2	-2	-2	2	2	2	0	0	2	0	0	0	0	0	0	0	0	0	0	0	0	0	0	0	0	0	2	2	2	-2	-2	0	0	0	0	0	-2	-2	0	0	0	0	0	0	0
Penser Joch	Inter	4	0	0	-2	-2	0	0	0	0	0	0	0	0	0	0	0	0	0	0	-2	0	0	0	0	0	0	0	0	0	0	0	0	0	2	0	0	0	0	0	0	0	0	0	0	0	0	0	0
Penser Joch	Inter	4	0	0	-2	-2	0	0	0	0	0	0	0	0	0	0	0	0	0	0	0	0	0	0	0	0	0	0	0	0	0	0	0	0	-2	0	0	0	0	0	0	0	0	0	0	0	0	0	0
Penser Joch	Intra	1	0	0	0	0	0	0	0	0	0	-2	-2	-2	0	0	0	0	0	0	-2	-2	0	0	0	0	0	0	0	0	0	0	0	0	0	0	0	0	0	0	0	-2	-2	0	0	0	-2	0	0
Penser Joch	Intra	1	0	0	0	0	0	0	0	0	0	-2	-2	-2	0	0	0	0	0	0	-2	-2	0	0	0	0	0	0	0	0	0	0	0	0	0	0	0	0	0	-2	-2	-2	-2	0	0	0	-2	0	0
Penser Joch	Intra	2	3	2	2	-2	0	0	0	2	2	0	0	-2	0	0	0	0	0	0	0	0	0	0	0	0	0	0	0	0	0	0	0	0	0	0	0	0	0	0	0	-2	0	0	-2	0	0	0	0
Penser Joch	Intra	2	3	2	2	-2	0	0	0	2	2	0	0	-2	0	0	0	0	0	0	0	0	0	-2	-2	0	0	0	0	0	0	0	0	0	0	0	0	0	0	0	0	-2	0	0	-2	0	0	0	0
Penser Joch	Intra	3	0	0	0	0	0	0	0	0	0	0	0	0	-2	-2	-2	0	0	0	0	0	0	0	0	0	0	0	0	-2	0	0	0	0	0	0	0	0	-2	-2	0	0	0	0	0	0	0	0	0
Penser Joch	Intra	3	0	0	0	0	0	0	0	0	0	0	0	0	-2	-2	0	0	0	0	0	0	0	0	0	0	0	0	0	0	0	0	0	0	0	0	0	0	0	0	0	0	0	0	0	0	0	0	0
Penser Joch	Intra	4	0	0	2	0	0	0	0	0	0	0	0	-2	0	0	0	0	0	0	0	-2	0	0	0	0	0	0	0	0	0	0	0	-2	-2	-2	-2	0	0	0	0	0	0	0	0	0	0	0	0
Penser Joch	Intra	4	0	0	2	-2	0	-2	0	0	0	0	0	2	-2	0	0	0	0	0	0	-2	0	0	0	0	0	0	0	0	0	0	0	-2	-2	-2	-2	0	0	0	0	0	0	0	0	0	0	0	0
Penser Joch	Intra	1	0	0	0	0	-2	0	0	0	0	0	0	0	0	0	0	0	0	0	0	0	0	0	-2	0	0	0	0	0	0	0	0	0	0	0	0	0	0	0	0	0	0	0	0	0	0	0	0
Penser Joch	Intra	1	2	0	0	0	-2	0	0	0	-2	0	0	0	0	0	0	0	-2	0	0	0	0	0	0	0	0	-2	0	0	0	0	0	0	0	0	-2	0	0	0	0	0	0	-2	0	0	0	0	0
Penser Joch	Intra	2	3	0	0	0	0	0	0	0	0	0	0	0	0	0	0	0	0	0	-2	-2	0	0	0	0	0	0	0	0	0	-2	0	0	0	0	0	0	0	0	0	0	0	-2	0	0	0	0	-2
Penser Joch	Intra	2	2	2	0	0	0	0	0	0	-2	0	0	0	0	0	0	0	0	0	-2	-2	0	0	0	0	0	0	0	0	0	-2	0	-2	0	0	0	0	0	0	0	0	0	0	0	0	0	0	-2
Penser Joch	Intra	3	0	0	0	0	-2	-2	-2	0	0	0	0	0	0	0	0	0	0	0	0	0	0	0	0	0	0	-2	-2	0	0	0	0	0	0	0	0	0	0	0	0	0	0	0	-2	0	0	0	0
Penser Joch	Intra	3	-2	0	0	0	0	0	0	-2	0	0	0	0	0	0	0	0	0	0	0	0	0	0	0	-2	0	-2	-2	0	0	0	0	0	0	0	0	0	0	0	0	0	-2	-2	-2	0	0	0	0
Penser Joch	Intra	4	0	0	0	0	0	0	0	0	0	0	0	0	0	0	-2	0	0	0	0	0	-2	0	0	0	-2	0	0	0	0	0	0	0	0	0	0	0	0	0	0	0	0	0	0	0	0	0	0
Penser Joch	Intra	4	2	2	2	2	2	2	2	2	2	2	2	2	2	2	2	0	0	0	0	0	0	0	0	0	-2	0	0	0	0	0	0	0	0	0	0	0	0	0	0	0	0	0	0	0	0	0	0
Penser Joch	Intra	1	2	0	0	2	2	2	-2	0	-2	0	0	0	0	0	0	0	0	0	0	0	0	0	0	-2	0	0	0	0	0	0	0	0	0	0	0	0	0	0	0	0	0	-2	0	0	0	-2	-2
Penser Joch	Intra	1	0	0	0	-2	0	0	-2	0	-2	0	0	0	0	-2	-2	0	0	0	-2	0	0	0	0	-2	0	0	0	0	-2	0	0	0	0	0	0	0	0	-2	0	0	0	-2	0	0	0	-2	-2
Penser Joch	Intra	2	2	0	2	2	3	0	0	0	0	-2	0	0	0	0	0	0	0	-2	0	0	0	0	0	0	-2	0	0	0	0	0	0	0	0	0	0	0	0	-2	0	0	0	0	0	-2	0	0	0
Penser Joch	Intra	2	2	0	0	0	0	0	0	0	0	-2	0	0	0	0	0	0	0	-2	0	0	0	0	0	0	0	0	0	0	0	0	0	0	0	0	0	0	0	-2	0	0	0	0	0	-2	0	0	0
Penser Joch	Intra	3	0	0	0	-2	0	2	0	0	-2	2	2	0	0	0	-2	0	0	0	0	0	-2	-2	0	0	0	0	0	0	0	0	0	0	-2	0	0	0	0	0	0	-2	0	0	0	0	0	0	0
Penser Joch	Intra	3	2	3	0	-2	0	0	-2	0	2	0	0	-2	0	0	0	0	0	-2	0	0	-2	-2	-2	0	0	0	0	0	0	0	0	0	-2	0	0	0	0	0	0	-2	0	0	0	0	0	0	0
Penser Joch	Intra	4	0	0	-2	-2	0	0	0	0	0	0	0	0	0	0	0	0	0	0	-2	-2	-2	0	0	0	0	0	0	0	0	0	0	0	0	0	0	-2	-2	0	0	0	0	0	0	0	0	0	0
Penser Joch	Intra	4	0	0	0	0	0	0	0	0	0	0	0	0	0	0	0	0	0	0	-2	-2	-2	0	-2	-2	0	0	0	0	0	0	0	0	0	0	0	-2	-2	0	0	0	0	0	0	-2	-2	0	0
Penser Joch	Inter	1	3	3	3	3	3	3	3	3	3	3	3	3	3	3	3	3	3	3	3	3	3	3	3	3	3	3	3	3	3	3	3	3	3	3	3	3	3	3	3	3	3	3	3	3	3	3	3
Penser Joch	Inter	1	1	1	1	1	1	1	1	1	1	1	1	1	1	1	1	1	1	1	1	1	1	1	1	1	1	1	1	1	1	1	1	1	1	1	1	1	1	1	1	1	1	1	1	1	1	1	1
Penser Joch	Inter	2	0	0	0	0	0	0	0	0	0	0	0	0	0	0	1	1	1	1	1	1	1	1	1	1	1	1	1	1	1	2	2	2	2	2	2	2	2	2	2	1	1	1	1	1	3	3	3
Penser Joch	Inter	2	0	2	2	2	2	0	0	0	2	2	2	2	2	2	3	3	3	3	3	3	3	3	3	3	3	3	3	3	3	3	3	3	3	3	3	3	3	3	3	3	3	3	3	3	3	3	3
Penser Joch	Inter	3	0	1	0	0	0	-2	0	0	0	0	0	0	0	0	0	0	0	-2	-2	2	2	2	2	1	1	1	1	1	1	1	1	1	1	1	1	1	1	1	3	3	3	3	3	3	3	3	3
Penser Joch	Inter	3	2	2	0	0	0	0	0	0	0	0	0	0	0	0	0	0	0	-2	2	3	3	3	3	3	3	3	3	3	3	3	3	3	3	3	3	3	3	3	3	3	3	3	3	3	3	3	3
Penser Joch	Inter	4	0	0	0	-2	2	2	2	3	3	3	3	3	3	4	4	4	4	0	0	0	0	0	-2	-2	3	3	3	-2	-2	-2	-2	-2	0	0	0	0	0	0	0	0	-2	-2	-2	-2	-2	-2	0
Penser Joch	Inter	4	2	0	0	0	0	-2	-2	2	2	2	2	2	2	1	4	4	4	0	0	0	0	0	2	-2	3	3	3	-2	-2	-2	-2	-2	0	0	0	0	0	0	0	0	-2	-2	-2	-2	-2	-2	0
Penser Joch	Inter	1	0	-2	-2	-2	3	3	3	3	3	3	3	3	3	3	3	3	3	3	3	3	3	3	3	3	3	3	3	3	3	3	3	3	3	3	3	3	3	3	3	3	3	3	3	3	3	3	3
Penser Joch	Inter	1	0	-2	-2	2	3	3	3	3	3	3	3	3	3	3	3	3	3	3	3	3	3	3	3	3	3	3	3	3	3	3	3	3	3	3	3	3	3	3	3	3	3	3	3	3	3	3	3
Penser Joch	Inter	2	-2	-2	-2	2	3	3	3	3	3	3	3	3	3	3	3	3	3	3	4	4	4	4	4	4	4	4	4	3	3	3	4	4	3	3	3	3	3	3	3	3	3	3	3	3	3	3	3
Penser Joch	Inter	2	2	2	2	2	1	1	2	2	2	2	2	2	2	2	2	2	2	3	4	4	4	4	4	4	4	4	4	3	3	3	4	4	3	3	3	3	3	3	3	3	3	3	3	3	3	3	3
Penser Joch	Inter	3	0	-2	-2	-2	-2	-2	3	3	3	3	3	3	3	3	3	3	3	3	3	3	3	3	3	3	3	3	3	3	3	3	3	3	3	3	3	3	3	3	3	3	3	3	3	3	3	3	3
Penser Joch	Inter	3	2	2	2	2	2	2	3	3	3	3	3	3	3	3	3	3	3	3	3	3	3	3	3	3	3	3	3	3	3	3	3	3	3	3	3	3	3	3	3	3	3	3	3	3	3	3	3
Penser Joch	Inter	4	0	0	0	0	0	0	2	2	2	3	4	4	4	4	4	4	4	4	3	3	3	3	3	3	3	3	3	3	3	3	3	3	3	3	3	3	3	3	3	3	3	3	3	3	3	3	3
Penser Joch	Inter	4	0	0	0	0	0	0	-2	-1	-1	1	3	3	3	3	3	3	3	3	3	3	3	3	3	3	3	3	3	3	3	3	3	3	3	3	3	3	3	3	3	3	3	3	3	3	3	3	3
Penser Joch	Inter	1	-2	2	3	3	3	3	3	3	3	3	3	3	3	3	3	3	3	3	3	3	3	3	3	3	3	3	4	4	4	4	4	4	4	4	4	4	4	4	4	4	4	4	4	4	4	4	4
Penser Joch	Inter	1	2	2	3	2	2	2	3	3	3	3	4	4	4	4	4	4	4	4	4	4	4	4	4	4	3	3	4	4	4	4	4	4	4	4	4	4	4	4	4	4	4	4	4	4	4	4	4
Penser Joch	Inter	2	2	2	3	3	3	4	4	4	4	4	4	4	2	2	2	2	2	2	2	2	2	2	2	2	2	2	2	2	2	2	2	2	2	2	2	2	2	2	2	2	2	2	2	2	2	2	2
Penser Joch	Inter	2	2	0	1	1	1	1	1	1	1	1	1	1	2	3	3	3	3	3	3	3	3	3	3	3	3	3	3	3	3	3	3	3	3	3	3	3	3	3	3	3	3	3	3	3	3	3	3
Penser Joch	Inter	3	0	0	-2	3	3	3	3	3	3	3	3	3	3	3	3	3	2	2	3	3	2	3	3	3	3	2	2	2	2	2	-2	-2	2	2	2	2	2	2	2	-2	-2	-2	-2	2	2	2	2
Penser Joch	Inter	3	2	2	-2	1	1	2	-2	-2	-2	-2	-2	-2	-2	-2	-2	-2	-2	-2	-2	-2	-2	3	3	3	3	3	3	3	3	-2	-2	-2	-2	-2	-2	-2	-2	-2	-2	-2	-2	-2	-2	-2	-2	-2	-2
Penser Joch	Inter	4	2	2	0	2	2	0	2	2	2	2	2	3	3	3	3	3	3	3	4	4	4	4	4	4	4	4	4	4	4	4	4	4	4	4	4	4	4	4	4	4	4	4	4	4	4	4	4
Penser Joch	Inter	4	2	2	2	2	2	2	2	2	2	2	0	1	1	2	2	2	2	2	2	4	4	4	4	4	4	4	4	4	4	4	4	4	4	4	4	4	4	4	4	4	4	4	4	4	4	4	4
Penser Joch	Intra	1	3	0	0	0	0	-2	0	-2	0	0	0	0	0	0	0	0	0	0	0	0	0	-2	0	0	0	-2	-2	0	0	0	0	0	0	0	0	0	0	0	0	0	0	0	0	0	0	0	0
Penser Joch	Intra	1	2	2	2	2	2	2	0	0	0	0	0	0	0	0	0	0	0	0	0	0	0	-2	0	0	0	-2	-2	0	0	-2	-2	0	0	0	0	0	0	0	-2	0	0	0	0	0	0	0	0
Penser Joch	Intra	2	3	0	0	0	0	0	0	0	0	0	0	0	0	0	0	0	0	0	0	0	-2	-2	-2	-2	-2	-2	-2	0	0	0	0	0	0	0	0	0	0	0	0	0	0	0	0	-2	-2	0	0
Penser Joch	Intra	2	3	0	0	0	-2	0	0	0	0	0	0	-2	0	0	0	0	0	0	0	0	0	0	0	0	0	0	0	0	0	0	0	0	0	0	0	0	0	0	0	0	0	0	0	0	-2	0	0
Penser Joch	Intra	3	-2	-2	-2	1	0	0	0	0	0	0	0	0	0	0	0	0	0	0	0	-2	0	0	0	0	-2	0	0	0	0	-2	-2	-2	0	0	0	0	0	0	0	0	0	0	-2	-2	0	0	0
Penser Joch	Intra	3	2	2	2	3	0	0	0	0	0	0	-2	0	0	0	0	-2	0	0	-2	-2	0	0	0	0	0	0	0	0	0	-2	-2	-2	0	0	0	0	0	0	0	-2	-2	0	-2	-2	0	0	0
Penser Joch	Intra	4	2	2	2	2	0	0	0	0	0	0	0	-2	-2	0	0	0	0	0	0	-2	0	0	0	0	0	0	-2	0	0	0	0	0	0	0	0	0	0	0	0	0	0	0	0	0	0	0	0
Penser Joch	Intra	4	3	2	2	2	0	0	0	0	0	0	0	-2	-2	0	-2	0	0	0	0	0	0	0	0	0	0	0	-2	0	0	0	0	0	0	0	0	0	0	0	0	0	0	0	0	0	0	0	0
Penser Joch	Intra	1	0	0	0	0	0	2	0	0	0	0	2	2	2	0	-2	0	-2	0	0	0	0	0	0	0	0	0	0	0	0	0	0	0	0	0	0	0	0	0	0	0	-2	0	0	0	0	0	0
Penser Joch	Intra	1	0	0	2	0	-2	0	0	0	0	0	-2	0	0	0	0	0	0	0	0	0	0	0	0	0	0	0	0	0	0	0	0	0	0	0	0	0	0	0	0	0	0	0	0	0	0	0	0
Penser Joch	Intra	2	0	2	2	2	2	-2	0	0	0	0	0	0	0	0	0	0	0	0	0	0	0	0	0	0	0	0	0	0	0	0	-2	0	0	0	0	0	0	0	0	0	0	0	0	0	0	0	0
Penser Joch	Intra	2	2	2	2	2	2	-2	2	2	2	2	2	2	2	2	0	0	0	0	0	0	0	0	0	0	2	0	0	0	0	0	2	0	0	0	0	0	0	0	0	0	0	-2	0	0	0	0	0
Penser Joch	Intra	3	2	2	2	2	2	2	0	-2	0	0	0	0	0	0	0	0	0	0	0	0	0	0	0	0	-2	0	0	0	0	-2	0	0	0	0	0	0	0	0	0	0	0	0	0	0	-2	0	0
Penser Joch	Intra	3	2	2	2	2	2	2	2	2	-2	0	0	0	0	0	0	0	0	0	0	0	0	0	0	0	-2	0	0	0	0	0	0	0	0	0	0	0	0	0	0	0	0	0	0	0	0	0	0
Penser Joch	Intra	4	0	0	-2	-2	0	0	0	0	0	0	0	-2	-2	0	0	0	0	0	0	-2	-2	0	0	0	0	0	0	0	0	0	0	0	-2	0	0	0	0	0	0	0	0	0	0	0	0	-2	-2
Penser Joch	Intra	4	0	0	-2	0	0	-2	0	0	0	0	0	0	-2	0	0	0	0	0	0	-2	0	0	0	0	0	-2	0	0	0	0	0	0	-2	0	0	0	0	0	0	0	0	0	0	0	0	-2	-2
Penser Joch	Inter	1	2	-2	1	1	2	2	2	2	2	0	-2	0	0	0	0	2	2	2	2	2	-2	-2	-2	0	0	0	0	2	2	2	3	3	3	3	3	3	3	3	3	3	3	3	3	3	3	3	3
Penser Joch	Inter	1	3	2	2	3	3	3	2	2	-2	0	-2	0	0	0	2	2	2	2	2	2	-2	-2	-2	0	0	0	2	2	2	2	3	3	3	3	3	3	3	3	3	3	3	3	3	3	3	3	3
Penser Joch	Inter	2	0	0	0	0	0	-2	-2	-2	0	0	0	0	0	-2	-2	0	0	0	0	0	0	-2	-2	0	0	0	0	0	0	0	0	0	0	0	0	-2	0	0	-2	0	0	0	0	0	0	0	0
Penser Joch	Inter	2	0	0	0	0	0	0	-2	0	0	0	0	0	0	-2	-2	0	0	0	0	0	0	-2	-2	0	0	0	0	0	0	0	0	0	0	0	0	0	0	0	0	0	0	0	0	0	0	0	0
Penser Joch	Inter	3	0	3	3	3	3	3	3	3	3	3	3	3	3	0	0	0	0	0	0	2	-2	-2	2	0	0	0	0	0	0	0	0	0	0	0	0	0	0	0	0	0	0	0	0	0	0	0	2
Penser Joch	Inter	3	2	2	2	2	2	2	2	2	2	2	2	2	3	0	0	0	0	0	-2	-2	-2	-2	0	0	0	-2	0	0	0	0	0	0	-2	-2	-2	0	0	0	0	0	0	0	0	0	0	0	-2
Penser Joch	Inter	4	0	2	2	2	2	0	-2	0	0	-2	-2	0	0	0	0	-2	-2	0	0	0	-2	0	0	0	0	0	0	-2	-2	0	-2	0	0	0	-2	-2	0	0	0	0	0	0	-2	0	0	0	0
Penser Joch	Inter	4	2	2	2	2	2	2	2	0	0	-2	-2	0	0	0	0	-2	0	0	0	0	-2	0	-2	0	0	0	0	-2	-2	0	-2	0	0	0	-2	-2	-2	0	0	0	0	0	-2	0	0	0	0
Penser Joch	Inter	1	2	1	1	1	1	1	1	1	1	1	1	1	1	1	1	1	1	1	1	1	1	1	1	1	1	2	2	2	2	2	2	2	2	1	1	1	1	3	3	3	3	3	3	3	3	3	3
Penser Joch	Inter	1	3	3	3	3	3	3	3	3	3	3	3	3	3	3	3	3	3	3	3	3	3	3	3	3	3	3	3	3	3	3	3	3	3	3	3	3	3	3	3	3	3	3	3	3	3	3	3
Penser Joch	Inter	2	0	0	-2	-2	0	-2	-2	0	0	-2	0	0	0	0	0	0	-2	0	0	0	-2	0	0	0	0	0	0	0	0	0	0	0	0	1	-2	-2	-2	0	0	0	0	-2	-2	0	0	0	0
Penser Joch	Inter	2	0	0	-2	-2	0	-2	-2	0	0	-2	0	0	0	0	0	0	-2	0	0	0	-2	0	0	0	-2	0	0	0	-2	0	0	0	2	3	-2	-2	-2	0	0	0	0	-2	2	2	0	0	0
Penser Joch	Inter	3	2	2	2	2	2	2	2	2	2	2	2	2	3	3	4	4	3	3	3	3	3	3	3	3	3	3	3	3	3	3	3	3	3	3	3	3	3	3	3	3	3	3	3	3	3	3	3
Penser Joch	Inter	3	2	2	2	2	2	2	2	2	2	2	2	2	1	1	1	1	2	2	2	2	1	1	1	1	1	2	2	2	2	1	1	1	1	1	1	1	1	1	1	1	1	1	1	1	1	1	1
Penser Joch	Inter	4	2	2	2	2	0	0	0	0	0	0	0	0	0	-2	0	0	0	0	-2	-2	3	2	3	3	3	3	3	2	2	2	2	2	2	2	2	2	0	-2	-2	-2	-2	-2	3	3	3	3	3
Penser Joch	Inter	4	2	2	2	2	2	2	2	2	2	0	0	-2	0	0	0	0	0	0	-2	-2	3	2	3	3	3	3	3	2	2	2	2	2	2	2	2	2	0	-2	-2	-2	-2	-2	3	3	3	3	3
Penser Joch	Inter	1	0	0	0	0	-2	0	0	0	0	0	0	-2	-2	0	0	0	0	0	0	0	-2	0	0	0	0	-2	-1	0	0	0	0	-1	-1	0	0	-1	-1	0	0	0	-1	-1	-1	-1	-1	0	0
Penser Joch	Inter	1	2	2	2	2	2	0	0	0	0	0	0	2	-2	0	0	-2	0	0	0	0	-2	-2	-2	0	0	-2	-2	0	0	-2	-2	-2	0	0	0	-2	-2	0	0	-2	-2	-2	-2	-2	-2	0	0
Penser Joch	Inter	2	0	0	0	2	2	0	0	0	0	-2	2	2	2	2	3	3	3	3	3	4	4	4	4	3	3	3	3	3	3	3	3	3	3	3	3	3	3	3	3	3	3	3	3	3	3	3	3
Penser Joch	Inter	2	0	0	-2	1	1	0	0	0	0	0	0	0	0	0	1	1	1	2	2	2	2	2	2	2	2	2	2	2	2	2	2	2	1	1	1	1	1	1	1	1	1	1	1	1	1	1	1
Penser Joch	Inter	3	0	0	0	0	2	2	2	2	3	2	2	2	2	2	2	2	3	3	3	2	2	2	3	3	3	-1	-1	-1	-1	-1	-1	-1	-1	1	1	1	1	1	1	1	1	1	1	1	1	1	1
Penser Joch	Inter	3	2	2	2	2	2	2	2	2	2	2	2	2	2	0	0	0	1	1	1	1	1	1	2	3	3	3	3	3	3	3	3	3	3	3	3	3	3	3	3	3	3	3	3	3	3	3	3
Penser Joch	Inter	4	0	0	2	2	2	2	2	2	2	0	0	2	2	3	3	3	2	2	2	0	0	2	2	-2	-2	0	0	0	0	0	2	2	0	0	0	0	0	0	0	0	0	0	0	0	0	-2	0
Penser Joch	Inter	4	0	0	-2	-2	0	0	0	0	0	0	0	-2	0	1	1	1	1	1	1	0	0	0	0	-2	-2	0	0	0	0	0	0	0	0	-2	0	0	0	0	0	-2	0	0	0	0	0	-2	0
Penser Joch	Intra	1	0	0	-2	-2	-2	-2	-2	0	-2	0	0	0	0	0	0	0	0	0	0	0	-2	-2	-2	-2	0	0	0	0	0	0	0	0	0	0	-2	-2	-2	-2	-2	-2	0	0	0	0	0	0	0
Penser Joch	Intra	1	0	0	0	0	0	0	0	0	0	0	0	0	0	0	0	0	0	0	0	0	0	0	0	0	0	0	0	0	0	0	0	0	0	0	0	0	0	0	0	0	0	0	0	0	0	0	0
Penser Joch	Intra	2	0	0	2	3	0	-2	0	-2	0	0	0	0	0	0	0	0	-2	0	0	0	0	-2	0	0	0	0	0	-2	0	0	0	0	0	-2	0	0	0	0	-2	-2	-2	0	0	0	-2	-2	0
Penser Joch	Intra	2	0	0	2	0	2	2	2	2	0	0	0	0	0	0	0	0	-2	-2	0	0	-2	-2	0	0	0	0	0	0	0	0	0	0	0	-2	-2	0	0	0	-2	-2	0	0	0	0	-2	-2	-2
Penser Joch	Intra	3	0	0	0	0	0	0	0	0	-2	0	0	0	0	0	0	-2	0	0	-2	0	0	-2	-2	0	0	0	0	0	0	0	0	0	0	0	0	-2	0	0	0	0	0	0	0	-2	0	0	0
Penser Joch	Intra	3	2	2	2	2	2	2	2	0	0	0	0	0	0	-2	0	-2	-2	0	-2	0	0	-2	0	0	0	0	0	0	0	0	0	0	0	0	0	-2	0	0	0	0	0	0	0	-2	0	0	0
Penser Joch	Intra	4	0	2	0	-2	0	0	0	-2	-2	-2	0	-2	0	0	0	0	0	0	0	0	0	0	0	0	0	0	0	0	0	0	0	-2	-2	-2	0	0	0	0	0	0	0	0	0	0	-2	-2	-2
Penser Joch	Intra	4	0	0	2	0	0	0	0	0	-2	-2	0	0	0	0	0	0	0	0	0	0	0	0	0	0	0	0	0	0	0	0	0	0	0	-2	0	0	0	0	0	0	0	0	0	0	0	-2	-2
Penser Joch	Intra	1	2	2	2	2	2	2	2	2	-2	0	0	0	0	0	0	0	0	-2	0	0	0	0	0	0	0	-2	0	-2	0	0	0	0	0	0	-2	0	0	0	0	0	0	0	0	0	0	0	-2
Penser Joch	Intra	1	2	2	2	2	2	2	2	2	-2	2	2	2	2	2	2	2	-2	-2	0	0	0	0	-2	0	0	0	0	-2	0	0	0	0	0	0	-2	0	0	0	0	0	0	0	0	0	0	0	-2
Penser Joch	Intra	2	2	2	3	0	0	0	0	0	0	0	0	0	0	0	0	0	-2	0	0	0	0	0	0	-2	0	0	0	0	0	0	0	0	-2	-2	0	0	0	0	0	0	0	0	0	0	0	0	0
Penser Joch	Intra	2	0	0	0	2	2	2	2	0	0	0	0	0	-2	0	0	0	-2	0	0	0	0	0	0	0	0	0	0	0	0	0	0	0	0	0	0	0	0	0	0	0	-2	0	0	0	0	0	0
Penser Joch	Intra	3	2	2	2	2	2	2	2	2	2	2	2	0	0	0	0	0	0	0	-2	-2	-2	0	0	0	0	0	0	0	0	0	0	0	0	0	0	0	0	0	0	0	-2	0	0	0	0	0	0
Penser Joch	Intra	3	0	0	0	0	0	0	0	0	0	0	0	0	0	0	0	0	0	0	-2	-2	-2	0	0	0	0	0	0	0	0	0	0	0	0	0	0	0	0	0	0	0	-2	0	0	0	0	0	0
Penser Joch	Intra	4	2	1	1	-2	0	0	-2	0	0	-2	0	0	0	0	0	0	-2	-2	0	0	0	0	-2	-2	0	-2	0	0	0	0	0	0	-2	-2	0	0	0	0	0	0	0	-2	0	0	0	-2	-2
Penser Joch	Intra	4	1	1	1	-2	0	0	-2	0	0	-2	0	0	0	0	0	0	-2	-2	0	0	0	0	0	0	0	-2	0	0	0	0	0	0	-2	-2	-2	0	0	0	0	0	0	-2	0	0	0	-2	-2
Penser Joch	Intra	1	0	0	0	-2	-2	-2	0	0	0	0	0	0	0	0	0	0	0	0	0	0	0	0	0	0	0	0	0	0	0	0	-2	0	0	0	0	0	0	0	0	0	0	0	0	0	0	0	0
Penser Joch	Intra	1	0	0	0	0	0	-2	0	0	0	0	0	0	0	0	0	0	0	-2	0	0	0	0	0	0	0	0	0	0	0	0	0	0	0	0	0	0	0	0	0	0	0	0	0	0	0	-2	0
Penser Joch	Intra	2	2	-2	-2	0	-2	-2	0	0	0	-2	0	0	0	0	-2	0	0	0	0	0	0	0	0	-2	0	-2	0	0	0	0	-2	0	0	0	0	-2	0	0	0	0	0	-2	0	0	0	0	-2
Penser Joch	Intra	2	3	-2	0	0	-2	0	0	0	0	-2	0	0	0	0	-2	-2	0	0	0	0	0	0	0	-2	0	-2	-2	0	0	0	-2	0	0	0	0	-2	0	0	0	0	0	0	0	0	0	0	-2
Penser Joch	Intra	3	0	0	0	0	0	0	0	-2	0	0	0	0	0	0	0	-2	0	0	0	-2	-2	0	-2	0	0	0	0	0	0	0	0	-2	0	0	-2	0	0	0	0	0	0	0	0	0	-2	-2	-2
Penser Joch	Intra	3	2	2	2	2	2	2	-2	0	0	0	0	0	0	0	0	0	0	0	0	0	0	0	-2	0	0	0	0	0	0	0	0	0	0	0	-2	0	0	0	0	0	0	0	0	-2	-2	-2	-2
Penser Joch	Intra	4	2	3	2	2	2	2	-2	0	0	-2	0	0	0	0	0	0	0	0	0	0	0	0	0	0	0	0	0	0	0	0	0	0	0	-2	0	0	0	-2	0	0	0	0	0	0	0	0	0
Penser Joch	Intra	4	2	3	2	2	2	2	-2	0	0	-2	0	-2	0	0	0	0	0	0	0	0	0	0	0	0	0	0	0	0	-2	-1	0	0	0	-2	0	0	0	-2	-2	0	0	0	-2	0	0	0	0
Penser Joch	Inter	1	2	2	2	2	2	2	2	2	2	2	2	0	0	0	0	0	0	0	0	0	0	0	-2	-2	0	0	2	2	-2	2	-2	3	3	3	0	0	3	-2	0	-2	0	2	2	0	0	0	3
Penser Joch	Inter	1	2	0	0	-2	-2	-2	0	0	0	0	0	0	0	0	0	0	0	0	0	0	0	-2	-2	-2	0	0	0	0	0	-2	0	1	1	1	1	0	0	-2	0	0	0	0	0	0	0	0	0
Penser Joch	Inter	2	2	3	3	3	3	3	3	3	2	-2	0	0	-2	0	-2	0	0	-2	-2	0	0	0	0	0	-2	-2	0	0	0	0	0	0	0	0	0	0	0	0	0	0	0	0	1	1	1	1	1
Penser Joch	Inter	2	2	2	1	1	1	1	1	1	0	0	0	0	-2	0	0	0	0	0	0	0	0	0	0	-2	-2	-2	-2	0	0	0	-2	-2	-2	-2	-2	-2	-2	-2	-2	-2	-2	-2	3	3	3	3	3
Penser Joch	Inter	3	2	2	2	2	2	2	2	2	2	2	2	0	0	0	0	0	-2	0	0	-2	0	0	0	0	0	-2	-2	2	0	0	0	0	0	-2	0	0	0	0	0	-2	0	0	0	0	0	0	0
Penser Joch	Inter	3	2	2	2	2	2	2	2	2	2	2	2	2	0	0	0	0	-2	0	0	-2	0	0	0	0	0	-2	-2	0	-2	0	0	0	0	-2	0	0	0	0	0	-2	0	0	0	0	0	0	0
Penser Joch	Inter	4	-2	2	-2	-2	-2	2	2	2	2	2	2	2	2	-2	0	0	0	0	0	-2	0	0	0	0	0	-2	2	0	0	-2	0	0	0	-2	2	3	3	3	3	3	3	4	4	4	4	4	4
Penser Joch	Inter	4	0	0	0	0	0	-2	-2	0	0	0	1	1	2	-2	0	0	0	0	0	-2	0	0	0	0	0	-2	-2	0	0	-2	0	0	0	-2	0	0	3	3	3	3	3	4	4	1	3	3	3
Penser Joch	Inter	1	0	0	0	4	4	4	4	4	4	4	4	4	4	4	4	4	4	4	4	4	4	4	4	4	4	4	4	4	4	4	4	4	4	4	4	4	4	4	4	4	4	4	4	4	4	4	4
Penser Joch	Inter	1	0	0	2	1	1	4	4	4	4	4	4	4	4	4	4	4	4	4	4	4	4	4	4	4	4	4	4	4	4	4	4	4	4	4	4	4	4	4	4	4	4	4	4	4	4	4	4
Penser Joch	Inter	2	2	3	4	4	2	3	3	3	3	3	3	3	3	3	3	3	3	3	3	3	3	3	3	3	3	3	3	3	3	3	3	3	3	3	3	3	3	3	3	3	3	3	3	3	3	3	3
Penser Joch	Inter	2	2	2	1	1	1	1	1	1	1	1	1	1	1	1	1	1	1	1	1	2	2	1	1	1	1	1	1	1	1	1	1	1	1	1	1	1	1	2	2	2	2	2	1	1	1	1	2
Penser Joch	Inter	3	0	0	0	2	3	3	4	4	4	4	4	4	4	4	4	4	4	4	4	4	4	4	4	4	4	4	4	4	4	4	4	4	4	4	4	4	4	4	4	4	4	4	4	4	4	4	4
Penser Joch	Inter	3	2	2	2	2	1	3	2	2	2	2	2	2	2	1	1	1	1	1	1	1	1	1	4	4	4	4	4	4	4	4	4	4	4	4	4	4	4	4	4	4	4	4	4	4	4	4	4
Penser Joch	Inter	4	2	2	2	2	3	3	3	4	4	4	4	4	4	4	3	3	3	3	3	3	3	3	4	4	4	4	3	4	4	4	4	4	4	4	4	4	4	4	3	3	3	3	3	4	4	4	4
Penser Joch	Inter	4	0	0	0	-2	2	2	2	2	4	4	4	4	4	4	4	4	4	4	4	4	4	4	4	4	4	4	4	4	4	4	4	4	4	4	4	4	4	4	4	4	4	4	4	4	4	4	4
Penser Joch	Intra	1	2	0	0	0	0	0	-2	0	0	-2	0	0	-2	0	0	0	0	0	-2	0	0	0	0	0	0	0	0	0	0	0	0	0	0	0	-2	0	0	0	-2	0	0	0	-2	-2	0	0	-2
Penser Joch	Intra	1	2	0	0	0	0	0	0	0	0	-2	0	0	0	0	0	0	0	0	0	0	0	0	0	0	0	0	0	0	0	0	0	0	0	0	-2	-2	0	0	0	0	0	0	0	0	0	0	-2
Penser Joch	Intra	2	-2	-2	0	0	0	-2	0	-2	0	0	0	0	0	-2	-2	0	0	0	0	-2	-2	-2	0	0	-2	0	0	0	0	0	0	-2	-2	-2	-2	0	0	-2	0	0	-2	-2	-2	0	0	0	0
Penser Joch	Intra	2	2	2	2	2	-2	0	0	0	0	0	0	0	0	-2	-2	0	0	0	0	-2	0	0	0	0	0	0	0	-2	0	0	0	-2	-2	0	0	0	0	0	0	0	-2	-2	-2	0	0	0	0
Penser Joch	Intra	3	0	2	-2	0	0	0	-2	0	0	0	0	0	-2	0	0	0	-2	-2	0	0	-2	0	0	0	0	0	-2	0	0	-2	0	-2	-2	0	0	0	0	0	0	-2	0	0	0	0	0	-2	0
Penser Joch	Intra	3	2	2	2	2	2	0	0	0	0	0	0	0	-2	0	0	0	-2	-2	0	0	-2	0	0	0	0	0	-2	0	0	-2	0	-2	0	0	0	0	0	0	0	0	0	0	0	0	-2	-2	0
Penser Joch	Intra	4	2	0	0	0	0	0	0	0	0	0	0	0	0	-2	0	0	0	0	0	0	0	0	0	0	0	0	-2	-2	0	0	0	0	0	0	-2	0	0	0	0	0	0	0	0	0	0	0	0
Penser Joch	Intra	4	2	2	2	2	2	0	0	0	0	0	0	0	0	-2	0	0	-2	0	0	0	0	0	-2	0	0	0	-2	-2	-2	0	0	0	0	-2	-2	0	0	0	0	-2	0	0	0	0	0	0	0
Penser Joch	Intra	1	0	0	-2	0	-2	-2	0	0	0	0	-2	0	0	0	0	0	0	0	-2	-2	0	0	0	0	0	0	0	0	0	-2	0	0	0	0	0	0	0	0	0	-2	0	0	0	-2	0	0	0
Penser Joch	Intra	1	2	2	2	2	2	2	2	2	-2	-2	-2	0	0	0	0	0	0	0	-2	-2	0	0	0	0	0	-2	0	0	0	-2	0	0	0	0	0	0	0	0	0	-2	0	0	0	0	0	0	0
Penser Joch	Intra	2	0	0	0	0	0	0	0	0	0	0	-2	0	0	0	0	0	0	0	-2	0	0	0	0	0	0	0	0	0	0	0	0	0	0	0	0	0	0	0	0	0	0	0	0	-2	0	0	0
Penser Joch	Intra	2	0	0	-2	0	0	0	0	0	-2	0	0	0	0	0	0	0	0	0	0	0	0	0	0	0	0	0	0	0	0	0	0	0	0	0	0	-2	-2	0	0	0	0	0	0	0	0	0	0
Penser Joch	Intra	3	0	2	0	0	-2	0	-2	0	-2	0	0	-2	0	0	0	0	0	0	-2	0	0	0	-2	-2	0	0	0	-2	0	0	0	0	0	0	0	-2	-2	0	0	0	0	0	0	0	0	0	0
Penser Joch	Intra	3	0	0	0	0	-2	0	-2	0	-2	0	0	-2	0	0	0	0	0	0	-2	0	0	0	-2	-2	0	0	0	0	0	0	0	0	0	0	0	-2	-2	0	0	0	0	-2	0	0	0	0	-2
Penser Joch	Intra	4	2	3	0	0	0	0	0	0	0	0	-2	0	-2	0	0	0	-2	-2	0	0	-2	0	0	0	0	0	0	0	0	-2	0	0	0	0	0	0	-2	-2	0	0	-2	-2	-2	0	0	0	0
Penser Joch	Intra	4	3	2	0	0	0	0	0	0	0	0	-2	0	0	0	0	0	-2	-2	0	0	0	0	0	0	0	0	0	0	0	0	0	0	0	0	0	0	0	0	0	0	-2	-2	-2	0	0	0	0
Penser Joch	Intra	1	2	3	2	2	0	0	-2	0	0	0	0	0	0	0	-2	0	0	0	0	0	0	-2	-2	0	-2	0	0	-2	0	0	0	0	0	0	0	0	0	0	0	0	0	0	0	0	0	0	0
Penser Joch	Intra	1	0	1	0	0	0	0	-2	0	0	0	0	0	0	0	-2	0	0	0	0	0	0	-2	-2	0	-2	0	0	-2	0	0	-2	0	0	0	0	0	0	0	0	0	0	0	0	0	0	0	0
Penser Joch	Intra	2	2	2	2	2	2	0	2	2	0	0	0	0	0	0	0	-2	0	0	0	0	0	0	0	0	0	0	0	0	-2	-2	0	0	0	0	-2	0	0	0	0	-2	-2	0	0	0	0	0	0
Penser Joch	Intra	2	2	2	2	2	2	2	3	0	0	0	0	0	0	0	0	-2	0	0	0	0	0	0	0	0	0	0	0	0	0	0	0	0	0	0	0	0	0	0	0	-2	0	0	0	0	0	0	0
Penser Joch	Intra	3	0	0	-2	0	0	0	-2	0	0	0	0	0	0	0	0	0	-2	0	0	0	0	-2	0	0	0	0	0	0	0	0	0	0	0	-2	-2	0	0	0	0	0	0	-2	-2	-2	0	0	0
Penser Joch	Intra	3	2	2	2	2	2	-2	-2	0	0	0	-2	0	0	0	0	0	-2	0	0	0	-2	-2	0	0	0	0	0	0	0	0	0	0	0	0	0	0	0	0	0	0	0	-2	-2	-2	0	0	0
Penser Joch	Intra	4	0	0	-2	-2	-2	0	0	0	0	0	0	0	0	0	0	0	-2	0	0	0	0	-2	0	0	0	-2	0	0	0	0	0	0	0	0	0	0	0	0	0	-2	0	0	-2	0	-2	-2	0
Penser Joch	Intra	4	2	2	2	2	-2	0	0	0	0	0	0	0	0	0	0	0	-2	-2	0	0	0	-2	0	0	0	0	0	0	0	0	0	0	0	0	0	0	0	0	0	0	0	0	-2	0	-2	-2	0
Penser Joch	Inter	1	2	0	0	0	-2	2	2	2	2	2	2	2	2	2	2	2	2	2	2	2	2	2	2	2	2	2	2	2	2	2	2	2	2	2	2	2	2	2	2	2	2	2	2	3	3	3	3
Penser Joch	Inter	1	0	0	0	0	-2	2	2	3	3	3	3	3	3	3	3	3	3	3	3	3	3	3	3	3	3	3	3	3	3	3	3	3	3	3	3	3	3	3	3	3	3	3	3	3	3	3	3
Penser Joch	Inter	2	0	0	0	-2	0	0	-2	3	3	3	3	3	3	3	3	3	3	3	3	3	3	3	3	3	3	3	3	3	3	3	3	3	3	3	3	3	3	3	3	3	3	3	3	3	3	3	3
Penser Joch	Inter	2	0	0	0	0	0	0	-2	3	3	3	3	3	3	3	3	3	3	3	3	3	3	3	3	3	3	3	3	3	3	3	3	3	3	3	3	3	3	3	3	3	3	3	3	3	3	3	3
Penser Joch	Inter	3	2	2	3	3	3	3	3	3	3	3	3	3	3	3	3	3	3	3	3	3	3	3	3	3	3	3	3	3	3	3	3	3	3	3	3	3	3	3	3	3	3	3	3	3	3	3	3
Penser Joch	Inter	3	2	2	3	3	3	4	4	4	4	3	3	3	3	3	3	3	3	3	3	3	3	3	3	3	3	3	3	3	3	3	3	3	3	3	3	3	3	3	3	3	3	3	3	3	3	3	3
Penser Joch	Inter	4	0	0	0	-2	-2	-2	3	3	3	3	3	3	3	3	3	3	3	3	3	3	3	3	3	3	3	3	3	3	3	3	3	3	3	3	3	3	3	3	3	3	3	3	3	3	3	3	3
Penser Joch	Inter	4	2	0	0	-2	-2	-2	3	3	3	3	3	3	3	3	3	3	3	3	3	3	3	3	3	3	3	3	3	3	3	3	3	3	3	3	3	3	3	3	3	3	3	3	3	3	3	3	3
Penser Joch	Inter	1	2	2	2	2	2	4	2	2	2	2	2	2	2	2	2	2	2	2	2	2	2	2	2	3	2	2	2	2	0	0	2	2	2	2	2	2	0	0	0	0	0	2	0	2	2	0	0
Penser Joch	Inter	1	0	0	-2	-2	0	1	1	1	1	1	1	0	0	0	0	0	0	0	0	0	0	0	0	-2	-2	0	0	0	0	0	0	0	0	0	0	0	0	0	0	0	0	0	0	-2	-2	0	0
Penser Joch	Inter	2	2	0	0	-2	2	0	0	0	0	0	0	-2	-2	-2	-2	-2	-2	-2	-2	-2	-2	-2	-2	-2	-2	-2	-2	-2	-2	-2	-2	-2	-2	-2	-2	-2	-2	-2	-2	-2	-2	-2	-2	-2	-2	-2	-2
Penser Joch	Inter	2	0	0	0	0	0	0	0	0	0	0	0	-2	0	0	0	0	0	0	0	0	0	0	0	-2	-2	-2	-2	-2	-2	-2	-2	-2	0	0	0	0	0	0	0	0	0	0	-2	-2	-2	-2	0
Penser Joch	Inter	3	4	4	4	4	4	4	4	4	4	4	4	4	-2	2	2	2	2	2	2	-2	-2	-2	-2	-2	-2	2	2	2	2	2	2	2	2	2	2	2	3	3	3	3	3	3	3	2	2	2	3
Penser Joch	Inter	3	1	4	4	4	4	4	4	4	4	4	4	4	-2	0	0	0	0	0	0	0	0	-2	-2	-2	-2	2	-2	-2	-2	2	2	0	0	0	0	0	3	3	3	3	3	3	3	2	2	2	2
Penser Joch	Inter	4	0	2	3	3	3	3	3	3	3	3	3	3	3	3	3	3	3	3	3	3	3	3	3	3	3	3	3	3	3	3	3	3	3	3	3	3	3	3	3	3	3	3	3	3	3	3	3
Penser Joch	Inter	4	2	2	2	1	2	3	3	3	3	3	3	3	3	3	3	3	3	3	3	3	3	3	3	3	3	3	3	3	3	3	3	3	3	3	3	3	3	3	3	3	3	3	3	3	3	3	3
Penser Joch	Inter	1	2	2	2	2	2	2	2	2	2	3	2	2	2	2	2	3	3	3	3	3	2	2	2	2	2	2	2	2	-2	-2	-2	-2	-2	-2	-2	-2	-2	-2	-2	-2	2	2	2	2	2	2	2
Penser Joch	Inter	1	0	0	-2	0	0	0	0	0	0	-2	-2	-2	-2	-2	-2	-2	-2	-2	-2	-2	-2	-2	-2	-2	-2	-2	-2	-2	-2	-2	-2	-2	-2	-2	-2	-2	-2	-2	-2	-2	-2	-2	-2	-2	-2	-2	-2
Penser Joch	Inter	2	0	-2	-2	-2	-2	-2	-2	-2	2	0	0	0	0	0	0	-2	-2	-2	-2	-2	-2	-2	-2	-2	-2	-2	-2	-2	-2	-2	-2	-2	-2	-2	-2	-2	-2	-2	-2	-2	-2	-2	-2	-2	-2	-2	-2
Penser Joch	Inter	2	0	-2	2	2	2	2	2	0	0	0	0	0	0	0	0	-2	-2	-2	-2	-2	-2	-2	-2	-2	-2	-2	2	2	-2	-2	-2	-2	-2	-2	-2	-2	-2	-2	-2	-2	-2	-2	-2	-2	-2	-2	-2
Penser Joch	Inter	3	0	0	0	0	0	-2	-2	-2	-2	-2	-2	-2	-2	-2	-2	-2	-2	-2	-2	-2	-2	-2	-2	-2	-2	-2	-2	-2	-2	-2	-2	-2	-2	-2	-2	-2	-2	-2	-2	-2	-2	-2	-2	-2	0	0	0
Penser Joch	Inter	3	0	0	0	0	-2	-2	-2	-2	-2	-2	-2	-2	-2	-2	-2	-2	-2	-2	-2	-2	-2	-2	-2	-2	-2	-2	-2	-2	-2	-2	-2	-2	-2	-2	-2	-2	-2	-2	-2	-2	-2	-2	-2	-2	-2	-2	-2
Penser Joch	Inter	4	2	3	3	3	4	4	4	4	4	4	4	4	4	4	4	4	4	4	4	4	4	4	4	4	4	4	4	4	4	4	4	4	4	4	4	4	4	4	4	4	4	4	4	4	4	3	3
Penser Joch	Inter	4	2	2	2	2	2	2	2	2	2	2	2	2	2	2	2	2	2	2	2	2	2	2	1	1	1	1	1	1	1	1	1	1	1	1	1	1	1	1	1	1	1	1	1	1	1	1	1
Penser Joch	Intra	1	2	2	2	2	2	2	2	2	2	2	2	2	2	0	0	0	0	0	0	0	0	0	0	-2	0	0	0	-2	0	0	0	0	-2	0	0	-2	0	0	0	0	0	0	0	0	0	0	0
Penser Joch	Intra	1	0	0	0	0	0	0	0	0	0	0	0	0	0	-2	0	0	0	0	0	0	0	0	0	-2	0	0	0	0	0	0	0	0	-2	0	0	-2	-2	0	0	0	0	0	0	0	0	0	-2
Penser Joch	Intra	2	0	0	0	0	0	0	0	0	0	0	-2	0	0	0	0	0	0	0	-2	0	0	0	0	0	0	0	0	0	0	0	0	0	0	0	0	0	0	0	0	0	0	0	0	0	0	0	0
Penser Joch	Intra	2	2	2	0	0	0	0	0	0	0	0	-2	0	0	0	0	0	0	0	-2	0	0	0	0	0	0	0	0	0	0	0	0	0	0	0	0	0	0	0	0	0	0	0	0	0	0	0	0
Penser Joch	Intra	3	0	0	0	0	0	-2	0	0	0	0	0	0	0	0	0	0	-2	-2	0	0	0	-2	-2	-2	0	0	0	0	0	0	0	0	0	0	0	-2	-2	0	0	0	0	0	-2	0	0	0	0
Penser Joch	Intra	3	2	0	0	0	0	0	0	0	0	0	0	0	0	0	0	0	2	-2	0	0	0	-2	-2	-2	0	0	0	0	0	0	0	0	0	0	0	-2	0	0	0	0	0	0	-2	0	0	0	0
Penser Joch	Intra	4	0	0	0	0	-2	0	0	-2	-2	0	0	0	0	0	0	0	0	-2	-2	0	0	0	0	0	-2	-2	0	0	0	0	0	0	0	0	0	0	0	0	0	0	-2	-2	0	0	0	0	0
Penser Joch	Intra	4	0	0	0	0	0	0	0	0	0	0	0	0	0	0	0	0	0	-2	-2	0	0	0	0	0	-2	-2	0	0	0	0	0	0	0	0	0	0	0	0	0	0	-2	-2	0	0	0	0	0
Penser Joch	Intra	1	2	2	2	2	2	2	2	2	2	2	2	2	2	0	0	2	0	0	0	0	0	0	0	0	-2	0	0	0	0	0	0	0	0	0	0	0	0	0	0	0	-2	0	0	0	0	-2	-2
Penser Joch	Intra	1	2	2	2	2	2	0	0	0	0	0	0	0	0	0	0	0	0	0	0	0	-2	0	0	0	-2	0	0	0	0	0	0	0	0	0	0	2	0	0	0	0	-2	0	0	0	0	-2	-2
Penser Joch	Intra	2	0	0	0	0	0	-2	-2	-2	0	0	0	-2	-2	0	0	0	0	0	0	0	0	0	0	0	0	0	0	0	0	0	0	0	0	0	0	0	0	0	0	0	0	0	0	0	0	0	0
Penser Joch	Intra	2	0	0	0	0	0	0	0	0	0	0	0	0	-2	0	0	0	0	0	0	0	0	0	0	0	0	0	0	0	0	0	0	0	0	0	0	0	0	0	0	0	0	0	0	0	0	-2	-2
Penser Joch	Intra	3	2	-2	0	0	0	0	0	0	0	-2	-2	-2	0	0	0	0	0	0	0	0	0	0	0	0	-2	0	0	0	0	0	0	0	0	0	0	0	-2	-2	-2	0	0	0	0	-2	0	0	0
Penser Joch	Intra	3	2	-2	0	0	0	-2	0	0	0	-2	-2	-2	0	0	0	2	2	2	0	0	0	0	0	0	-2	0	0	0	0	0	0	0	0	0	0	0	-2	-2	-2	0	0	0	0	-2	0	0	0
Penser Joch	Intra	4	0	-2	0	-2	-2	0	0	0	0	0	-2	0	0	0	0	0	0	0	0	0	0	0	0	0	0	0	-2	0	0	0	0	0	0	0	0	0	0	-2	-2	0	0	0	0	0	0	0	0
Penser Joch	Intra	4	0	-2	0	-2	-2	-2	-2	0	0	0	-2	0	2	0	0	-2	0	0	0	0	0	0	0	0	0	0	-2	0	0	0	0	0	0	-2	0	0	0	-2	-2	0	0	0	0	0	-2	-2	-2
Penser Joch	Inter	1	0	0	2	2	2	2	2	2	2	2	2	2	2	2	2	2	2	2	2	2	2	2	2	2	2	2	2	2	2	2	2	2	2	2	2	2	2	2	2	2	2	2	3	3	3	3	3
Penser Joch	Inter	1	0	0	-2	-2	3	3	3	3	3	3	3	3	3	3	3	3	3	3	3	3	3	3	3	3	3	3	3	3	3	3	3	3	3	3	3	3	3	3	3	3	3	3	3	3	3	3	3
Penser Joch	Inter	2	2	2	2	3	3	3	3	3	3	3	3	3	3	3	3	3	3	3	3	3	3	3	3	3	3	3	3	3	3	3	3	3	3	3	3	3	3	3	3	3	3	3	3	3	3	3	3
Penser Joch	Inter	2	1	1	1	1	-2	1	-2	-2	-2	-2	-2	-2	-2	-2	-2	-2	-2	-2	-2	-2	-2	-2	-2	-2	-2	-2	-2	-2	-2	-2	-2	-2	-2	-2	-2	-2	-2	-2	-2	-2	-2	-2	-2	-2	-2	-2	-2
Penser Joch	Inter	3	0	2	2	2	2	2	0	2	2	0	0	0	0	0	2	3	3	3	3	3	3	3	3	3	3	3	3	3	3	3	3	3	3	3	3	3	3	3	3	3	3	3	3	3	3	3	3
Penser Joch	Inter	3	2	2	2	2	2	2	0	2	2	0	0	0	0	0	0	1	1	1	1	1	1	1	-2	-2	-2	-2	3	3	3	3	3	3	3	3	3	3	3	3	3	3	3	3	3	3	3	3	3
Penser Joch	Inter	4	0	0	0	2	-2	-2	0	0	0	0	0	0	1	1	1	1	2	2	2	2	2	2	1	1	1	1	1	1	3	3	3	3	3	3	3	3	3	3	3	2	2	2	2	2	2	2	2
Penser Joch	Inter	4	0	0	0	-2	2	2	-2	-2	-2	-2	-2	-2	3	3	3	3	3	3	3	3	3	3	4	4	4	4	4	4	3	3	3	3	3	3	3	3	3	3	3	3	3	3	3	3	3	3	3
Penser Joch	Inter	1	2	3	3	3	3	4	4	4	4	4	4	4	4	4	4	4	4	4	4	4	4	4	4	4	4	4	4	4	4	4	4	4	4	4	4	4	4	4	4	4	4	4	4	4	4	4	4
Penser Joch	Inter	1	2	0	1	1	1	1	1	1	1	1	1	1	1	1	1	1	1	1	1	1	1	4	4	4	4	4	4	4	4	4	4	4	4	4	4	4	4	4	4	4	4	4	4	4	4	4	4
Penser Joch	Inter	2	0	0	2	2	3	3	3	3	3	3	3	3	3	3	3	3	3	3	3	3	3	3	3	3	3	3	3	3	3	3	3	3	3	3	3	3	3	3	3	3	3	3	3	3	3	3	3
Penser Joch	Inter	2	0	0	0	-2	2	-2	3	3	3	3	3	3	3	3	3	3	3	3	3	3	3	3	3	3	3	3	3	3	3	3	3	3	3	3	3	3	3	3	3	3	3	3	3	3	3	3	3
Penser Joch	Inter	3	0	0	0	0	0	0	-2	-2	-2	-2	-2	-2	-2	-2	-2	-2	-2	-2	-2	-2	-2	-2	-2	-2	-2	0	0	0	0	0	0	0	-2	-2	-2	0	0	0	0	0	0	0	0	0	0	0	0
Penser Joch	Inter	3	0	0	0	0	0	2	-2	2	2	-2	-2	-2	-2	-2	-2	-2	-2	-2	-2	-2	-2	-2	-2	-2	-2	-2	-2	-2	-2	-2	-2	-2	-2	-2	-2	-2	-2	-2	-2	-2	-2	-2	-2	-2	-2	-2	-2
Penser Joch	Inter	4	0	2	2	2	3	3	3	3	3	2	2	3	3	3	3	3	3	3	3	3	4	4	4	4	4	4	4	4	4	4	4	4	4	4	4	4	4	4	4	4	4	4	4	4	4	4	4
Penser Joch	Inter	4	0	0	1	-2	2	2	2	2	3	3	3	3	3	3	3	3	3	3	3	3	3	3	3	3	3	3	3	3	3	3	3	3	3	3	3	3	3	3	3	3	3	3	3	3	3	3	3
Penser Joch	Inter	1	0	0	0	0	0	0	0	0	0	0	-2	-2	0	-2	0	0	-2	2	0	0	0	0	0	0	-2	-2	-2	-2	-2	-2	-2	-2	-2	-2	-2	-2	-2	-2	-2	-2	2	2	2	2	2	2	2
Penser Joch	Inter	1	2	2	2	2	0	0	2	2	0	0	2	2	0	0	0	0	-2	0	0	0	0	0	0	-2	-2	-2	-2	-2	-2	-2	-2	-2	-2	-2	-2	-2	-2	-2	-2	0	0	-2	-2	-2	-2	-2	-2
Penser Joch	Inter	2	0	0	0	-2	2	2	2	2	2	2	2	2	2	-2	-2	2	2	2	2	2	2	2	3	3	3	3	3	3	3	3	3	3	3	3	3	3	3	3	3	3	3	3	3	3	3	3	3
Penser Joch	Inter	2	0	0	0	-2	1	2	2	2	2	2	2	2	2	2	2	2	2	2	2	2	2	2	2	2	2	2	2	2	2	2	2	2	2	2	2	2	2	2	2	2	2	2	2	2	2	2	2
Penser Joch	Inter	3	0	0	0	0	-2	2	2	2	0	0	0	0	3	3	2	2	2	2	2	2	2	2	2	2	2	2	2	2	0	0	2	2	2	2	2	2	2	2	2	2	2	2	2	2	2	2	2
Penser Joch	Inter	3	0	0	0	0	-2	0	0	0	2	2	0	0	2	2	2	2	2	2	0	-2	-2	-2	-2	0	0	-2	0	0	0	0	2	2	2	0	0	0	-2	-2	0	0	0	0	0	0	0	0	0
Penser Joch	Inter	4	0	0	-2	-2	-2	-2	-2	-1	-1	-1	-1	-1	-1	-1	-1	-1	-1	-1	-1	-1	-1	-1	-1	-1	-1	-1	-1	-1	-1	-1	-1	-1	-1	-1	-1	-1	-1	-1	-1	-1	-1	-1	-1	-1	-1	-1	-1
Penser Joch	Inter	4	2	2	2	2	2	2	-2	-2	-2	-2	-2	-2	-2	-2	-2	-2	-2	-2	-2	-2	-2	-2	-2	-2	-2	-2	-2	-2	-2	-2	-2	-2	-2	-2	-2	-2	-2	-2	-2	-2	-2	-2	-2	-2	-2	-2	-2
Penser Joch	Intra	1	2	2	2	2	2	2	2	0	0	0	0	0	2	-2	0	0	-2	0	0	0	-2	0	0	0	0	0	0	0	0	0	0	0	0	0	0	0	0	0	0	0	0	0	0	0	0	0	0
Penser Joch	Intra	1	2	2	2	2	2	2	2	0	0	0	0	0	-2	0	0	0	-2	0	0	0	-2	0	0	0	0	0	0	0	-2	0	0	0	0	0	0	0	-2	0	0	0	-2	0	0	0	0	-2	-2
Penser Joch	Intra	2	2	0	-1	-1	-1	-1	0	0	0	0	-2	0	0	0	0	0	0	0	0	0	0	0	0	0	0	0	0	0	0	-2	0	0	-2	0	0	0	0	0	0	0	0	0	0	0	0	0	0
Penser Joch	Intra	2	2	0	0	0	0	-2	-2	0	0	0	-2	0	0	0	0	0	-2	-2	0	0	0	0	0	0	0	0	0	0	0	-2	-2	0	-2	0	0	0	0	0	0	0	0	-2	-2	0	0	-2	0
Penser Joch	Intra	3	0	0	-2	-2	0	0	0	0	0	0	0	0	-2	0	0	0	0	0	0	0	0	0	0	0	-2	0	0	-2	0	0	0	-2	0	0	0	0	0	-2	-2	0	0	0	0	0	0	-2	-2
Penser Joch	Intra	3	0	0	0	0	0	0	0	0	0	-2	0	0	0	0	0	0	0	0	0	0	0	0	0	0	0	0	0	0	0	0	0	0	0	0	0	0	0	-2	-2	0	0	0	0	0	0	-2	0
Penser Joch	Intra	4	0	2	0	0	0	0	0	0	0	0	0	0	3	2	0	0	0	0	-2	0	0	0	0	0	0	0	0	0	0	0	0	0	0	-2	0	0	0	0	0	0	0	0	0	0	0	0	0
Penser Joch	Intra	4	2	2	0	0	0	0	0	0	0	0	0	0	2	1	0	0	0	0	0	0	0	0	0	0	0	0	0	0	0	0	0	0	0	0	0	0	0	0	0	0	0	0	0	0	0	0	-2
Penser Joch	Intra	1	2	2	2	0	0	0	0	0	0	0	0	0	-2	0	0	0	0	0	0	-2	0	0	2	0	0	0	0	-2	0	0	0	0	0	0	0	0	0	0	0	0	-2	0	0	0	-2	0	0
Penser Joch	Intra	1	0	0	0	0	0	0	0	0	0	-2	-2	0	-2	0	0	0	0	0	0	-2	0	0	0	0	0	0	0	0	0	0	-2	0	0	0	0	0	0	0	0	0	-2	0	-2	0	0	0	0
Penser Joch	Intra	2	0	-2	0	0	0	-2	0	0	0	0	0	0	0	0	0	0	-2	-2	0	0	0	0	-2	-2	0	0	0	0	0	0	0	0	0	0	0	0	0	0	0	0	0	0	0	0	0	0	0
Penser Joch	Intra	2	0	-2	0	0	0	-2	0	0	0	0	0	0	0	0	0	0	-2	-2	-2	0	0	0	-2	-2	-1	-1	0	-2	-2	0	0	0	-2	0	0	0	0	0	0	-2	-2	0	0	0	0	0	-2
Penser Joch	Intra	3	0	0	0	0	0	0	0	-2	-2	0	0	0	0	0	0	0	0	-2	0	0	0	0	0	0	0	0	0	0	0	0	-2	-2	0	0	0	0	-2	0	0	0	0	0	-2	-2	-2	-2	0
Penser Joch	Intra	3	2	2	2	2	-2	0	0	2	-2	0	0	0	-2	0	0	0	0	-2	0	0	0	0	0	0	0	0	0	0	0	0	-2	0	0	0	0	0	0	0	0	0	0	0	-2	-2	-2	0	0
Penser Joch	Intra	4	0	0	0	0	0	0	0	0	-2	0	0	0	0	0	0	0	2	-2	0	0	0	0	0	0	0	-2	0	0	0	0	-2	0	0	0	0	0	-2	0	0	0	0	0	0	0	0	-2	0
Penser Joch	Intra	4	2	2	0	0	0	0	0	0	-2	0	0	0	-2	0	0	0	0	0	0	0	0	0	0	0	-2	-2	0	0	0	0	0	0	0	0	0	0	0	0	0	0	0	0	0	0	0	0	0
Penser Joch	Intra	1	0	0	0	-2	0	-2	-2	-2	0	0	0	0	0	0	0	0	0	0	0	0	0	0	0	0	-2	0	0	0	0	0	0	0	0	0	0	0	0	0	0	0	0	0	0	0	-2	0	0
Penser Joch	Intra	1	0	0	-2	-2	0	0	0	-2	0	0	0	-2	0	-2	-2	0	0	0	0	0	0	0	-2	0	-2	0	0	0	0	0	0	0	0	0	0	0	0	0	-2	0	-2	0	0	0	-2	0	0
Penser Joch	Intra	2	2	2	3	0	0	0	0	0	0	0	2	0	0	-2	0	0	-2	0	0	-2	0	0	0	0	0	0	0	0	-2	0	0	0	0	0	0	0	0	0	0	0	0	0	0	0	0	0	0
Penser Joch	Intra	2	2	2	2	0	0	0	0	0	0	0	-2	0	0	2	0	0	-2	0	0	0	0	0	0	0	0	0	0	0	-2	-2	0	0	0	0	0	0	0	0	0	0	0	0	0	0	0	0	-2
Penser Joch	Intra	3	-2	0	0	0	0	-2	0	-2	-2	0	0	0	0	0	0	0	0	0	0	0	0	0	0	0	0	0	0	0	0	0	0	0	0	0	-2	0	-2	-2	0	0	0	0	0	0	0	0	0
Penser Joch	Intra	3	-2	-2	0	0	0	-2	0	-2	-2	0	0	0	0	0	0	0	0	0	0	0	0	0	0	0	0	-2	-2	0	0	0	0	0	0	0	0	0	-2	-2	0	0	0	0	0	0	0	0	0
Penser Joch	Intra	4	2	2	2	2	0	2	0	2	2	3	0	0	0	2	0	0	0	0	0	0	-2	0	0	0	0	-2	0	0	0	0	-2	0	0	-2	-2	0	0	-2	0	0	-2	0	-2	-2	0	0	0
Penser Joch	Intra	4	3	2	2	2	2	2	2	0	0	0	0	0	0	0	0	0	0	0	-2	0	0	0	-2	0	0	-2	0	0	0	0	-2	0	0	-2	-2	0	0	-2	0	0	-2	0	-2	-2	0	0	0
Penser Joch	Inter	1	0	0	0	0	0	0	0	0	0	0	0	0	0	0	0	0	0	0	0	0	0	0	0	0	0	0	0	0	0	0	0	0	0	0	0	0	0	-2	2	2	2	2	2	2	3	3	3
Penser Joch	Inter	1	0	0	0	0	0	0	0	0	0	0	0	0	0	0	0	0	0	0	0	0	0	0	0	0	0	0	0	0	0	0	0	0	0	0	-2	-2	2	2	2	2	2	2	2	2	3	3	3
Penser Joch	Inter	2	0	2	2	0	3	3	3	3	3	3	3	3	3	3	3	3	3	3	3	3	3	3	3	3	3	3	3	3	3	3	3	3	3	3	3	3	3	3	3	3	3	3	3	3	3	3	3
Penser Joch	Inter	2	0	0	1	0	1	2	2	2	2	2	2	2	2	1	1	1	1	1	1	1	1	1	1	1	1	1	1	1	1	1	1	1	1	1	1	1	1	1	1	1	0	0	0	0	0	0	0
Penser Joch	Inter	3	2	2	2	2	3	4	4	4	4	4	4	4	4	4	4	4	4	4	4	4	4	4	4	4	4	4	4	4	3	3	3	3	3	3	3	3	3	3	3	3	3	3	3	3	3	3	3
Penser Joch	Inter	3	2	2	2	2	3	4	4	4	4	4	4	4	4	4	4	4	4	4	4	4	4	4	4	4	4	4	4	4	3	3	3	3	3	3	3	3	3	3	3	3	3	3	3	3	3	3	3
Penser Joch	Inter	4	0	0	0	3	3	3	4	4	4	4	4	4	4	4	4	4	4	4	4	4	4	4	4	4	4	4	4	4	4	4	4	4	4	4	4	4	4	4	4	4	4	4	4	4	4	4	4
Penser Joch	Inter	4	2	2	2	2	3	3	3	3	3	3	3	3	3	3	3	3	4	4	4	4	4	4	4	4	4	4	4	4	4	4	4	4	4	4	4	4	4	4	4	4	4	4	4	4	4	4	4
Penser Joch	Inter	1	2	2	4	4	4	4	4	4	4	4	4	4	4	4	4	3	4	4	4	4	4	4	4	4	4	4	4	4	4	4	4	4	4	4	4	4	4	4	4	4	4	4	4	4	4	4	4
Penser Joch	Inter	1	-2	2	3	3	3	3	3	3	3	3	3	3	4	4	4	3	3	3	3	3	3	3	3	3	3	4	3	3	3	3	3	3	3	3	3	3	3	3	3	3	3	3	3	3	3	3	3
Penser Joch	Inter	2	-2	2	0	0	0	0	0	-2	2	2	2	2	2	2	2	-2	-2	-2	-2	-2	-2	-2	-2	-2	-2	-2	-2	-2	-2	-2	-2	-2	-2	-2	-2	-2	-2	-2	-2	-2	-2	-2	-2	-2	-2	-2	-2
Penser Joch	Inter	2	-2	0	0	-2	2	2	0	-2	2	2	2	2	2	2	2	-2	-2	-2	-2	-2	-2	-2	-2	-2	-2	-2	-2	-2	-2	-2	-2	-2	-2	-2	-2	-2	-2	-2	-2	-2	-2	-2	-2	-2	-2	-2	-2
Penser Joch	Inter	3	0	2	3	3	4	4	4	4	4	4	4	4	4	4	4	4	4	4	4	4	4	4	4	4	4	4	4	4	4	4	4	4	4	4	4	4	4	4	4	4	4	4	4	4	4	4	4
Penser Joch	Inter	3	2	3	4	4	4	4	4	4	4	4	4	4	4	4	4	4	4	4	4	4	4	4	4	4	4	4	4	4	4	4	4	4	4	4	4	4	4	4	4	4	4	4	4	4	4	4	4
Penser Joch	Inter	4	2	2	3	3	3	3	3	3	3	3	3	3	4	4	4	4	4	4	4	4	4	4	4	4	4	4	4	4	4	4	4	4	4	4	4	4	4	4	4	4	4	4	4	4	4	4	4
Penser Joch	Inter	4	0	-2	2	2	2	2	2	2	3	3	3	3	4	4	4	4	4	4	4	4	4	4	4	4	4	4	4	4	4	4	4	4	4	4	4	4	4	4	4	4	4	4	4	4	4	4	4
Penser Joch	Intra	1	0	2	2	0	0	0	-2	0	0	-2	0	0	0	0	0	0	0	-2	0	0	0	0	-2	-2	0	0	0	-2	-2	0	0	-2	-2	0	0	0	0	0	-2	0	0	0	0	-2	0	0	0
Penser Joch	Intra	1	0	0	0	0	-2	0	0	-2	0	0	0	0	0	0	0	0	0	0	-2	0	0	0	-2	-2	0	0	0	0	0	0	0	-2	-2	0	0	0	0	0	0	0	0	0	0	0	0	0	0
Penser Joch	Intra	2	0	0	0	-2	-2	0	0	0	0	0	0	0	0	0	0	0	0	0	0	0	0	0	-2	0	0	0	-2	-2	0	0	0	0	0	-2	0	0	0	0	0	0	0	0	0	0	0	0	0
Penser Joch	Intra	2	2	2	0	0	-2	0	0	0	0	0	-2	0	0	0	0	0	0	0	-2	0	0	0	0	0	0	0	0	-2	0	0	0	0	0	-2	0	0	0	0	0	0	0	0	-2	0	0	0	0
Penser Joch	Intra	3	2	2	2	0	0	0	0	-2	0	0	0	0	0	-2	0	0	0	0	0	0	0	0	-2	0	0	0	0	0	-2	0	0	0	0	-2	0	-2	0	0	0	0	0	0	0	0	0	0	-2
Penser Joch	Intra	3	3	2	2	0	0	2	0	-2	-2	0	0	0	0	0	0	0	0	0	0	0	0	0	0	0	0	0	0	0	0	0	0	0	0	-2	0	0	0	0	0	0	0	0	0	0	0	0	0
Penser Joch	Intra	4	0	0	0	0	0	0	0	0	0	0	0	2	0	0	0	0	0	0	0	-2	-2	0	0	0	0	0	0	0	0	0	0	0	0	-2	0	0	-2	0	0	0	-2	-2	0	0	0	-2	0
Penser Joch	Intra	4	2	2	0	0	0	0	0	0	0	0	0	-2	0	0	0	0	0	0	0	0	-2	0	0	0	0	0	0	-2	0	0	0	-2	0	-2	0	0	-2	0	0	0	0	0	0	0	0	0	0
Penser Joch	Intra	1	0	0	-2	-2	-2	0	0	0	0	-2	0	0	-2	-2	0	0	-2	0	-2	-2	-2	0	0	-2	-2	0	-2	0	0	0	-2	0	0	-2	-2	0	-2	0	0	-2	0	-2	0	0	0	-2	0
Penser Joch	Intra	1	2	2	3	0	-2	0	0	0	0	0	0	0	0	0	0	0	-2	0	0	0	-2	0	0	-2	0	0	0	0	0	0	-2	0	0	-2	0	0	0	0	0	0	0	-2	0	0	0	0	0
Penser Joch	Intra	2	2	3	2	2	-2	0	-2	0	0	-2	-2	0	0	0	0	-2	0	0	-2	0	0	0	0	0	0	0	0	0	0	0	0	0	0	0	0	-2	0	0	0	0	0	0	0	-2	0	0	0
Penser Joch	Intra	2	2	3	2	2	-2	0	-2	-2	0	-2	-2	0	0	0	0	-2	0	0	-2	0	0	0	0	0	0	0	0	0	0	0	0	0	0	0	0	-2	0	0	0	-2	0	0	0	-2	0	0	0
Penser Joch	Intra	3	0	0	0	0	0	0	-2	-2	0	0	0	0	0	0	0	0	0	0	0	0	0	0	0	0	-2	-2	0	0	0	0	0	-2	0	0	0	0	-2	0	0	0	0	0	0	0	0	0	0
Penser Joch	Intra	3	2	2	2	0	0	0	-2	0	0	0	0	0	0	0	0	0	0	0	0	0	0	0	0	0	-2	-2	0	0	0	0	0	-2	0	-2	0	0	0	0	0	0	0	0	0	0	-2	0	0
Penser Joch	Intra	4	0	0	0	-2	-2	0	0	0	0	0	0	0	0	0	0	0	-2	0	0	0	0	0	0	0	0	0	0	0	0	0	0	0	-2	0	0	0	0	0	0	0	0	0	0	-2	0	0	0
Penser Joch	Intra	4	2	2	2	2	2	2	2	2	2	2	2	2	2	2	2	2	2	2	2	2	2	2	2	2	0	0	0	0	0	0	0	0	0	0	0	0	0	0	0	0	0	0	0	-2	0	0	0
Penser Joch	Intra	1	0	2	3	0	0	0	-2	0	0	0	0	0	0	0	0	0	0	0	-2	0	-2	-2	0	0	0	0	0	-2	0	0	0	0	0	-2	0	0	0	0	0	0	0	0	0	0	0	0	-2
Penser Joch	Intra	1	0	0	0	0	0	0	-2	0	0	0	0	0	0	0	0	-2	0	0	-2	0	-2	-2	0	0	0	0	0	0	0	0	0	0	0	-2	0	0	0	0	0	0	0	0	0	0	0	0	0
Penser Joch	Intra	2	0	0	0	0	0	0	0	0	0	0	0	0	-2	-2	-2	0	0	0	0	0	0	0	0	-2	0	0	0	0	0	0	0	-2	0	0	0	0	0	0	0	0	0	0	0	0	0	0	0
Penser Joch	Intra	2	2	0	0	-2	0	-2	0	0	0	0	0	0	-2	0	0	0	0	0	0	0	0	0	0	-2	0	0	0	0	-2	0	0	-2	0	0	0	0	0	0	0	-2	0	0	0	0	0	0	0
Penser Joch	Intra	3	0	0	0	0	-2	-2	-2	0	0	0	0	0	0	-2	0	0	0	-2	-2	-2	0	0	-2	0	0	0	0	0	0	0	0	0	0	0	0	0	0	0	0	0	0	0	0	0	0	0	0
Penser Joch	Intra	3	2	0	-2	-2	-2	-2	0	0	0	0	0	0	-2	-2	0	0	0	-2	-2	0	0	0	0	0	0	0	0	0	0	0	0	0	0	0	-2	-2	0	0	0	0	0	0	0	0	0	0	0
Penser Joch	Intra	4	0	0	-2	-2	0	-2	0	0	0	0	0	0	0	0	0	0	0	0	0	0	0	0	-2	0	0	0	0	0	0	0	0	0	0	0	0	0	0	-2	-2	0	0	-2	0	0	0	0	0
Penser Joch	Intra	4	-2	0	-2	0	0	0	0	0	0	0	0	0	0	0	0	0	-2	0	0	-2	0	0	-2	0	0	-2	0	0	0	0	-2	0	0	0	0	0	0	-2	-2	0	0	0	0	0	0	0	0
Penser Joch	Inter	1	3	3	3	3	3	4	4	4	4	4	1	1	2	2	2	2	2	2	2	2	2	2	1	1	1	1	1	1	1	-2	-2	-2	-2	-2	-2	-2	-2	-2	-2	-2	-2	-2	1	1	1	1	1
Penser Joch	Inter	1	3	3	3	3	3	4	4	4	4	4	3	3	3	3	3	3	3	3	3	3	3	3	3	3	3	3	3	3	3	3	3	3	3	3	3	3	3	3	3	3	3	3	3	3	3	3	3
Penser Joch	Inter	2	2	2	0	-2	-2	0	0	0	0	0	0	0	-2	2	3	3	3	3	3	3	3	3	3	3	3	3	3	3	3	3	3	3	3	3	3	3	3	3	3	3	3	3	3	3	3	3	3
Penser Joch	Inter	2	0	2	2	2	-2	0	0	0	0	0	-2	0	0	0	1	1	1	1	1	1	1	1	1	1	1	1	1	1	1	1	-2	3	3	3	3	3	3	3	3	3	3	3	3	3	3	3	3
Penser Joch	Inter	3	2	0	0	0	0	-2	0	0	0	0	0	0	0	0	0	0	0	-2	0	0	0	0	0	0	-2	0	-2	0	0	0	0	0	0	0	0	0	0	0	0	-2	-2	-2	0	0	0	-2	-2
Penser Joch	Inter	3	2	2	2	2	2	2	0	0	0	0	2	2	0	0	0	0	0	-2	0	0	0	0	0	0	0	0	-2	0	0	0	0	0	0	0	0	0	0	0	0	-2	0	-2	0	0	0	-2	-2
Penser Joch	Inter	4	2	0	-2	-2	1	1	1	1	1	1	1	1	1	1	1	1	1	1	1	1	1	1	1	1	1	1	1	1	1	1	1	1	1	1	1	1	1	1	1	1	1	1	1	1	1	1	1
Penser Joch	Inter	4	2	2	2	2	3	3	3	3	3	3	3	3	3	3	3	3	3	3	3	3	3	3	3	3	3	3	3	3	3	3	3	3	3	3	3	3	3	3	3	3	3	3	3	3	3	3	3
Penser Joch	Inter	1	2	0	0	0	2	3	3	3	3	3	3	3	4	4	4	4	4	4	4	4	4	4	4	4	4	4	4	4	4	4	4	4	4	4	4	4	4	4	4	4	4	4	4	4	4	4	4
Penser Joch	Inter	1	2	2	0	0	3	3	4	4	4	4	4	4	4	4	4	4	4	4	4	4	4	4	4	4	4	4	4	4	4	4	4	4	4	4	4	4	3	3	3	3	3	3	3	3	3	3	3
Penser Joch	Inter	2	0	2	3	3	3	3	3	3	3	3	3	3	3	3	3	3	3	3	3	3	3	3	3	3	3	3	3	3	3	3	3	3	3	3	3	3	3	3	3	3	3	3	3	3	3	3	3
Penser Joch	Inter	2	0	1	1	1	2	2	2	2	2	2	2	1	1	1	1	1	1	1	1	1	1	1	1	1	1	1	1	1	1	1	1	1	1	1	1	1	1	1	1	1	1	1	1	1	1	1	1
Penser Joch	Inter	3	0	0	0	0	0	0	0	-2	2	2	3	3	3	3	3	3	3	3	3	3	3	3	3	3	3	3	3	3	3	3	3	3	3	3	3	3	3	3	3	3	3	3	3	3	3	3	3
Penser Joch	Inter	3	0	0	0	0	0	0	0	-2	-2	2	3	3	3	3	3	3	4	3	3	3	3	3	3	3	3	3	3	3	3	3	3	3	3	3	3	3	3	3	3	3	3	3	3	3	3	3	3
Penser Joch	Inter	4	0	0	0	0	0	0	0	0	0	0	0	0	0	-2	-2	3	3	2	2	2	2	4	4	4	4	4	3	3	3	3	3	3	3	3	3	3	3	3	3	3	3	3	3	3	3	3	3
Penser Joch	Inter	4	0	0	0	0	0	0	0	0	0	0	0	0	0	0	-2	-2	-2	2	2	2	2	-1	-1	-1	-1	-1	-1	-1	-1	-1	-1	-1	-1	-1	-1	-1	-1	-1	-1	-1	-1	-1	-1	-1	-1	-1	-1
Penser Joch	Inter	1	0	0	0	0	0	0	0	0	0	0	0	0	0	0	0	0	0	0	0	0	0	0	0	0	0	0	0	0	0	0	-2	-1	-1	-1	-1	-1	-1	-1	-1	-1	-1	-1	-1	-1	-1	-1	-1
Penser Joch	Inter	1	0	0	0	0	0	0	0	0	0	0	0	0	0	0	0	0	0	0	0	0	0	0	0	0	0	0	0	-2	0	0	2	2	2	3	3	3	3	3	3	3	3	3	3	3	3	3	3
Penser Joch	Inter	2	0	0	0	0	0	0	0	0	0	0	0	0	0	-2	-2	-2	-2	-2	-2	-2	-2	-2	-2	-2	-2	2	2	2	2	2	2	2	2	2	2	2	2	2	2	2	2	2	-1	-1	-1	-1	-1
Penser Joch	Inter	2	0	0	0	0	0	0	0	0	0	0	0	0	0	-2	-2	2	2	2	2	2	2	2	2	2	2	2	2	2	2	2	2	2	2	2	2	2	2	2	2	2	2	2	2	2	2	2	2
Penser Joch	Inter	3	0	2	2	2	2	2	2	2	4	4	4	4	4	4	4	4	4	4	4	4	4	4	4	4	4	4	4	4	4	4	4	4	4	4	4	4	4	4	4	4	4	4	4	4	4	4	4
Penser Joch	Inter	3	2	2	2	2	2	3	4	4	4	4	4	4	4	4	4	4	4	4	4	4	4	4	4	4	4	4	4	4	4	4	4	4	4	4	4	4	4	4	4	4	4	4	4	4	3	3	3
Penser Joch	Inter	4	0	0	0	0	0	0	0	0	0	0	0	0	0	0	0	0	0	0	0	0	0	0	0	0	0	0	0	0	0	0	0	0	0	0	0	0	0	2	2	2	2	2	2	2	2	2	2
Penser Joch	Inter	4	2	2	2	2	2	2	0	0	0	0	0	0	0	0	0	0	0	0	0	0	0	0	0	2	2	2	2	2	2	2	2	2	2	2	2	2	2	2	2	2	2	2	-1	-1	-1	-1	-1
Penser Joch	Intra	1	0	0	0	0	2	0	2	2	0	0	0	2	0	-2	0	0	-2	0	0	0	0	0	-2	-2	0	0	0	0	-2	-2	0	0	-2	0	0	0	0	0	-2	0	0	-2	-2	0	0	0	0
Penser Joch	Intra	1	2	2	0	0	0	0	0	0	0	0	0	-2	0	2	0	0	-2	0	0	0	0	0	-2	-2	0	0	0	0	0	-2	0	0	-2	0	0	0	0	0	0	0	0	0	0	0	0	0	0
Penser Joch	Intra	2	0	0	0	0	0	0	0	0	0	0	-2	-2	-2	-2	0	-2	-2	0	0	0	0	0	0	0	0	-2	-2	0	0	0	0	0	0	0	-2	0	0	0	0	0	0	0	0	0	0	0	-2
Penser Joch	Intra	2	2	0	0	0	0	-2	0	0	0	0	-2	-2	-2	0	0	-2	0	0	0	0	0	0	0	0	0	-2	-2	-2	0	0	0	0	0	0	-2	0	0	0	0	-2	0	-2	-2	0	0	0	0
Penser Joch	Intra	3	2	0	0	0	0	0	0	-2	-2	0	0	0	0	-2	0	0	0	-2	-2	0	0	0	0	0	0	0	0	0	-2	0	0	0	0	0	0	-2	0	-2	0	0	0	-2	0	0	-2	-2	0
Penser Joch	Intra	3	2	0	0	0	0	-2	0	0	-2	0	0	0	0	-2	0	0	0	-2	-2	0	0	0	0	0	0	0	0	0	-2	-2	0	0	-2	0	0	-2	0	-2	0	0	0	0	0	0	-2	0	0
Penser Joch	Intra	4	2	2	3	0	-2	0	0	0	-2	-2	0	-2	-2	0	-2	0	-2	0	0	-2	0	-2	-2	0	0	-2	-2	-2	-2	0	0	0	-2	0	0	0	-2	0	0	0	-2	-2	0	0	0	0	-2
Penser Joch	Intra	4	2	0	1	1	0	0	0	0	-2	0	0	-2	-2	0	-2	0	-2	0	0	0	0	-2	0	0	0	0	0	0	0	0	0	0	0	0	0	0	0	0	0	0	-2	-2	-2	0	0	0	-2
Penser Joch	Intra	1	-2	0	0	-2	0	0	0	0	0	0	0	0	0	0	0	0	0	-2	-2	0	-2	-2	0	0	-2	-2	0	0	0	-2	-2	0	0	0	0	0	0	0	0	0	0	0	0	-2	0	0	0
Penser Joch	Intra	1	0	0	0	-2	0	0	0	0	0	0	0	0	0	0	0	0	0	0	0	0	-2	-2	0	0	0	0	0	0	0	-2	-2	0	0	0	0	0	0	-2	0	0	0	0	0	-2	0	0	0
Penser Joch	Intra	2	2	2	0	-2	-2	-2	-2	0	-2	0	0	0	0	0	0	0	0	0	0	0	0	-2	0	0	0	0	0	0	0	0	0	0	0	0	0	0	0	0	0	-2	0	0	-2	0	0	0	0
Penser Joch	Intra	2	0	0	0	-2	-2	-2	-2	0	-2	0	-2	0	-2	0	-2	0	-2	-2	0	-2	-2	0	0	0	0	0	-2	0	0	0	0	0	0	0	0	0	0	-2	0	-2	0	0	0	0	0	0	0
Penser Joch	Intra	3	2	0	0	0	0	0	0	0	0	-2	0	0	0	0	0	0	0	0	0	0	0	0	0	0	-2	-2	0	0	0	0	-2	0	0	0	0	0	0	0	0	0	0	0	-2	0	0	-2	0
Penser Joch	Intra	3	-1	-2	0	0	0	0	0	0	0	-2	0	0	0	0	0	0	0	0	0	0	-2	0	0	0	-1	-1	0	0	0	0	-2	0	0	0	0	0	-1	-1	0	0	0	0	0	-1	0	0	-1
Penser Joch	Intra	4	2	2	0	0	0	-2	-2	0	0	0	0	-2	0	0	0	0	0	-2	0	0	0	0	0	0	0	0	0	0	-2	0	0	0	0	0	0	-2	0	0	-2	0	0	0	0	0	0	0	0
Penser Joch	Intra	4	0	0	0	0	0	-2	-2	0	-2	0	0	-2	0	0	0	0	0	-2	0	0	0	0	0	0	0	0	0	0	-2	0	0	0	0	0	0	-2	0	0	-2	0	0	0	-2	0	0	0	0
Penser Joch	Inter	1	2	2	3	3	3	3	3	3	3	3	3	3	3	3	3	3	3	3	3	3	3	3	3	3	3	3	3	3	3	3	3	3	3	3	3	3	3	3	3	3	3	3	3	3	3	3	3
Penser Joch	Inter	1	2	2	2	2	2	1	1	1	1	1	1	1	1	1	1	1	1	1	1	1	1	1	1	1	1	1	1	1	1	1	1	1	1	1	1	1	1	1	1	1	1	1	1	1	1	1	1
Penser Joch	Inter	2	0	0	2	2	4	4	4	4	4	4	4	4	4	4	4	4	4	4	4	4	4	4	4	4	4	4	4	4	4	4	4	4	4	4	4	4	4	4	4	4	4	4	4	4	4	4	4
Penser Joch	Inter	2	0	0	2	2	1	4	4	4	4	4	4	4	4	4	4	4	4	4	4	4	4	4	4	4	4	4	4	3	3	3	3	3	3	3	4	4	4	4	4	4	4	4	4	4	4	4	4
Penser Joch	Inter	3	3	3	0	0	-2	-2	3	3	3	3	3	3	3	3	3	3	3	3	3	3	3	3	3	3	3	3	3	3	3	3	3	3	3	3	3	3	3	3	3	3	3	3	3	3	3	3	3
Penser Joch	Inter	3	3	3	0	0	-1	-1	-1	2	2	3	4	4	4	4	3	3	3	3	3	3	3	3	3	3	3	3	3	3	3	3	3	3	3	3	3	3	3	3	3	3	3	3	3	3	3	3	3
Penser Joch	Inter	4	-2	-2	0	0	0	0	-2	-2	-2	-2	3	3	3	3	3	3	3	3	3	3	3	3	3	3	3	3	3	3	3	3	3	3	3	3	3	3	3	3	3	3	3	3	3	3	3	3	3
Penser Joch	Inter	4	-2	-2	0	0	0	0	2	-2	-2	2	3	4	4	4	4	4	4	4	4	4	4	4	4	4	4	4	4	4	4	4	4	4	4	4	4	4	4	4	4	4	4	4	4	4	4	4	4
Penser Joch	Inter	1	0	0	0	-2	0	0	0	2	2	2	2	3	4	4	4	4	4	4	4	4	4	3	3	3	3	3	3	3	3	3	3	3	3	3	3	3	3	3	3	3	3	3	3	3	3	3	3
Penser Joch	Inter	1	2	0	-2	-2	0	0	0	0	0	0	0	1	1	1	1	1	1	1	1	1	1	1	1	1	1	1	1	1	1	1	1	1	1	1	1	1	1	1	1	1	1	1	1	1	1	1	1
Penser Joch	Inter	2	0	-2	0	0	0	0	2	0	-2	-2	3	3	3	3	3	3	3	3	3	3	3	3	3	3	3	3	3	3	3	3	3	3	3	3	3	3	3	3	3	3	3	3	3	3	3	3	3
Penser Joch	Inter	2	0	0	0	0	0	0	0	0	-2	-2	2	2	3	3	3	3	3	3	3	3	3	3	3	3	3	3	3	3	3	3	3	3	3	3	3	3	3	3	3	3	4	4	4	4	4	4	4
Penser Joch	Inter	3	0	3	2	4	4	4	4	4	4	4	4	4	4	3	3	3	3	3	3	3	3	3	3	3	3	3	3	3	3	3	3	3	3	3	3	3	3	3	3	3	3	3	3	3	3	3	3
Penser Joch	Inter	3	0	2	1	2	2	2	2	3	3	3	3	1	1	1	1	1	1	1	1	1	1	1	1	1	1	1	1	1	1	1	2	1	1	1	1	1	1	1	1	1	1	1	2	2	2	2	2
Penser Joch	Inter	4	2	0	2	2	0	2	2	2	2	-2	2	2	3	-2	0	-2	0	0	3	0	-2	0	0	0	0	0	0	0	0	-2	0	0	0	0	0	0	0	0	-2	-2	0	0	0	0	0	0	0
Penser Joch	Inter	4	2	0	0	2	0	0	0	0	0	0	0	0	1	0	0	-2	0	0	1	0	0	0	0	0	0	0	0	0	0	-2	0	0	-2	0	-2	0	0	0	-2	-2	0	0	-2	0	0	0	0
Kuehtai	Inter	1	0	0	-2	2	2	2	3	3	3	2	0	0	0	0	0	0	0	1	1	1	0	0	0	0	1	0	0	0	-1	-1	-1	-1	-1	-1	-1	-1	-1	-1	-1	-1	-1	-1	-1	-1	-1	-1	-1
Penser Joch	Inter	1	0	0	-2	0	0	0	-2	2	2	2	3	3	3	3	3	3	3	2	2	2	2	2	2	0	2	3	3	3	3	3	3	3	3	3	3	3	3	3	3	3	3	3	3	3	3	3	3
	Intra	2
	Intra	2
Penser Joch	Inter	3	0	0	0	0	0	-2	2	3	4	4	4	4	4	4	4	4	4	4	4	4	4	4	4	4	4	4	4	4	4	4	4	4	4	4	4	4	4	4	4	4	4	4	4	4	4	4	4
Penser Joch	Inter	3	2	2	2	0	0	-2	2	3	3	3	3	4	4	4	4	4	4	4	4	4	4	4	4	4	4	4	4	4	4	4	4	4	4	4	4	4	4	4	4	4	4	4	4	4	4	4	4
Penser Joch	Inter	4	2	2	2	4	4	4	4	4	4	4	4	4	4	4	4	4	4	4	4	4	4	4	4	4	4	4	4	2	2	2	2	2	2	2	2	2	3	3	3	3	3	3	3	3	3	3	3
Penser Joch	Inter	4	2	2	2	3	3	3	3	3	3	3	3	3	3	3	3	3	3	3	3	3	3	3	3	-1	-1	-1	-1	-1	-1	-1	-1	-1	-1	0	0	0	0	0	0	0	0	0	0	0	0	0	0
Penser Joch	Intra	1	-2	-2	-2	0	0	0	0	0	0	0	-2	-2	-2	0	0	-2	-2	-2	0	0	0	0	0	0	0	0	-2	-2	0	0	0	-2	-2	0	0	0	0	0	-2	-2	0	0	0	0	0	0	0
Penser Joch	Intra	1	-2	-2	-2	-2	0	0	0	0	0	0	-2	-2	0	0	0	0	0	0	0	0	0	0	0	0	0	0	-2	-2	0	0	0	-2	-2	-1	0	0	0	0	0	0	0	0	0	0	0	0	0
Penser Joch	Intra	2	0	0	0	-2	0	-2	0	0	-2	0	0	0	-2	0	-2	0	0	0	0	-2	0	-2	0	0	0	-2	0	0	-2	0	0	-2	0	0	0	0	0	0	0	0	-2	0	0	0	-2	0	0
Penser Joch	Intra	2	-2	0	0	0	0	0	0	0	0	0	0	0	-2	0	0	0	0	0	0	-2	0	-2	0	0	0	0	0	0	-2	0	0	-2	0	0	0	0	0	0	0	0	-2	0	0	0	-2	0	0
Penser Joch	Intra	3	-2	2	2	2	0	0	0	-2	-2	0	0	0	0	0	-2	2	2	2	0	0	-2	-2	-2	0	-2	-2	0	-2	2	2	-2	-2	-2	0	0	-2	0	0	0	-2	0	0	0	0	0	0	0
Penser Joch	Intra	3	2	0	0	0	-2	0	0	0	-2	0	0	0	0	0	0	0	0	0	0	0	0	-2	-2	0	0	0	0	0	0	0	0	0	0	0	0	-2	0	0	0	0	0	0	0	0	0	0	0
Penser Joch	Intra	4	0	-2	-2	0	0	0	0	0	0	0	0	0	0	0	0	0	0	0	0	0	0	0	0	-2	-2	-2	-2	0	0	0	0	0	0	0	-2	-2	0	0	0	0	0	0	-2	-2	-2	0	0
Penser Joch	Intra	4	2	0	0	0	0	0	0	0	0	0	0	0	0	0	0	0	0	0	0	0	0	-2	0	0	0	2	-2	0	0	0	0	0	0	0	2	2	2	2	0	0	0	0	-2	-2	2	2	0
Penser Joch	Intra	1	0	0	-2	-2	-2	0	0	0	0	0	0	0	0	-2	-2	0	0	-2	-2	0	0	0	-2	0	0	0	0	0	0	0	0	0	0	-2	-2	-2	-2	0	0	0	0	0	0	0	0	0	0
Penser Joch	Intra	1	2	2	2	2	-2	0	0	-2	0	0	0	0	0	-2	0	0	0	-2	-2	0	0	0	0	0	0	0	0	0	0	-2	0	0	0	-2	-2	-2	-2	0	0	0	0	0	-2	0	0	0	0
Penser Joch	Intra	2	3	-2	0	0	0	0	0	-2	0	-2	0	0	-2	0	0	0	0	-2	0	0	0	0	0	-2	0	0	0	0	0	0	0	-2	0	0	0	0	0	0	0	0	0	-2	0	-2	0	0	0
Penser Joch	Intra	2	1	-2	0	0	0	0	0	0	2	2	0	0	0	0	0	0	0	-2	0	0	0	0	0	-2	0	0	0	0	0	0	0	0	0	0	0	0	0	0	0	0	0	0	0	-2	0	0	0
Penser Joch	Intra	3	0	0	0	-2	0	0	0	0	0	0	0	-2	0	0	0	0	0	0	0	0	0	0	0	0	0	0	0	0	0	0	0	0	-2	0	0	0	0	0	0	0	0	0	0	0	0	0	0
Penser Joch	Intra	3	0	0	0	0	0	0	0	0	0	0	0	-2	0	0	0	0	0	0	0	0	0	0	0	0	0	0	0	0	0	0	0	0	-2	0	0	0	0	0	0	0	0	0	0	0	0	0	0
Penser Joch	Intra	4	0	0	0	-2	0	0	0	0	0	0	0	0	0	-2	0	0	-2	0	0	0	0	0	-2	-2	0	0	0	0	0	0	0	0	-2	0	0	0	0	0	0	0	0	0	-2	0	-1	0	0
Penser Joch	Intra	4	2	2	2	0	0	0	-2	0	0	0	0	0	0	0	0	0	0	0	0	0	0	0	-2	-2	0	-2	0	0	0	0	-2	-2	-2	0	0	0	0	0	0	0	0	0	0	0	0	0	0
Penser Joch	Intra	1	2	0	0	-2	0	-2	0	0	-2	0	-2	0	0	0	0	0	0	0	0	0	0	0	0	0	0	0	0	0	0	0	0	0	0	0	0	0	0	0	0	0	0	0	0	0	0	0	0
Penser Joch	Intra	1	2	2	0	0	0	0	0	0	-2	0	-2	0	-2	0	0	0	0	0	0	0	0	0	0	0	0	0	0	0	0	0	0	0	0	0	0	0	0	0	0	0	0	0	0	-2	-2	0	0
Penser Joch	Intra	2	0	0	0	-2	0	0	-2	-2	0	-2	-2	0	0	0	-2	-2	0	0	0	0	0	0	0	-2	0	-2	0	0	0	-2	0	0	0	0	0	0	-2	0	0	-2	0	0	0	0	-2	0	0
Penser Joch	Intra	2	2	2	2	2	0	0	-2	-2	0	-2	0	0	0	0	0	-2	0	0	0	0	0	-2	0	-2	0	-2	0	0	0	-2	0	0	0	0	0	0	0	0	0	0	0	0	0	0	-2	-2	0
Penser Joch	Intra	3	2	0	-2	-2	-2	0	0	0	0	0	0	-2	0	0	0	0	0	0	0	0	0	0	0	0	-2	0	0	-2	0	0	-2	0	0	0	0	-2	-2	-2	-2	0	0	0	0	0	0	0	0
Penser Joch	Intra	3	2	0	-2	-2	0	0	0	0	0	0	0	-2	0	0	0	0	0	0	0	0	0	0	0	0	-2	0	0	-2	0	0	-2	0	0	-2	0	-2	0	0	-2	0	0	0	0	0	0	0	0
Penser Joch	Intra	4	2	-2	-2	0	0	-2	0	-2	-2	0	-2	-2	-2	0	0	-2	0	0	-2	0	0	0	-2	0	0	-2	0	0	0	0	0	-2	0	0	0	0	0	0	0	0	0	0	0	0	0	0	0
Penser Joch	Intra	4	-2	-2	-2	0	0	-2	0	-2	-2	0	0	-2	-2	0	0	0	0	0	0	0	0	0	-2	-2	0	-2	-2	0	0	0	-2	-2	0	0	0	0	0	0	0	0	0	0	0	0	0	0	-2
Penser Joch	Inter	1	2	2	2	2	2	2	2	2	2	2	2	3	3	3	3	3	3	3	3	3	3	3	3	3	3	3	4	4	4	4	4	4	4	4	4	4	4	4	4	4	4	4	4	4	4	4	4
Penser Joch	Inter	1	2	2	2	2	2	2	2	2	2	2	2	1	1	1	2	2	2	3	3	3	3	3	3	3	3	3	4	4	4	4	4	4	4	4	4	4	4	4	4	4	4	4	4	4	4	4	4
Penser Joch	Inter	2	2	2	3	3	3	3	3	3	3	3	3	3	3	3	3	3	3	3	3	3	3	3	3	3	3	3	3	3	3	3	3	3	3	3	3	3	3	3	3	3	3	3	3	3	3	3	3
Penser Joch	Inter	2	0	-2	2	2	2	2	2	2	2	2	2	2	2	3	2	2	2	2	2	2	2	2	2	2	2	2	2	2	2	2	2	2	2	2	2	2	2	2	2	2	2	2	2	2	2	2	2
Penser Joch	Inter	3	0	0	3	3	3	3	3	3	3	3	3	3	3	3	3	3	3	3	3	3	3	3	3	3	3	3	3	3	3	3	3	3	3	3	3	3	3	3	3	3	4	4	4	3	3	3	3
Penser Joch	Inter	3	2	2	2	3	4	4	4	4	3	3	3	3	3	4	4	4	4	4	4	3	3	3	3	3	3	3	3	3	3	3	3	3	3	3	3	3	3	3	3	3	4	4	4	4	4	4	4
Penser Joch	Inter	4	2	3	3	3	3	3	3	3	3	3	3	3	3	3	4	3	3	3	3	3	3	3	3	3	3	3	3	3	3	3	3	3	3	3	3	3	3	3	3	3	3	3	3	3	3	3	3
Penser Joch	Inter	4	1	1	1	1	1	1	1	1	1	1	1	1	1	1	1	1	1	1	1	1	1	1	1	1	1	1	1	1	1	1	1	1	1	1	1	1	1	1	1	1	1	1	1	0	0	0	0
Penser Joch	Inter	1	2	2	2	2	2	2	2	2	2	2	2	3	3	3	3	3	3	3	3	3	3	3	3	3	3	3	3	3	3	3	3	3	3	3	3	3	3	3	3	3	3	3	3	3	3	3	3
Penser Joch	Inter	1	2	2	2	2	3	3	3	3	3	3	3	3	3	3	3	3	3	3	3	3	3	3	3	3	3	3	3	3	3	3	3	3	3	3	3	3	3	3	3	3	3	3	3	3	3	3	3
Penser Joch	Inter	2	0	0	0	0	0	0	0	0	-2	-2	0	0	0	0	0	0	0	0	0	2	2	2	2	0	0	0	0	0	0	-2	-2	-2	-2	-2	0	0	0	0	0	0	0	-2	0	0	0	0	0
Penser Joch	Inter	2	2	2	0	0	0	0	0	0	-2	-2	0	0	0	0	0	0	0	0	0	-2	-2	0	-2	0	0	0	0	0	0	0	-2	-2	0	0	0	0	0	0	0	0	-2	-2	0	0	0	0	0
Penser Joch	Inter	3	0	2	0	0	0	0	0	-2	-2	0	0	-2	-2	-2	-2	0	0	0	0	-2	0	0	0	1	1	1	1	1	2	2	2	2	2	2	2	2	2	2	2	2	2	2	2	2	2	2	2
Penser Joch	Inter	3	0	1	0	0	0	0	0	2	2	2	2	2	2	2	-2	0	0	0	0	-2	-2	-2	2	3	3	3	3	3	3	3	3	3	3	3	3	3	3	3	3	4	4	4	4	4	4	4	4
Penser Joch	Inter	4	-2	2	4	4	4	4	4	4	4	4	4	4	4	4	4	4	4	2	4	4	4	4	4	4	4	4	4	4	4	4	4	4	3	3	3	3	3	3	3	3	3	3	3	3	3	3	3
Penser Joch	Inter	4	-2	1	1	1	1	1	1	1	1	3	3	3	3	3	3	3	3	3	3	3	3	3	3	3	3	3	3	3	3	3	3	3	3	3	3	3	3	3	3	3	3	3	3	3	3	3	3
Penser Joch	Intra	1	0	2	2	2	2	-2	0	-2	0	-2	0	0	0	-2	-2	0	-2	-2	0	-2	0	0	-2	-2	0	0	-2	0	0	0	0	0	0	-2	0	0	0	-2	0	0	0	0	0	-2	-2	0	0
Penser Joch	Intra	1	2	-2	2	2	0	-2	0	0	0	-2	0	0	0	-2	0	0	-2	0	0	-2	0	0	0	0	0	0	-2	0	0	0	0	0	0	-2	0	0	0	0	0	-2	0	0	0	0	0	0	0
Penser Joch	Intra	2	0	0	0	0	0	0	0	0	0	-2	0	0	0	0	0	0	0	0	0	0	0	0	-2	0	0	0	0	0	0	0	0	0	0	0	0	0	0	0	0	0	0	0	0	0	0	-2	-2
Penser Joch	Intra	2	2	0	0	0	0	0	0	0	0	-2	0	0	0	0	0	0	0	0	0	0	0	0	-2	0	0	0	0	0	0	0	0	0	-2	-2	0	0	0	0	0	0	0	0	0	0	0	-2	-2
Penser Joch	Intra	3	0	0	0	0	0	-2	0	0	0	0	0	0	0	0	0	0	0	0	0	0	0	0	0	0	0	0	0	0	0	0	0	0	-2	0	0	0	0	-2	-2	-2	0	0	0	0	0	0	0
Penser Joch	Intra	3	2	2	-2	0	0	-2	0	0	0	0	0	-2	-2	0	0	0	0	0	0	0	0	0	0	0	0	0	0	0	0	0	0	0	-2	0	0	0	0	-2	-2	-2	0	0	0	0	0	0	0
Penser Joch	Intra	4	2	0	0	0	0	-2	-2	-2	0	0	-2	-2	-2	-2	-2	0	0	0	0	0	-2	0	0	0	0	0	0	0	0	0	-2	-2	-2	-2	-2	0	-2	0	0	0	0	0	0	0	0	0	0
Penser Joch	Intra	4	2	0	0	0	0	-2	-2	0	0	0	-2	-2	0	0	0	0	0	0	0	-2	-2	0	0	0	0	0	0	0	0	0	0	0	0	0	0	0	-2	0	0	0	0	0	0	0	0	0	0
Kühtai-Kühtai	Intra	1	0	0	0	0	2	-2	0	0	0	0	0	0	0	0	0	0	0	0	0	0	0	0	-2	-2	0	0	0	0	-2	0	0	0	0	0	-2	-2	-2	0	0	0	0	0	0	0	0	0	-2
Kühtai-Kühtai	Intra	1	2	2	2	0	2	2	2	2	2	2	2	2	0	0	0	0	0	0	0	0	0	0	0	0	0	0	0	-2	0	0	0	0	0	0	-2	-2	-2	0	0	0	0	0	0	0	0	0	-2
Kühtai-Kühtai	Intra	2	0	0	0	0	0	0	0	0	-2	-2	0	0	0	-2	-2	-2	0	0	0	0	0	0	0	0	0	0	0	0	0	0	0	0	0	0	0	0	0	0	0	0	0	0	0	0	-2	-2	0
Kühtai-Kühtai	Intra	2	0	0	0	0	0	0	0	0	-2	-2	0	0	-2	-2	-2	-2	-2	0	0	0	0	0	0	-2	0	0	0	0	0	0	0	0	0	0	0	0	0	0	0	0	0	0	0	0	-2	-2	0
Kühtai-Kühtai	Intra	3	0	0	-1	0	-2	-1	0	0	0	0	0	0	0	0	-2	-1	0	0	-2	-1	0	0	0	-2	-2	0	0	-2	0	0	0	-2	0	0	0	0	0	0	0	0	0	0	0	0	0	0	0
Kühtai-Kühtai	Intra	3	2	2	3	2	2	2	2	2	2	2	2	2	2	0	-2	0	0	0	2	0	0	0	0	-2	0	0	0	-2	0	0	0	-2	-2	2	2	2	0	0	0	0	-2	0	0	-2	0	0	0
Kühtai-Kühtai	Intra	4	0	0	0	0	0	0	0	0	-2	0	0	0	-2	0	0	0	0	0	0	0	-2	0	0	0	0	0	0	0	0	0	0	0	0	0	0	0	0	-2	-2	0	0	0	-2	0	0	0	0
Kühtai-Kühtai	Intra	4	2	2	2	2	2	2	2	2	2	2	2	2	2	2	2	2	2	2	2	2	2	2	0	-2	0	0	0	0	0	0	0	0	0	0	0	0	0	0	0	0	0	0	-2	0	0	0	-2
Kühtai-Kühtai	Intra	1	2	2	2	0	0	0	0	0	0	0	0	0	-2	-2	0	0	0	-2	-2	0	0	0	-2	-2	0	0	0	-2	0	0	0	0	-2	-2	-2	-2	0	0	0	0	0	0	0	0	0	0	0
Kühtai-Kühtai	Intra	1	0	-2	0	0	0	0	0	-2	-2	0	0	0	0	0	-2	0	0	-2	-2	0	0	0	-2	-2	0	0	0	-2	0	0	0	0	0	-1	-1	0	0	0	0	0	0	0	-2	0	0	0	0
Kühtai-Kühtai	Intra	2	0	2	0	0	0	0	-2	0	0	0	0	0	0	0	0	0	-2	-2	-1	0	0	-2	0	0	0	-2	-1	-1	0	0	-2	-1	0	0	0	0	0	0	0	0	0	0	-2	0	0	0	0
Kühtai-Kühtai	Intra	2	0	0	0	0	0	0	-2	0	0	0	0	0	0	0	0	0	0	0	0	0	0	-2	0	0	0	-2	-2	0	0	0	-2	-2	0	0	-2	-2	0	0	0	0	0	-2	0	0	0	0	0
Kühtai-Kühtai	Intra	3	0	0	0	0	0	0	-2	0	0	-2	-2	0	0	-2	-2	0	0	0	0	-2	0	-2	0	0	0	0	0	0	-2	-2	0	0	0	0	-2	-2	0	0	0	0	0	0	0	0	0	-2	0
Kühtai-Kühtai	Intra	3	0	0	0	0	0	0	-2	0	0	2	0	0	0	-2	-2	0	0	0	0	-2	0	0	0	0	0	0	0	0	0	0	0	0	0	0	-2	-2	0	0	0	0	0	0	0	0	0	0	0
Kühtai-Kühtai	Intra	4	0	0	2	0	0	0	0	0	0	0	0	0	0	0	0	0	-2	-2	0	0	0	0	0	0	-2	0	0	0	0	-2	-2	-2	0	0	-2	0	0	0	0	0	-2	-2	-2	-2	0	0	0
Kühtai-Kühtai	Intra	4	2	2	2	2	2	2	2	2	2	2	-2	2	2	2	2	2	2	0	0	0	2	0	0	2	-2	0	-2	0	0	-2	0	-2	0	0	-2	0	0	0	0	0	0	0	0	0	0	0	0
Kühtai-Kühtai	Inter	1	2	0	0	-2	-2	0	0	0	0	0	0	0	0	0	0	0	-2	0	0	0	0	0	0	0	0	0	0	0	0	0	0	0	0	0	0	0	0	0	-2	0	0	0	0	-2	0	0	0
Kühtai-Kühtai	Inter	1	2	0	-2	-2	-2	0	0	0	0	0	0	-2	-2	0	0	0	-2	0	0	0	0	0	0	0	-2	0	0	-2	0	0	0	0	0	0	0	0	0	0	-2	0	0	0	0	-2	0	0	0
Kühtai-Kühtai	Inter	2	2	-2	0	0	0	0	0	0	-2	-2	-2	0	-2	-2	0	0	0	0	0	0	0	0	0	0	0	0	0	0	0	0	0	0	0	0	0	0	0	0	0	0	0	0	0	0	0	0	0
Kühtai-Kühtai	Inter	2	0	0	0	0	0	0	0	0	-2	-2	-2	-2	-2	-2	0	0	0	0	0	0	0	0	0	-2	-2	-2	0	0	0	0	0	0	0	0	0	0	0	0	0	0	0	0	0	0	0	0	0
Kühtai-Kühtai	Inter	3	0	-2	0	0	0	0	0	0	-2	-2	0	0	0	0	0	0	-2	-2	0	-2	-2	0	-2	0	0	-2	0	0	0	0	0	0	0	0	-2	-2	0	0	0	0	-2	-2	0	-2	0	0	0
Kühtai-Kühtai	Inter	3	0	-2	-2	-2	-2	-2	0	0	-2	-2	0	0	0	0	0	0	0	0	0	-2	-2	0	0	0	0	-2	0	0	0	0	0	0	0	0	0	-2	0	0	0	0	0	0	0	-2	0	0	0
Kühtai-Kühtai	Inter	4	2	0	0	0	-2	0	0	0	0	0	0	0	0	0	0	-2	0	0	0	0	-2	-2	0	0	0	0	0	0	0	0	0	0	0	0	-2	-2	0	0	0	0	0	0	0	-2	0	0	0
Kühtai-Kühtai	Inter	4	0	0	2	0	-2	0	0	0	0	0	0	0	0	0	0	0	0	0	0	0	-2	0	0	0	0	0	-2	0	0	0	0	0	0	0	-2	-2	0	0	0	0	0	0	0	-2	0	0	0
Kühtai-Kühtai	Inter	1	0	0	0	0	0	-2	-2	-2	-2	-2	-2	-2	-2	-2	-2	-2	-2	-2	-2	-2	-2	-2	-2	-2	-2	-2	-2	0	0	0	-2	-2	-2	0	0	0	-2	-2	-2	-2	-2	-2	-2	-2	-2	-2	-2
Kühtai-Kühtai	Inter	1	2	2	2	2	2	2	-2	-2	-2	-2	-2	-2	-2	-2	-2	-2	-2	-2	-2	-2	-2	-2	-2	-2	-2	-2	-2	0	0	-2	-2	-2	-2	-2	-2	-2	-2	-2	-2	-2	-2	-2	-2	-2	-2	-2	-2
Kühtai-Kühtai	Inter	2	-2	-2	0	0	-2	0	-1	0	-2	-2	0	-2	-2	0	0	0	0	-2	0	0	-2	-2	0	0	0	0	0	-2	0	0	0	0	0	0	0	0	-2	-2	-2	0	-2	-2	0	-2	-2	0	0
Penser Joch - Kühtai	Inter	2	-2	-2	2	0	2	-2	-2	0	-2	-2	0	-2	-2	0	0	0	-2	0	0	0	-2	-2	0	0	0	0	0	-2	0	0	0	0	0	0	0	0	-2	-2	-2	0	-2	-2	0	-2	-2	0	0
Penser Joch - Kühtai	Inter	3	0	0	0	0	0	0	0	0	0	0	-2	0	0	0	-2	-1	0	0	0	-2	-2	-2	0	0	0	-2	0	0	0	0	0	0	0	0	0	0	0	-1	0	-2	0	0	0	0	0	0	0
Penser Joch - Kühtai	Inter	3	2	2	2	2	2	2	-2	0	0	0	0	0	0	0	-2	0	0	0	0	-2	-2	0	0	0	-2	-2	0	0	0	0	0	0	0	0	0	0	0	0	0	0	0	0	0	0	0	0	0
Penser Joch - Kühtai	Inter	4	0	0	0	0	0	-2	-2	-2	0	0	0	0	0	-2	-2	-2	-2	-2	-2	-2	-2	-2	-2	0	0	0	0	0	0	0	0	0	0	0	0	-2	-2	-2	0	0	0	0	0	0	0	0	0
Penser Joch - Kühtai	Inter	4	2	2	0	0	0	-2	-2	0	0	0	0	0	0	0	0	0	0	0	0	0	0	0	0	0	0	0	0	0	0	0	0	0	0	0	0	0	-2	-2	0	0	0	0	0	0	0	0	0
Penser Joch - Kühtai	Inter	1	0	0	0	0	0	0	0	0	0	0	0	0	0	0	0	0	0	0	0	0	0	0	0	0	0	0	0	0	0	0	0	0	0	0	0	0	-2	-2	2	2	2	2	2	2	2	2	2
Penser Joch - Kühtai	Inter	1	2	2	2	2	2	2	0	0	0	0	0	0	0	0	0	0	0	0	0	0	0	0	0	0	0	0	0	0	0	0	0	0	0	0	0	0	0	0	-2	-2	-2	-2	-2	-2	-2	-2	-2
Penser Joch - Kühtai	Inter	2	0	0	-2	0	0	0	0	0	0	0	0	0	0	0	0	0	0	0	0	0	0	0	0	-1	-1	-1	-1	-1	-1	-1	-1	-1	-1	-1	-1	-1	-1	-1	-1	-1	-1	-1	-1	-1	-1	-1	-1
Penser Joch - Kühtai	Inter	2	0	0	0	0	0	0	0	0	0	0	0	0	-2	-2	-2	-2	-2	-2	-2	-2	-2	-2	-2	-2	-2	-2	-2	-2	-2	0	0	-2	-2	-2	-2	-2	-2	-2	-2	-2	-2	-2	-2	-2	-2	-2	-2
Penser Joch - Kühtai	Inter	3	0	-2	2	-2	-2	-2	-2	-2	-2	-2	-2	0	0	0	0	0	-2	-2	-2	-2	0	0	0	0	0	0	0	0	0	0	0	0	0	0	0	0	2	-2	-2	0	0	0	0	0	0	0	0
Penser Joch - Kühtai	Inter	3	0	0	0	0	0	0	0	0	0	0	0	0	0	0	0	0	-2	-2	-1	-1	0	0	0	0	0	0	0	0	0	0	0	0	0	0	0	0	0	0	0	0	0	0	0	0	0	0	0
Penser Joch - Kühtai	Inter	4	0	0	0	0	0	0	0	0	0	0	0	0	0	0	-2	0	0	0	0	0	0	0	0	0	-2	-2	-2	-2	-2	-2	-2	-2	-2	-2	-2	-2	-2	-2	-2	-1	-1	-2	-2	-2	-2	-2	-2
Penser Joch - Kühtai	Inter	4	2	2	0	0	0	0	0	0	0	0	0	0	0	0	0	0	0	0	0	0	0	0	0	-2	-2	-1	-1	-1	-1	-1	-1	-1	-1	-2	-2	-2	-2	-2	-2	-2	-2	-2	-2	-1	-1	-2	-2
Kühtai-Kühtai	Intra	1	2	0	0	0	0	0	0	0	0	0	0	0	0	0	0	0	0	0	0	0	0	0	0	0	0	0	-2	-2	-2	-2	-2	0	0	0	0	0	0	0	0	0	-2	-2	0	0	0	0	0
Kühtai-Kühtai	Intra	1	0	0	0	0	0	-2	0	0	0	0	0	-2	0	0	0	0	-2	0	0	0	0	-2	-2	-1	-1	0	-2	0	0	-2	-1	0	0	0	0	0	0	0	0	0	-2	-2	0	0	0	0	0
Kühtai-Kühtai	Intra	2	0	0	0	0	0	0	0	0	0	0	0	0	0	0	0	0	0	0	0	0	-2	-2	0	0	0	0	0	0	0	0	-2	-2	0	0	0	0	0	0	0	0	-2	-2	-2	0	0	0	0
Kühtai-Kühtai	Intra	2	0	0	0	0	0	0	0	0	0	0	0	0	0	0	0	0	0	0	0	0	0	-1	-2	-2	0	0	0	0	0	0	0	0	0	0	0	0	0	0	0	0	0	0	0	0	0	0	0
Kühtai-Kühtai	Intra	3	2	2	-2	0	0	0	-2	-2	-2	0	0	0	-2	-2	0	0	0	0	0	0	0	0	0	0	0	0	0	0	0	0	0	0	-2	-2	0	0	0	0	0	0	0	0	0	0	0	0	0
Kühtai-Kühtai	Intra	3	2	2	2	2	0	0	2	2	-2	0	0	0	-2	-2	0	0	0	0	0	0	0	0	0	0	0	0	0	0	0	0	0	0	0	0	0	0	0	0	0	0	0	0	0	0	0	0	0
Kühtai-Kühtai	Intra	4	0	0	0	0	0	0	0	0	-2	-2	-2	-2	-2	0	0	-2	-2	0	0	0	0	0	0	0	0	0	0	0	0	0	0	0	-2	-2	-1	-1	0	0	0	0	0	-1	-1	0	0	0	0
Kühtai-Kühtai	Intra	4	0	0	0	0	0	0	0	0	-2	-2	-2	-2	-2	-2	0	0	0	0	0	0	0	0	0	0	0	0	0	0	0	0	0	0	-2	-2	-2	0	0	0	0	0	0	-2	0	0	-2	-2	-2
Kühtai-Kühtai	Intra	1	0	0	0	-2	0	0	0	-2	-2	0	0	0	0	0	0	-2	-2	0	-2	0	0	-2	-2	0	0	0	0	0	-2	-2	-2	0	0	0	0	0	0	0	0	0	0	0	0	0	0	-2	-2
Kühtai-Kühtai	Intra	1	0	0	0	-2	0	0	0	-2	0	0	0	0	0	0	0	0	0	0	0	0	0	-2	-1	-1	-1	0	0	0	0	0	-1	-1	0	0	0	0	0	0	0	0	0	0	0	0	0	0	0
Kühtai-Kühtai	Intra	2	0	0	0	0	0	0	0	-2	0	-2	0	0	0	0	0	0	0	0	0	0	0	0	0	0	0	0	0	0	0	0	0	0	0	0	0	0	0	0	0	0	0	0	0	0	0	0	0
Kühtai-Kühtai	Intra	2	0	0	0	0	0	0	-2	-2	-1	0	0	0	0	0	0	0	0	0	0	0	0	0	0	0	0	0	0	0	0	0	0	0	0	0	0	0	0	0	-2	-1	0	0	0	0	0	0	0
Kühtai-Kühtai	Intra	3	0	0	0	0	0	2	0	0	0	-2	-2	-2	0	0	-2	0	0	0	0	-2	-2	-2	-2	0	0	0	0	0	0	0	-2	0	0	0	0	0	0	0	0	0	0	0	0	0	-2	-2	0
Kühtai-Kühtai	Intra	3	0	0	0	0	0	-2	0	0	0	-2	-2	0	0	0	-2	0	0	0	0	-2	-2	-2	-2	0	0	0	0	0	0	0	-2	0	0	0	0	0	0	0	0	0	0	0	0	0	0	-2	0
Kühtai-Kühtai	Intra	4	0	0	0	0	-2	0	0	0	0	0	0	0	0	0	0	0	-2	-2	-2	0	0	0	0	0	0	0	0	0	0	0	0	0	0	0	0	0	0	0	0	0	0	0	-2	-2	0	0	0
Kühtai-Kühtai	Intra	4	0	0	0	0	-2	0	0	0	0	-2	0	0	0	0	0	0	0	0	0	0	0	0	0	0	0	0	0	0	0	0	0	0	0	0	0	0	0	0	0	0	0	0	0	0	-1	-1	0
Kühtai-Kühtai	Inter	1	0	0	-2	0	0	0	0	0	0	0	-2	-2	0	0	2	-2	-2	-2	-2	-2	-2	-2	0	0	0	0	0	-2	-2	-2	-2	-2	-2	-2	-2	2	-2	-2	0	0	0	0	0	0	0	-2	-2
Kühtai-Kühtai	Inter	1	2	2	2	2	2	2	2	2	2	0	0	0	0	0	0	0	0	0	0	0	0	-2	0	0	0	0	0	0	0	0	0	0	0	0	0	0	-2	-2	0	0	0	0	0	0	0	0	0
Kühtai-Kühtai	Inter	2	0	0	0	0	0	0	0	0	0	0	0	0	0	0	-2	-2	-2	0	0	0	0	0	0	0	0	0	0	0	-2	0	0	0	0	0	0	0	0	0	0	0	0	0	0	0	-2	0	0
Kühtai-Kühtai	Inter	2	0	0	0	0	0	0	0	0	0	0	0	0	0	0	-2	-2	-1	0	0	0	0	0	0	0	0	0	0	0	-2	-1	-1	0	0	0	-2	-1	0	0	0	0	0	0	0	0	0	0	0
Kühtai-Kühtai	Inter	3	0	-2	-2	-2	-2	0	0	0	0	0	-2	-1	0	0	0	0	0	0	0	-2	0	0	0	0	0	0	-2	-2	0	0	0	0	-2	-1	0	0	0	-2	-1	0	0	0	0	0	0	0	-2
Kühtai-Kühtai	Inter	3	2	2	0	0	0	0	0	0	0	0	0	0	0	0	0	0	0	0	0	0	0	0	0	0	0	0	-2	0	0	0	0	0	0	0	0	0	0	0	0	0	0	0	0	0	0	0	0
Kühtai-Kühtai	Inter	4	0	0	-2	-2	0	0	-2	0	0	0	0	0	0	0	0	0	0	0	0	0	0	0	0	0	0	0	0	0	0	-2	-2	-1	-1	-1	-1	-1	-1	0	0	0	0	0	-1	-1	-1	-1	0
Kühtai-Kühtai	Inter	4	0	0	-2	0	0	0	-2	0	0	0	0	-2	-2	-2	-2	-2	-2	-2	-2	-2	-2	-2	-2	-2	-2	0	0	0	0	-2	0	-2	-2	-2	-2	-2	-2	0	0	0	0	-2	-2	-2	-2	0	0
Kühtai-Kühtai	Inter	1	0	0	0	0	0	0	0	0	0	0	0	0	-2	-2	-2	-2	0	0	0	0	-2	-2	-2	-2	0	0	0	0	-2	0	0	0	0	0	0	0	0	0	0	0	0	0	0	0	0	0	0
Kühtai-Kühtai	Inter	1	0	0	0	0	-2	-2	0	0	0	0	0	0	-2	-2	-2	-2	-2	-2	-2	0	0	0	0	0	0	0	0	0	0	0	0	0	0	0	0	0	0	0	0	0	0	0	0	0	0	0	0
Kühtai-Kühtai	Inter	2	-2	0	0	0	0	0	-2	-2	-2	-2	-2	-2	-2	0	0	0	0	0	0	-2	-2	-1	0	0	0	0	0	0	-2	-1	-1	-1	0	0	0	0	0	0	0	0	0	0	0	0	0	0	0
Kühtai-Kühtai	Inter	2	-2	0	0	0	0	0	-2	-2	-2	-2	-2	-2	-2	0	0	0	0	0	0	-2	-2	-2	0	0	0	0	0	0	-2	-2	-2	-2	0	0	0	0	-2	0	0	0	0	0	-2	-2	-2	-2	-2
Kühtai-Kühtai	Inter	3	0	0	0	-2	-2	0	0	-2	-2	-2	-2	-2	-2	2	2	2	2	2	2	-2	-2	-2	-2	-2	0	0	0	0	0	0	-2	-2	0	0	0	-2	-2	-2	-2	-2	-2	-2	0	-2	-2	-2	-2
Kühtai-Kühtai	Inter	3	0	0	0	-2	-2	0	0	0	0	0	0	0	0	0	0	0	0	0	0	0	0	0	0	0	0	0	0	0	0	0	0	0	0	0	0	-2	-1	-1	-1	-2	-2	-2	-1	-2	-2	-2	-2
Kühtai-Kühtai	Inter	4	0	0	0	0	0	0	0	-2	-1	0	0	0	0	-2	-1	-1	-1	0	-1	-1	0	0	0	0	0	0	0	0	0	-2	-2	-1	-1	0	0	0	0	0	0	-1	-1	-1	0	-1	0	0	0
Kühtai-Kühtai	Inter	4	0	0	0	0	0	0	0	-2	-2	0	0	0	0	-2	-2	-2	0	-2	0	0	0	0	0	0	-2	0	0	0	0	-2	-2	-2	-2	0	0	0	0	0	0	-2	-2	-2	-2	-2	0	0	0
Kühtai-Penser Joch	Inter	1	0	0	0	0	0	2	2	2	2	2	2	2	2	2	2	-2	-2	-2	-2	-2	-2	-2	0	0	0	0	0	0	0	0	0	-2	2	2	2	-2	2	2	-2	-2	0	0	0	0	0	0	0
Kühtai-Penser Joch	Inter	1	2	0	0	0	0	-2	0	0	0	0	1	1	1	1	1	0	0	0	0	0	0	0	0	0	0	0	0	0	0	0	0	-2	-2	-2	-1	-1	-1	-1	0	0	0	0	0	0	0	0	0
Kühtai-Penser Joch	Inter	2	0	0	0	0	0	0	0	-2	-2	2	3	3	3	3	3	3	3	3	3	3	3	3	3	3	3	3	3	3	3	3	3	3	3	3	3	3	3	3	3	3	3	3	3	3	3	3	3
Kühtai-Penser Joch	Inter	2	0	0	0	0	0	0	0	0	0	0	-2	-2	-2	-2	-2	-2	-2	-2	-2	-2	-2	-2	-2	-2	-2	-2	-2	-2	2	2	2	2	2	2	2	2	2	2	2	2	2	2	2	2	2	2	2
Kühtai-Penser Joch	Inter	3	-2	-2	-2	2	2	2	2	2	2	2	2	2	2	-2	-2	-2	-2	-2	-2	-2	-2	-2	-2	-2	-2	-2	-2	-2	-2	-2	-2	2	3	3	3	3	3	3	3	3	3	3	3	3	3	3	3
Kühtai-Penser Joch	Inter	3	-2	-2	-2	-2	-2	-2	-2	-2	-2	-2	-2	-2	-2	-2	-2	-2	-2	-2	-2	-2	-2	-2	-2	-2	-2	-2	-2	-2	-2	-2	-2	-2	3	3	3	3	3	3	3	3	3	3	3	3	3	3	3
Kühtai-Penser Joch	Inter	4	0	0	0	0	2	3	3	3	4	4	4	4	4	4	4	4	4	4	4	4	4	4	4	4	4	4	4	4	4	4	4	4	4	4	4	4	4	4	4	4	4	4	4	4	4	4	4
Kühtai-Penser Joch	Inter	4	2	2	2	2	2	2	2	2	2	2	2	2	2	2	-2	-2	-2	-2	-2	-2	-2	-2	-2	-2	-2	-2	-2	-2	-2	-2	-2	-2	-2	-2	-2	-2	-2	-2	-2	-2	-2	-2	-2	-2	-2	-2	-2
Kühtai-Kühtai	Intra	1	0	0	0	0	0	0	0	0	0	0	0	0	0	0	0	0	0	0	0	0	0	0	0	0	0	0	0	0	0	0	0	0	0	0	0	0	0	0	0	0	0	-2	-2	-1	-1	-1	-1
Kühtai-Kühtai	Intra	1	0	0	0	0	0	0	0	0	0	0	0	0	0	0	0	0	0	0	0	0	0	0	0	0	0	0	0	0	0	0	0	0	0	0	0	0	0	0	0	0	0	-2	-2	-2	-2	0	0
Kühtai-Kühtai	Intra	2	0	0	0	0	0	0	0	0	0	0	-2	-2	-2	-2	-2	-2	-2	-2	0	0	0	0	0	0	0	0	0	0	0	0	0	0	0	0	0	0	0	0	0	0	0	0	0	0	0	0	0
Kühtai-Kühtai	Intra	2	0	0	0	0	0	0	0	0	0	0	-2	-2	0	0	-2	-2	-2	-2	0	0	0	-2	-2	-2	-2	-2	-2	-2	0	0	0	0	0	0	0	0	0	-2	-2	0	0	0	0	0	0	0	0
Kühtai-Kühtai	Intra	3	0	0	-2	0	0	0	0	-1	-1	-1	0	-1	-1	-1	0	0	0	0	0	0	0	0	0	-2	-2	-1	-1	0	0	-2	-1	0	0	0	-2	-1	0	0	0	0	0	0	-2	0	0	0	0
Kühtai-Kühtai	Intra	3	2	2	0	0	0	0	0	2	-2	-2	0	-2	-2	-2	0	0	0	0	0	0	0	0	0	-2	-2	-2	0	0	0	-2	-2	0	0	0	-2	0	0	0	0	0	0	0	0	0	0	0	0
Kühtai-Kühtai	Intra	4	0	0	0	0	-2	0	0	0	0	0	0	0	0	0	0	0	-2	-2	-2	-2	0	-2	0	-2	-2	-2	-2	-2	-2	-2	-2	0	0	0	0	0	0	-2	-2	-2	-2	-2	-2	-2	0	0	0
Kühtai-Kühtai	Intra	4	-2	0	0	0	0	0	0	0	0	0	0	0	0	0	0	0	-2	-2	-2	-2	0	-2	0	-2	-1	-1	-1	0	0	0	0	0	0	0	0	0	0	0	-2	-1	-1	-1	-1	-1	0	0	0
Kühtai-Kühtai	Intra	1	0	0	0	0	0	0	0	0	0	0	-2	0	0	0	0	0	0	0	0	0	0	0	0	0	0	0	0	0	0	0	0	0	0	0	0	0	0	0	-2	0	0	0	0	0	0	0	0
Kühtai-Kühtai	Intra	1	0	0	0	0	0	0	0	0	0	0	0	0	0	0	0	0	0	0	0	0	0	0	0	0	0	0	0	0	0	0	0	0	0	0	0	0	0	0	0	0	0	0	0	0	0	0	-2
Kühtai-Kühtai	Intra	2	0	-2	0	0	-1	0	0	0	0	0	0	0	0	0	0	0	-2	-1	-1	0	0	-1	-1	0	0	0	0	0	0	0	0	-2	-1	-1	-1	-1	-1	-2	-1	0	0	0	0	0	0	0	0
Kühtai-Kühtai	Intra	2	2	-2	0	0	-2	0	0	0	0	0	-2	-2	0	0	0	0	-2	-2	0	0	0	0	0	0	0	0	0	0	0	0	-2	-2	-2	-2	-2	0	0	0	0	0	0	0	0	0	0	0	0
Kühtai-Kühtai	Intra	3	0	0	0	0	0	0	0	0	0	0	0	0	0	0	0	0	0	0	0	0	0	0	0	0	0	0	0	0	0	0	0	0	0	0	0	0	0	0	0	0	0	0	0	0	0	0	0
Kühtai-Kühtai	Intra	3	2	2	2	2	2	2	2	2	2	2	2	2	2	2	2	2	2	2	2	2	2	2	2	2	2	2	2	2	2	2	2	2	2	2	2	2	2	2	2	2	2	2	2	2	2	2	2
Kühtai-Kühtai	Intra	4	0	0	0	0	0	0	0	0	0	0	0	0	0	0	0	-2	0	0	0	0	0	0	0	-2	0	0	0	0	0	0	0	0	0	0	0	0	0	0	0	0	0	0	0	0	0	0	0
Kühtai-Kühtai	Intra	4	0	0	-2	0	0	0	0	0	0	0	-2	-2	0	0	0	-1	-1	0	0	0	0	0	0	-2	0	0	0	0	0	0	0	0	0	0	0	0	0	0	0	0	0	0	0	0	0	-2	-2
Kühtai-Kühtai	Intra	1	0	0	0	0	0	0	0	0	0	0	-2	0	0	0	-2	0	0	0	0	0	0	0	0	0	0	0	0	0	0	0	0	-2	-2	0	0	0	0	0	0	0	0	0	0	0	0	0	-2
Kühtai-Kühtai	Intra	1	2	2	2	2	2	2	2	0	0	0	0	0	0	0	-2	0	0	0	0	0	0	0	0	0	0	0	0	0	0	0	0	-2	-2	-2	-2	-2	0	0	0	0	0	0	0	0	0	0	-2
Kühtai-Kühtai	Intra	2	0	0	0	0	0	0	0	2	2	2	2	2	2	2	2	2	2	2	2	2	2	2	2	2	2	2	2	2	2	2	-2	2	2	2	0	0	0	0	-2	0	0	0	0	0	0	0	0
Kühtai-Kühtai	Intra	2	0	0	0	0	-2	0	0	-2	0	0	0	0	0	0	0	-2	0	0	0	0	0	0	0	0	-2	0	0	0	0	0	0	0	0	0	0	0	0	0	-2	-2	-2	0	0	0	0	0	-2
Kühtai-Kühtai	Intra	3	-2	0	0	-2	0	0	0	0	0	0	0	0	0	2	2	0	-2	0	0	0	0	0	0	0	0	-2	0	0	0	0	-2	-2	0	0	0	0	0	0	0	0	-2	0	0	0	-2	0	0
Kühtai-Kühtai	Intra	3	0	0	0	-2	0	0	-2	-2	2	0	0	0	0	0	0	0	-2	0	0	0	-2	0	-2	0	0	0	0	0	0	0	-2	-2	0	0	0	0	0	0	-2	0	0	0	0	0	-2	0	0
Kühtai-Kühtai	Intra	4	0	0	0	-2	-2	0	0	-2	0	0	0	0	-2	0	0	0	0	-2	-2	0	-2	0	0	0	-2	0	0	0	0	-2	-2	0	0	-2	0	0	0	0	0	0	0	0	0	0	0	0	0
Kühtai-Kühtai	Intra	4	0	0	0	-2	-2	0	0	-2	0	0	0	0	-2	0	0	0	0	-2	0	0	-2	0	0	0	-2	0	0	0	0	-2	0	0	0	0	0	-2	0	0	0	0	0	0	0	0	0	0	0
Kühtai-Kühtai	Inter	1	0	0	0	-2	-2	-2	-2	-2	-2	-2	2	2	2	0	0	0	0	-2	0	2	3	3	3	3	2	3	0	0	0	0	0	-2	0	0	-2	0	-2	0	0	0	0	0	0	0	0	-2	-2
Kühtai-Kühtai	Inter	1	2	2	2	2	2	2	2	2	2	2	2	2	2	0	0	0	0	-2	0	0	1	1	1	1	-2	1	1	0	0	0	-2	-2	0	0	-2	0	-2	0	0	0	0	-2	0	0	0	-2	0
Kühtai-Kühtai	Inter	2	-2	-2	-2	-2	0	0	0	0	0	0	0	0	0	0	0	0	0	0	0	0	0	0	-2	0	-2	-2	0	-2	0	0	0	0	0	0	0	0	0	0	0	0	-2	-2	0	0	-2	0	0
Kühtai-Kühtai	Inter	2	0	0	0	0	0	0	0	0	0	0	0	0	0	0	0	0	0	0	0	0	0	-2	-2	0	0	0	0	-2	0	0	0	0	0	0	0	0	-2	0	0	0	0	0	0	0	0	0	0
Kühtai-Kühtai	Inter	3	-2	0	0	-2	0	-2	0	0	0	0	-2	0	0	0	0	0	-2	0	0	0	0	0	0	0	0	0	0	0	-2	-2	0	0	0	0	0	0	0	0	0	0	0	0	0	0	0	0	0
Kühtai-Kühtai	Inter	3	0	0	0	-2	0	0	0	0	0	0	0	0	0	0	0	0	-2	0	0	0	0	0	0	0	0	0	0	0	0	0	0	0	0	0	0	0	0	0	0	0	0	0	0	0	0	-2	0
Kühtai-Kühtai	Inter	4	0	0	-2	0	0	-2	-2	-2	-2	0	0	-2	-2	-2	0	-2	-2	0	0	0	0	-2	-2	-2	0	0	0	0	-2	0	0	0	0	0	0	0	0	-2	0	0	0	-2	-2	0	0	0	0
Kühtai-Kühtai	Inter	4	0	0	0	0	0	0	0	0	0	0	0	0	0	0	0	-2	-2	0	0	0	0	0	0	0	0	0	0	0	-2	0	0	0	0	0	0	0	0	-2	-2	0	0	-2	0	0	0	0	0
Kühtai-Penser Joch	Inter	1	0	0	-2	2	3	3	3	3	3	3	3	3	3	3	3	3	3	3	3	3	3	3	3	3	3	3	3	3	3	3	3	3	3	3	3	3	3	3	3	3	3	3	3	3	3	3	3
Kühtai-Penser Joch	Inter	1	-2	3	-2	2	2	2	3	3	3	3	3	3	3	3	3	3	3	3	3	3	3	3	3	3	3	3	3	3	3	3	3	3	3	3	3	3	3	3	3	3	3	3	3	3	3	3	3
Kühtai-Penser Joch	Inter	2	2	2	0	-2	0	-2	0	0	-2	0	-2	-2	0	0	0	0	0	0	-2	0	0	-2	-2	0	0	0	0	0	0	0	0	0	0	0	-2	0	-2	0	0	0	0	0	0	-2	0	0	-2
Kühtai-Penser Joch	Inter	2	-2	0	0	-2	0	0	0	0	0	0	0	0	0	0	0	0	0	0	-2	0	0	0	0	0	0	0	0	0	0	0	0	0	0	0	-2	0	-2	0	0	-2	0	0	0	-2	0	0	0
Kühtai-Penser Joch	Inter	3	0	0	0	0	0	0	0	-2	-2	-2	2	2	2	2	2	2	2	2	2	2	2	2	2	2	2	2	2	2	2	2	2	2	2	2	2	3	3	3	3	3	3	3	3	3	3	3	3
Kühtai-Penser Joch	Inter	3	0	0	0	0	0	0	0	0	0	-2	2	2	3	3	3	3	3	3	3	3	3	3	3	3	3	-2	-2	-2	2	2	2	2	2	2	2	2	2	2	2	2	2	2	2	2	3	3	3
Kühtai-Penser Joch	Inter	4	2	2	2	2	3	3	3	3	3	3	3	3	3	3	3	2	3	3	3	3	3	3	3	4	3	3	3	3	3	3	3	3	3	3	3	3	3	3	3	3	3	3	3	3	3	3	3
Kühtai-Penser Joch	Inter	4	2	2	2	2	2	2	1	1	1	1	1	1	1	1	1	1	1	0	0	2	3	3	3	4	4	4	4	4	4	4	4	4	4	4	4	4	4	4	4	4	4	4	4	4	4	4	4
Kühtai-Kühtai	Intra	1	2	3	0	0	0	0	0	0	0	0	0	-2	0	0	0	-2	0	0	0	0	-2	0	0	0	0	0	0	-2	0	0	0	0	0	-2	-2	-2	0	-2	-2	0	0	-2	-2	0	0	0	0
Kühtai-Kühtai	Intra	1	0	0	0	0	0	0	0	0	0	0	-2	0	0	0	0	-2	0	0	0	-2	-2	0	0	0	0	0	0	0	0	0	0	0	0	-2	-2	-2	0	0	-2	0	0	0	0	0	0	0	0
Kühtai-Kühtai	Intra	2	2	2	-2	0	-2	0	0	0	-2	0	0	0	0	0	0	0	0	0	0	0	0	0	-2	-2	0	-2	0	0	0	0	0	-2	-2	0	0	-2	-2	0	0	0	0	0	0	0	0	0	-2
Kühtai-Kühtai	Intra	2	0	0	0	0	-2	0	0	-2	-2	0	0	0	0	0	0	0	0	0	0	0	0	0	-2	-2	0	0	0	0	0	0	0	0	-2	0	0	-2	-2	0	0	0	0	0	0	0	0	0	-2
Kühtai-Kühtai	Intra	3	0	0	0	0	0	-2	0	0	0	0	-2	-2	0	-2	0	0	0	0	0	0	0	0	0	0	0	0	0	0	0	0	0	0	0	0	-2	-2	0	0	0	0	0	0	0	0	0	0	0
Kühtai-Kühtai	Intra	3	0	-2	0	0	0	-2	0	0	0	0	-2	0	0	0	0	0	0	0	0	0	0	0	0	0	0	0	0	0	0	0	0	0	0	0	-2	-2	0	0	0	0	0	0	0	0	0	-2	0
Kühtai-Kühtai	Intra	4	0	0	0	-2	0	0	0	0	-2	-2	-2	-2	0	0	-2	-2	0	0	0	0	0	0	0	-2	-2	0	0	0	0	0	0	0	0	0	0	0	0	0	0	0	0	0	0	0	0	0	0
Kühtai-Kühtai	Intra	4	2	2	0	-2	-2	0	0	0	-2	-2	-2	-2	0	0	-2	-2	0	0	0	0	0	0	0	-2	-2	0	0	0	0	-2	-2	0	-2	0	0	0	0	0	0	0	0	0	0	0	0	0	0
Kühtai-Kühtai	Intra	1	-2	0	-2	-2	0	0	0	0	-2	0	0	-2	0	-2	0	0	0	-2	0	0	0	0	0	0	0	0	0	0	0	-2	0	0	-2	0	0	0	0	0	-2	0	0	-2	0	0	0	0	0
Kühtai-Kühtai	Intra	1	2	2	0	0	0	0	-2	0	-2	0	0	-2	0	-2	0	0	0	0	0	0	0	0	0	0	0	0	-2	0	0	-2	-2	0	0	0	0	0	0	0	-2	0	0	0	0	0	0	-2	0
Kühtai-Kühtai	Intra	2	2	2	2	0	0	0	0	0	0	0	0	-2	0	0	0	0	0	0	-2	0	0	0	-2	0	0	0	0	0	0	0	0	0	0	-2	0	0	0	0	-2	-2	-2	-2	-2	0	0	0	-2
Kühtai-Kühtai	Intra	2	0	0	0	0	-2	0	0	0	0	0	0	-2	0	0	-2	0	0	0	-2	-2	0	0	-2	-2	0	0	0	0	0	0	0	0	0	-2	0	0	0	0	-2	0	0	-2	-2	0	0	0	-2
Kühtai-Kühtai	Intra	3	0	-2	-2	0	0	0	-2	-2	0	0	0	0	0	0	-2	-2	-2	-2	-2	-2	-2	-2	0	0	0	0	0	0	0	0	0	0	0	0	0	0	0	0	0	0	0	0	0	0	0	0	0
Kühtai-Kühtai	Intra	3	0	0	0	0	0	0	-2	-2	0	-2	0	0	0	0	0	0	0	0	0	-2	-2	0	0	0	0	0	0	0	0	0	0	0	0	0	0	0	0	0	0	0	0	0	0	0	0	0	0
Kühtai-Kühtai	Intra	4	2	2	2	0	0	0	0	0	-2	-2	0	0	0	-2	-2	0	0	0	-2	0	0	0	0	-2	0	0	-2	0	0	0	0	0	-2	-2	-2	-2	0	0	0	0	0	0	-2	-2	-2	0	0
Kühtai-Kühtai	Intra	4	0	0	-2	0	0	0	0	0	0	-2	0	0	0	0	0	0	0	0	-2	0	0	0	0	0	0	0	0	0	-2	-2	0	0	0	0	0	0	0	0	0	-2	0	0	-2	0	0	0	0
Kühtai-Kühtai	Intra	1	-2	0	0	0	0	0	0	0	0	0	0	0	0	0	0	0	0	-2	0	-2	0	0	0	0	0	0	0	0	-2	-2	0	0	0	0	0	-2	0	0	0	0	0	-2	-2	0	0	-2	-2
Kühtai-Kühtai	Intra	1	-2	0	0	0	0	0	0	0	0	0	0	0	0	0	0	0	0	0	0	0	0	0	0	0	0	0	0	0	0	0	0	0	0	0	0	0	0	0	0	0	0	0	0	0	0	0	0
Kühtai-Kühtai	Intra	2	2	-2	-2	0	0	-2	-2	-2	-2	-2	-2	0	0	0	0	-2	-2	0	0	-2	-2	-2	0	0	-2	0	0	0	0	-2	-2	-2	0	0	0	0	0	-2	-2	0	0	-2	-2	0	0	0	0
Kühtai-Kühtai	Intra	2	0	2	0	0	0	0	0	0	0	0	0	0	0	0	0	-2	0	0	0	0	0	0	0	0	0	0	0	0	0	0	0	0	0	0	0	0	0	0	0	0	0	0	0	0	0	0	0
Kühtai-Kühtai	Intra	3	0	0	0	-2	-2	-2	0	0	0	0	0	0	-2	-2	0	0	-2	0	0	0	-2	-2	-2	-2	0	0	0	-2	-2	0	0	0	0	0	0	0	-2	0	0	-2	0	0	0	0	0	0	0
Kühtai-Kühtai	Intra	3	-2	0	0	-2	-2	0	0	0	0	0	0	0	-2	0	0	0	-2	0	0	0	-2	-1	-1	-1	0	0	0	0	0	0	0	0	0	0	0	0	0	0	0	-2	-1	-1	0	0	0	0	0
Kühtai-Kühtai	Intra	4	0	0	0	0	2	0	0	0	0	0	0	0	0	0	2	0	0	0	0	0	0	2	0	-2	-2	0	0	0	0	0	-2	0	0	-2	-2	0	0	0	0	-2	0	0	-2	0	0	-2	0
Kühtai-Kühtai	Intra	4	2	2	2	2	2	2	2	2	2	2	2	2	2	2	2	2	2	2	2	2	2	2	2	0	-2	0	2	0	0	0	0	0	0	0	0	0	0	0	0	0	0	0	-2	0	0	-2	0
Kühtai-Kühtai	Inter	1	0	0	0	0	0	0	0	0	-2	-2	0	0	0	-2	0	0	0	0	0	0	0	-2	0	0	0	0	0	-2	2	0	0	0	0	0	0	0	0	0	0	0	0	0	0	-2	0	0	0
Kühtai-Kühtai	Inter	1	2	2	2	2	2	2	2	2	2	2	2	2	2	2	2	2	2	2	2	2	2	2	0	0	0	0	0	0	0	0	0	0	0	0	0	0	0	0	0	0	0	0	0	-2	0	0	0
Kühtai-Kühtai	Inter	2	0	2	0	0	0	0	0	0	0	-2	-2	0	0	0	0	0	0	0	0	2	0	0	0	-2	0	0	-2	0	0	0	0	0	0	-2	-2	0	0	0	0	0	0	0	0	0	0	0	-2
Kühtai-Kühtai	Inter	2	2	3	2	2	2	2	2	2	2	-2	-2	0	-2	2	0	0	0	0	0	2	0	-2	0	0	0	0	-2	2	2	2	0	0	0	-2	-2	-2	0	0	0	0	0	2	-2	0	0	-2	-2
Kühtai-Kühtai	Inter	3	0	-2	2	-2	-2	-2	-2	-2	-2	-2	-2	-2	-2	-2	-2	-2	-2	-2	-2	0	0	0	-2	-2	-2	0	-2	-2	-2	0	0	0	0	0	0	0	0	0	0	0	0	0	0	-2	-2	0	0
Kühtai-Kühtai	Inter	3	0	-2	-2	-2	0	0	0	-1	-1	-1	-1	-1	-1	-1	-1	-1	-1	-1	-1	0	0	0	0	0	0	0	0	0	0	0	0	0	0	0	0	0	0	0	0	0	0	0	0	0	0	0	0
Kühtai-Kühtai	Inter	4	0	0	0	0	0	0	0	0	0	0	0	0	0	0	0	0	0	0	0	0	0	0	0	0	0	0	0	0	0	0	0	0	0	0	0	0	0	0	0	0	0	0	0	0	0	0	0
Kühtai-Kühtai	Inter	4	2	2	2	2	0	0	0	0	0	0	0	0	0	0	0	0	0	0	0	0	0	0	0	0	0	0	0	0	0	0	0	0	0	0	0	0	0	0	0	0	0	0	0	0	0	0	0
Kühtai-Penser Joch	Inter	1	-2	2	2	2	2	2	2	2	2	2	2	2	2	2	2	2	2	2	2	2	2	2	2	2	2	2	2	2	2	2	2	2	2	2	2	2	2	2	2	2	2	2	2	2	2	2	2
Kühtai-Penser Joch	Inter	1	2	2	3	3	3	3	3	3	3	3	3	3	3	3	3	3	3	3	3	3	3	3	3	3	3	3	3	3	3	3	3	3	3	3	3	3	3	3	3	3	3	3	3	3	3	3	3
Kühtai-Penser Joch	Inter	2	2	3	3	4	4	4	4	4	4	4	4	4	3	3	3	3	3	3	3	3	3	3	3	3	3	3	3	3	3	3	3	3	3	3	3	3	3	3	3	3	3	3	3	3	3	3	3
Kühtai-Penser Joch	Inter	2	0	1	1	2	2	2	2	2	2	2	2	2	2	2	2	2	2	2	2	2	2	2	2	2	2	2	2	2	2	2	2	2	2	2	2	2	2	2	2	2	2	2	2	2	2	2	2
Kühtai-Penser Joch	Inter	3	0	0	0	1	2	2	2	2	2	2	3	3	3	3	3	3	3	3	3	3	3	3	3	3	3	3	3	3	3	3	3	3	3	3	3	3	3	3	3	3	3	3	3	3	3	3	3
Kühtai-Penser Joch	Inter	3	0	2	2	3	3	3	3	3	3	3	3	3	3	3	3	3	3	3	3	3	3	3	3	3	3	3	3	3	3	3	3	3	3	3	3	3	3	3	3	3	3	3	3	3	3	3	3
Kühtai-Penser Joch	Inter	4	0	0	0	0	0	0	2	3	4	4	4	4	4	4	4	4	4	3	3	3	3	3	3	3	3	3	3	3	3	3	3	3	3	3	3	3	3	3	3	3	3	3	3	3	3	3	3
Kühtai-Penser Joch	Inter	4	2	0	0	0	0	-2	2	2	2	2	2	2	2	2	2	2	2	2	2	2	2	2	2	2	2	2	2	2	2	2	2	2	2	2	2	2	2	2	2	2	2	2	2	2	2	2	2
Kühtai-Penser Joch	Inter	1	0	0	-2	-2	-2	-2	-2	0	1	1	1	1	1	1	1	1	1	1	1	1	1	1	1	1	1	1	1	1	1	1	1	1	1	1	1	1	1	1	-2	-2	-2	-2	-2	-2	-2	-2	-2
Kühtai-Penser Joch	Inter	1	2	0	0	2	0	-2	-2	2	3	3	3	3	3	3	3	3	3	3	3	3	3	3	3	3	3	3	3	3	3	3	3	3	3	3	3	3	3	3	3	3	3	3	3	3	3	3	3
Kühtai-Penser Joch	Inter	2	2	2	2	0	0	0	0	0	0	0	0	0	0	0	0	0	0	-2	3	3	3	3	3	3	3	3	3	3	3	3	3	3	3	3	3	2	2	2	2	2	2	2	2	2	2	2	2
Kühtai-Penser Joch	Inter	2	2	0	0	0	0	0	0	0	0	0	0	0	0	0	0	0	0	0	1	1	1	1	1	1	1	1	1	1	1	1	1	1	1	1	1	1	1	1	1	1	1	1	1	1	1	1	1
Kühtai-Penser Joch	Inter	3	0	0	0	0	0	-2	-2	2	-2	0	1	2	1	1	0	0	0	0	0	0	0	0	0	2	2	2	2	2	0	2	2	2	2	2	2	2	2	2	2	2	0	0	2	2	2	2	0
Kühtai-Penser Joch	Inter	3	2	2	2	2	2	2	2	2	2	2	3	3	3	3	0	0	0	0	2	2	2	2	0	0	0	0	0	2	0	0	0	0	0	0	0	0	0	0	0	0	0	0	2	2	0	0	0
Kühtai-Penser Joch	Inter	4	3	2	2	2	2	2	3	3	3	3	3	3	3	3	3	3	3	3	3	3	3	3	3	3	3	3	3	3	3	3	3	3	3	3	3	3	3	3	3	3	3	3	3	3	3	3	3
Kühtai-Penser Joch	Inter	4	1	2	2	2	2	2	2	2	2	1	1	1	1	1	1	1	1	1	1	1	1	1	1	1	1	1	1	1	0	0	0	0	0	0	0	0	0	0	0	0	1	1	1	1	1	1	1
Kühtai-Kühtai	Intra	1	0	0	0	0	0	0	0	0	0	0	0	0	-2	-2	-2	-2	-2	0	0	0	0	0	0	0	0	0	-2	0	0	0	-2	-2	-2	-2	0	0	0	0	0	0	0	0	0	0	0	-2	-2
Kühtai-Kühtai	Intra	1	0	0	0	0	0	0	0	0	0	0	0	0	0	-2	-2	-2	-2	0	0	0	-2	0	0	0	0	0	0	0	0	0	0	0	0	0	0	0	0	0	-2	-2	0	0	0	0	0	0	0
Kühtai-Kühtai	Intra	2	0	0	0	0	0	-2	-2	0	0	0	0	0	0	0	0	0	0	0	0	-2	0	0	0	0	0	0	0	0	-2	-2	0	0	0	0	0	0	0	0	0	0	0	0	0	0	0	0	0
Kühtai-Kühtai	Intra	2	0	0	0	0	-2	0	0	0	0	0	0	0	0	0	0	0	-2	0	0	0	0	0	0	0	0	0	0	0	0	-2	0	0	0	0	0	0	0	0	0	0	0	0	0	0	0	0	0
Kühtai-Kühtai	Intra	3	2	2	2	2	2	2	2	2	2	2	2	2	-2	0	0	0	0	0	-2	0	0	0	0	0	0	0	0	0	0	-2	-2	0	0	0	0	0	0	0	0	0	0	0	0	0	0	0	0
Kühtai-Kühtai	Intra	3	2	2	2	2	2	2	2	2	2	2	2	2	0	0	0	0	0	0	0	0	0	0	0	0	0	0	0	0	0	-2	-2	0	0	0	-2	0	0	0	0	0	0	-2	0	0	0	0	0
Kühtai-Kühtai	Intra	4	0	0	0	0	0	0	0	0	0	0	0	0	0	0	0	0	0	0	0	0	0	0	0	0	0	0	0	0	0	0	0	-2	-2	0	0	0	0	-2	0	-2	0	0	0	0	0	0	0
Kühtai-Kühtai	Intra	4	0	0	0	0	0	0	-2	0	-2	-2	0	0	0	0	0	0	0	0	-2	-2	-2	0	0	0	-2	-2	-2	-2	0	0	0	0	-2	0	0	0	0	-2	-2	-2	0	0	-2	-2	-2	0	0
Kühtai-Kühtai	Intra	1	2	2	2	2	2	0	0	2	0	-2	0	0	0	0	-2	-2	-2	0	0	-2	0	0	0	0	0	0	0	-2	-2	-2	0	0	0	0	0	0	0	0	0	0	0	0	0	0	0	0	-2
Kühtai-Kühtai	Intra	1	2	2	2	0	0	0	-2	-2	0	-2	-2	0	0	0	-2	-2	-2	0	0	-2	0	0	-2	-2	-2	0	0	-2	-2	-2	0	0	0	0	0	0	0	0	0	0	0	0	-2	0	0	0	-2
Kühtai-Kühtai	Intra	2	3	-2	-2	-2	0	0	0	0	0	0	0	-2	-2	0	0	0	0	0	-2	0	0	0	0	0	0	0	0	0	0	0	0	0	0	0	0	0	0	0	0	-2	0	0	0	0	0	-2	0
Kühtai-Kühtai	Intra	2	1	0	0	0	0	0	0	0	0	0	0	0	0	0	0	0	0	0	0	0	-2	0	0	0	0	0	0	0	0	0	0	-2	-2	0	0	0	0	0	0	0	0	0	0	-2	0	0	0
Kühtai-Kühtai	Intra	3	0	0	0	0	0	0	0	0	0	0	0	0	0	0	0	0	0	0	0	0	0	0	0	0	0	0	-2	0	0	0	0	0	0	0	0	-2	0	0	0	0	0	0	0	0	0	0	0
Kühtai-Kühtai	Intra	3	2	0	0	2	2	2	2	0	0	0	0	0	0	0	0	0	-2	-2	0	0	0	0	0	0	0	0	0	0	0	0	0	0	0	0	0	-2	0	0	0	0	0	0	0	0	0	0	0
Kühtai-Kühtai	Intra	4	2	0	0	-2	-2	0	0	0	-2	-2	0	0	-2	0	0	0	0	-2	0	0	0	0	0	0	0	0	0	0	0	-2	0	-2	0	0	0	0	0	0	0	0	0	-2	0	0	-2	0	0
Kühtai-Kühtai	Intra	4	2	2	2	0	0	0	0	0	-2	-2	0	0	0	0	0	0	0	0	0	0	0	0	0	0	0	0	-2	0	0	0	0	0	0	0	0	0	0	0	0	0	0	0	0	0	0	0	0
Kühtai-Kühtai	Inter	1	0	0	0	0	0	-2	-2	-2	-2	-2	-2	-2	0	0	0	0	0	0	0	0	0	0	-2	0	0	0	0	0	0	0	0	0	0	0	0	-2	0	-2	-2	-2	0	0	0	0	0	0	0
Kühtai-Kühtai	Inter	1	0	0	0	0	0	0	0	-2	-2	-1	-1	-2	-2	-2	0	0	0	0	0	0	0	0	-2	-2	-2	0	0	0	-2	0	0	0	0	0	0	-2	0	0	-2	-2	0	0	-2	-2	-2	-2	0
Kühtai-Kühtai	Inter	2	2	-2	-2	0	-2	-2	0	0	0	0	0	0	0	0	0	-2	0	0	-2	0	0	-2	0	0	0	0	0	0	0	-2	0	0	0	0	0	0	0	0	0	-2	0	0	0	0	-2	0	0
Kühtai-Kühtai	Inter	2	0	0	0	0	0	-2	0	0	0	0	0	-2	-2	0	0	0	0	0	0	0	0	-2	0	0	0	0	0	0	0	0	0	0	0	-2	-2	0	0	0	0	-2	-2	0	0	0	0	0	0
Kühtai-Kühtai	Inter	3	0	0	0	0	0	0	0	0	-2	0	0	0	-2	-2	0	0	0	-2	-2	0	0	0	-2	0	0	0	0	0	0	0	0	0	0	0	0	0	0	0	0	0	-2	0	0	0	0	0	0
Kühtai-Kühtai	Inter	3	2	2	2	2	2	2	0	0	-2	-2	0	0	-2	-2	0	0	0	-2	-2	-2	0	0	0	-2	-2	-2	-2	0	0	0	0	0	0	0	0	0	-2	0	0	-2	-2	-2	0	0	0	0	0
Kühtai-Kühtai	Inter	4	0	0	0	0	0	0	0	0	0	0	0	0	0	0	0	0	0	0	0	0	0	0	-2	-2	0	0	0	-2	-2	-2	-2	0	0	0	-2	-2	0	0	0	0	0	0	0	0	-2	-2	-2
Kühtai-Kühtai	Inter	4	0	0	0	0	0	0	0	0	0	0	0	0	0	0	0	0	0	0	0	0	0	0	-2	-1	-1	0	0	0	0	-1	-1	-1	0	0	-1	-1	0	0	0	0	0	0	0	0	-2	-1	-1
Kühtai-Kühtai	Inter	1	2	2	2	0	0	0	0	-2	-2	0	-2	0	0	0	-2	0	0	0	0	0	0	0	0	0	0	0	-2	0	0	-2	0	0	0	0	0	0	0	0	0	0	0	0	0	0	0	0	0
Kühtai-Kühtai	Inter	1	1	1	1	0	-2	0	0	0	0	0	0	0	0	0	0	0	0	-2	0	0	0	0	0	0	0	-2	-2	0	0	-2	0	0	0	0	0	0	0	0	0	0	0	0	0	0	0	0	0
Kühtai-Kühtai	Inter	2	2	0	0	0	2	2	2	2	-2	0	0	0	0	-2	-2	0	-2	0	0	0	0	-2	0	0	0	-2	-2	0	0	-2	0	0	0	0	0	0	0	0	0	0	0	0	0	0	0	0	0
Kühtai-Kühtai	Inter	2	3	2	2	2	2	3	2	2	2	2	2	2	2	0	0	0	-2	0	0	-2	0	-2	0	0	0	-2	0	0	0	-2	0	0	0	0	0	0	0	0	0	0	0	0	0	0	-2	-2	0
Kühtai-Kühtai	Inter	3	2	0	0	0	0	0	2	2	2	2	0	2	0	0	0	0	0	0	0	0	0	0	0	-2	0	0	0	-2	0	0	0	0	-2	0	-2	0	0	0	0	0	0	0	-2	-2	0	0	0
Kühtai-Kühtai	Inter	3	-2	0	-2	0	0	0	-2	0	0	-2	0	-2	0	-2	0	0	0	0	0	0	-2	-2	0	0	0	0	0	-2	0	0	0	0	0	0	-2	0	0	0	0	0	0	0	-2	-2	0	0	0
Kühtai-Kühtai	Inter	4	0	0	0	-2	-2	0	-2	-2	0	0	0	-2	0	0	0	0	-2	0	0	0	0	-2	-2	0	0	0	0	0	0	0	0	0	0	0	0	0	-2	0	0	0	-2	-2	0	0	0	0	0
Kühtai-Kühtai	Inter	4	1	2	2	2	-2	0	-2	-2	0	0	-2	0	0	0	-2	0	-2	0	0	0	0	-2	0	0	0	0	0	0	0	0	0	-2	-2	0	0	0	0	0	0	0	0	-2	0	0	0	0	-2
Kühtai-Penser Joch	Inter	1	0	0	0	0	2	2	2	2	2	2	2	2	2	2	2	2	2	2	2	2	2	2	2	2	2	2	2	2	2	1	1	1	1	1	1	1	1	1	1	2	2	2	2	2	2	2	2
Kühtai-Penser Joch	Inter	1	2	2	2	2	3	3	3	3	3	3	3	3	3	3	3	3	3	3	3	3	3	3	3	3	3	3	3	3	3	3	3	3	3	3	3	3	3	3	3	3	3	3	3	3	3	3	3
Kühtai-Penser Joch	Inter	2	2	3	3	3	3	4	3	4	3	3	3	3	3	4	4	4	4	4	4	4	4	4	4	4	4	4	4	4	4	4	4	4	4	4	4	4	4	4	4	4	4	4	4	4	4	4	4
Kühtai-Penser Joch	Inter	2	0	1	1	1	1	1	1	4	4	4	4	4	4	4	4	4	4	4	4	4	4	4	4	4	4	4	4	4	4	4	4	4	4	4	4	4	4	4	4	4	4	4	4	4	4	4	4
Kühtai-Penser Joch	Inter	3	2	2	0	0	0	0	0	0	0	2	3	3	3	3	3	3	3	2	2	2	2	2	3	3	3	4	4	4	4	4	3	3	3	3	3	3	3	3	3	3	3	3	3	3	3	3	3
Kühtai-Penser Joch	Inter	3	3	2	2	2	2	2	2	2	0	-2	2	2	1	1	1	1	2	2	2	2	2	2	3	3	4	4	4	4	4	4	4	3	3	3	3	3	3	3	3	3	3	3	3	3	3	3	3
Kühtai-Penser Joch	Inter	4	2	2	2	4	4	4	4	4	4	4	4	3	3	3	3	3	3	3	3	3	3	3	3	3	3	3	3	3	3	3	3	3	3	3	3	3	3	3	3	3	3	3	3	3	3	3	3
Kühtai-Penser Joch	Inter	4	0	2	3	3	3	3	3	3	3	3	3	2	2	2	2	2	2	2	2	2	2	2	2	2	2	2	2	2	2	2	2	2	2	2	2	2	2	2	3	3	3	3	3	3	3	3	3
Kühtai-Kühtai	Intra	1	0	0	0	0	0	0	0	0	0	0	-2	0	0	0	-2	0	0	0	0	0	0	0	0	0	0	0	0	0	0	0	0	0	0	0	0	0	-2	-2	0	0	0	0	-2	0	0	0	0
Kühtai-Kühtai	Intra	1	2	0	0	0	0	0	0	0	0	0	-2	0	0	-2	-2	0	0	0	0	0	0	0	0	0	0	0	0	0	0	0	0	0	0	0	0	-2	-2	0	0	0	0	-2	-2	0	0	0	0
Kühtai-Kühtai	Intra	2	0	2	0	-2	0	0	0	0	0	-2	0	0	0	0	0	-2	0	-2	0	0	0	0	0	-2	-2	0	0	0	0	0	0	0	0	0	-2	0	0	0	0	0	0	0	-2	0	0	0	-2
Kühtai-Kühtai	Intra	2	0	0	0	-2	0	0	0	0	0	0	0	0	-2	0	0	0	0	0	0	0	-2	0	0	0	0	0	0	0	0	0	-2	-2	0	0	0	0	-2	0	0	0	0	0	0	0	0	0	-2
Kühtai-Kühtai	Intra	3	-2	2	2	2	2	2	2	0	2	2	0	0	0	0	0	0	0	0	0	-2	0	0	0	0	0	0	0	0	0	0	0	0	0	0	0	0	0	0	0	0	0	0	0	0	0	0	0
Kühtai-Kühtai	Intra	3	2	2	2	2	2	2	2	2	2	2	2	2	2	2	2	2	2	2	2	2	2	2	2	2	2	2	2	2	2	2	2	2	2	2	2	2	2	2	2	2	2	2	2	2	0	0	0
Kühtai-Kühtai	Intra	4	0	0	0	0	0	0	0	0	0	0	0	0	-2	0	0	0	0	0	0	0	-2	-2	0	-2	-2	0	0	0	0	-2	0	0	0	-1	0	0	0	0	0	-1	-1	-1	-1	-1	0	0	0
Kühtai-Kühtai	Intra	4	2	-2	0	0	0	0	0	0	0	0	0	0	0	0	0	0	0	0	0	0	-2	-2	0	0	-2	0	0	0	0	-2	0	0	0	-2	0	0	0	0	-2	0	-2	-2	-2	-2	-2	0	0
Kühtai-Kühtai	Intra	1	-2	0	0	0	-2	-2	0	0	0	-2	-2	0	0	0	0	0	-2	-2	0	0	0	0	0	0	0	0	-2	-2	-2	0	0	0	0	0	0	0	0	0	0	0	0	0	0	0	0	0	0
Kühtai-Kühtai	Intra	1	-2	0	0	0	-2	-2	0	0	0	-2	-2	0	0	0	0	0	0	-2	0	0	0	0	0	0	0	0	-2	-2	-2	-2	-2	0	0	0	0	0	0	0	-2	0	0	0	0	0	0	0	-2
Kühtai-Kühtai	Intra	2	2	-2	-2	-2	0	-2	0	0	0	0	2	0	0	0	0	0	0	0	0	0	0	0	0	0	0	0	0	0	0	0	0	0	0	0	0	-2	-2	0	0	0	0	0	0	0	-2	-2	0
Kühtai-Kühtai	Intra	2	-2	-2	-2	-2	0	-2	0	-2	-2	0	-2	0	0	-2	0	0	0	0	0	-2	0	0	0	-2	0	0	0	-2	0	0	0	0	0	0	0	-2	-2	0	0	0	0	0	0	0	-2	0	0
Kühtai-Kühtai	Intra	3	0	0	0	0	-2	0	0	-2	-2	-2	-2	0	-2	0	0	0	0	-2	0	0	-2	0	0	0	0	0	0	0	0	0	0	0	0	0	0	-2	0	0	0	0	-2	0	0	0	0	0	0
Kühtai-Kühtai	Intra	3	0	0	0	0	0	0	0	-2	-2	-2	-2	0	0	0	0	0	0	-2	0	0	-2	0	0	0	-2	-2	0	0	0	0	0	0	0	0	0	-2	0	0	0	0	-2	0	0	0	0	0	0
Kühtai-Kühtai	Intra	4	0	0	0	0	0	0	0	0	0	0	-2	-2	0	0	0	0	-2	0	0	0	0	0	0	0	0	-2	0	0	0	0	0	0	0	-2	0	0	-2	0	0	0	0	0	0	0	0	0	0
Kühtai-Kühtai	Intra	4	0	0	0	0	0	0	0	0	0	-2	-2	-2	0	0	0	0	0	0	0	0	0	0	0	-2	-2	-2	0	0	0	0	0	0	0	-2	0	0	-2	0	0	0	-2	-2	0	0	0	0	0
Kühtai-Kühtai	Intra	1	-2	0	-2	-2	0	-2	0	0	0	-2	-2	0	0	-2	0	0	0	0	0	0	-2	0	0	0	0	-2	0	-2	0	0	0	0	-2	0	0	-2	0	-2	0	-2	0	0	0	0	0	0	0
Kühtai-Kühtai	Intra	1	0	0	-2	-2	0	0	0	0	0	0	-2	-2	0	-2	0	0	0	0	0	0	0	0	-2	0	0	-2	0	-2	0	0	0	0	-2	0	0	-2	0	-2	0	-2	0	0	0	0	0	-2	0
Kühtai-Kühtai	Intra	2	2	2	0	-2	0	-2	0	-2	0	-2	0	0	0	-2	0	0	0	-2	0	0	-2	0	-2	0	0	-2	0	0	0	0	-2	-2	0	-2	0	0	0	0	0	0	-2	0	0	0	-2	0	0
Kühtai-Kühtai	Intra	2	2	0	0	-2	0	0	0	0	0	-2	0	0	-2	-2	-2	0	0	-2	0	0	-2	0	-2	0	0	0	0	0	0	0	-2	-2	0	0	0	0	0	0	0	0	-2	0	0	0	-2	0	0
Kühtai-Kühtai	Intra	3	2	2	0	0	0	0	0	-2	0	0	0	0	0	0	0	0	0	-2	0	-2	0	0	0	0	0	0	0	0	0	-2	0	0	0	0	-2	0	0	0	0	0	0	0	0	0	0	0	0
Kühtai-Kühtai	Intra	3	2	-2	0	0	0	0	0	-2	0	0	0	0	0	0	-2	0	0	-2	0	0	0	0	0	-2	0	0	0	-2	-1	-2	0	0	0	0	-2	0	0	0	0	0	0	0	0	0	0	0	0
Kühtai-Kühtai	Intra	4	2	2	2	2	2	2	2	2	2	2	2	2	2	2	2	2	2	2	2	2	2	2	2	2	2	2	2	2	2	2	2	-2	0	0	0	0	0	-2	-2	0	-2	-2	0	0	0	-2	0
Kühtai-Kühtai	Intra	4	2	2	2	2	2	2	2	0	0	0	-2	-2	0	0	-2	0	0	-2	0	0	0	0	0	0	-2	0	0	0	0	0	0	0	0	-2	0	0	0	-2	0	0	-2	-2	0	0	0	-2	0
Kühtai-Kühtai	Inter	1	0	0	-2	-2	0	0	0	0	0	0	0	0	0	0	0	0	0	0	0	0	0	0	0	0	0	0	0	0	0	0	-2	-2	0	0	-2	0	0	0	0	0	0	-2	0	0	-2	0	-2
Kühtai-Kühtai	Inter	1	0	0	2	2	2	2	2	2	2	2	0	0	0	0	0	-2	0	0	0	-2	0	0	-2	0	0	-2	-2	0	0	0	-2	-2	-2	0	-2	0	0	0	0	0	0	-2	0	0	-2	0	0
Kühtai-Kühtai	Inter	2	0	2	2	2	0	-2	0	0	0	0	-2	0	0	0	0	0	0	0	-2	0	0	-2	0	0	0	-2	0	0	0	0	0	0	0	0	0	0	0	0	0	0	0	0	0	-2	0	0	0
Kühtai-Kühtai	Inter	2	2	0	2	2	0	-2	0	0	-2	0	-2	0	0	0	0	0	0	-2	-2	0	0	-2	0	-2	0	-2	0	0	0	0	0	0	0	0	-2	0	0	0	0	0	0	0	0	0	0	0	0
Kühtai-Kühtai	Inter	3	0	0	0	0	-2	0	0	0	0	0	0	0	0	0	-2	0	0	0	0	0	0	0	-2	-2	0	0	0	0	-2	0	0	0	-2	0	0	0	0	0	0	0	0	0	0	0	-2	0	0
Kühtai-Kühtai	Inter	3	0	0	0	0	-2	0	0	0	0	0	0	0	0	0	-2	0	0	-2	0	0	-2	0	-2	0	0	0	0	0	-2	0	0	0	-2	0	0	0	0	0	0	0	0	0	0	0	0	0	0
Kühtai-Kühtai	Inter	4	2	2	3	0	0	0	0	-2	-2	-2	0	0	0	-2	0	2	-2	0	0	0	0	0	0	0	0	0	0	-2	0	0	0	0	0	0	0	0	0	0	0	0	-2	0	0	0	0	0	0
Kühtai-Kühtai	Inter	4	2	2	1	0	0	0	0	0	0	0	0	0	0	0	0	-2	-2	0	0	0	0	0	0	0	0	0	0	-2	-2	-2	0	0	0	0	0	0	0	0	0	0	-2	0	0	0	0	0	0
Kühtai-Penser Joch	Inter	1	2	2	2	2	2	2	2	2	2	2	2	2	2	2	2	2	2	2	2	2	2	2	2	2	2	2	2	2	2	2	2	2	2	2	2	2	2	2	2	4	4	4	4	4	4	4	4
Kühtai-Penser Joch	Inter	1	2	2	3	4	4	4	4	4	4	4	4	4	4	4	4	4	4	4	4	4	4	4	4	4	4	4	4	4	4	4	4	4	4	4	4	4	4	4	4	4	4	4	4	4	4	4	4
Kühtai-Penser Joch	Inter	2	2	-2	-2	2	2	-1	-1	1	1	1	1	2	1	1	1	1	1	1	1	1	0	0	0	0	0	0	0	0	0	0	0	0	0	0	0	0	0	0	0	0	0	0	0	0	0	0	0
Kühtai-Penser Joch	Inter	2	2	-2	0	2	2	2	3	3	3	3	3	3	3	3	3	3	3	3	3	3	3	3	3	3	3	3	3	3	3	3	3	3	-2	-2	-2	-2	-2	-2	-2	-2	-2	-2	-2	-2	-2	-2	-2
Kühtai-Penser Joch	Inter	3	0	0	0	-2	3	3	3	3	3	3	0	0	0	0	0	-2	-2	-2	-2	0	0	-2	0	0	0	0	0	0	-2	0	0	0	0	0	0	0	0	0	0	0	0	0	-2	-2	-2	0	0
Kühtai-Penser Joch	Inter	3	0	-2	0	0	-2	-2	-1	-1	2	1	0	0	0	0	0	0	-1	-1	-2	0	0	0	0	0	0	-2	0	0	0	0	0	0	0	0	0	0	-2	-2	-2	0	0	-2	-2	-2	-2	0	0
Kühtai-Penser Joch	Inter	4	0	-2	3	3	3	3	3	3	3	3	4	4	4	4	4	4	4	4	4	4	4	4	4	4	4	4	4	4	4	4	4	4	4	4	4	4	4	4	4	4	4	4	4	4	4	4	4
Kühtai-Penser Joch	Inter	4	0	0	1	2	2	2	2	2	2	2	2	2	2	2	2	2	2	2	2	2	2	2	2	2	2	2	2	2	2	2	2	2	2	2	3	3	3	3	3	3	3	3	3	3	3	3	3
Kühtai-Kühtai	Intra	1	2	2	2	2	2	2	2	2	-2	0	-2	2	2	2	0	0	-2	0	0	0	0	0	0	0	0	0	0	0	-2	0	0	-2	0	0	-2	0	0	-2	-2	0	0	0	0	0	-2	0	0
Kühtai-Kühtai	Intra	1	0	0	0	0	0	0	0	0	-2	0	0	0	0	0	0	0	-2	0	0	0	-2	0	0	0	0	0	0	0	0	0	0	0	0	-2	0	0	0	-2	-2	0	0	0	0	0	-2	0	0
Kühtai-Kühtai	Intra	2	2	0	0	0	0	0	-2	-2	0	0	0	0	0	0	0	0	0	0	0	0	0	0	0	0	0	0	-2	-2	-2	0	0	0	0	0	0	0	0	0	0	0	0	0	-2	0	0	0	0
Kühtai-Kühtai	Intra	2	2	0	0	0	0	0	-2	0	0	0	0	0	0	0	0	0	0	0	0	0	0	0	0	0	0	0	-2	-2	0	0	0	0	0	0	0	0	0	0	0	0	0	0	0	0	0	0	0
Kühtai-Kühtai	Intra	3	0	0	0	0	-2	0	0	0	0	-2	0	0	0	0	0	-2	0	0	-2	0	0	-2	0	-2	0	0	0	0	0	0	0	0	0	-2	-2	-2	0	0	0	0	0	0	0	0	0	0	-2
Kühtai-Kühtai	Intra	3	0	2	0	0	-2	0	0	-2	0	0	0	0	-2	0	0	0	0	0	0	0	0	-2	0	-2	0	0	0	0	0	0	0	0	0	-2	-2	0	0	0	0	0	0	0	0	0	0	0	-2
Kühtai-Kühtai	Intra	4	0	2	-2	0	0	-2	0	0	0	0	-2	0	0	-2	0	-2	0	0	0	0	0	-2	0	0	0	-2	0	0	0	0	0	0	0	0	0	0	0	0	0	-2	-2	0	0	0	0	0	0
Kühtai-Kühtai	Intra	4	2	2	2	2	2	0	0	-2	0	0	0	0	0	0	0	0	0	0	0	0	0	0	0	0	0	-2	0	0	0	-2	-2	0	0	0	-2	-2	0	0	0	-2	-2	0	0	0	0	0	0
Kühtai-Kühtai	Intra	1	0	0	0	0	0	-2	-2	0	0	-2	0	0	0	0	0	0	0	0	0	0	0	0	0	-2	-2	0	0	0	0	0	0	0	0	-2	-2	-2	0	0	0	0	0	0	0	0	0	-2	0
Kühtai-Kühtai	Intra	1	0	0	0	0	0	-2	-2	0	0	-2	0	0	0	-2	0	0	0	0	0	0	0	0	0	0	0	0	0	0	0	0	0	0	0	0	-2	-2	0	0	0	0	0	0	0	0	-2	-2	0
Kühtai-Kühtai	Intra	2	2	0	0	0	-2	0	0	0	0	0	0	0	-2	0	0	0	-2	0	0	0	0	0	0	0	0	0	0	0	0	0	0	0	0	0	0	0	0	0	0	0	-2	0	0	0	0	0	0
Kühtai-Kühtai	Intra	2	0	0	0	0	-2	0	-2	0	0	0	0	-2	0	0	0	0	-2	0	0	0	0	0	-2	0	0	0	-2	0	0	0	0	0	-2	-2	0	0	0	0	0	0	0	0	0	0	0	0	0
Kühtai-Kühtai	Intra	3	0	0	0	0	0	0	0	0	0	0	-2	-2	-2	-2	-2	0	-2	-2	0	0	0	0	0	0	0	0	0	0	-2	-2	0	0	0	0	0	0	0	0	0	0	-2	0	0	-2	0	0	0
Kühtai-Kühtai	Intra	3	0	0	0	0	0	0	0	0	0	0	0	0	-2	-2	0	0	0	0	0	0	0	0	0	-2	0	0	0	0	-2	-1	0	0	0	0	0	0	0	0	0	0	0	0	0	0	0	-2	0
Kühtai-Kühtai	Intra	4	0	0	0	0	-2	-2	-2	0	0	0	0	0	-2	-2	-2	0	0	0	-2	-2	0	0	0	0	-2	-2	0	0	0	0	0	-2	0	0	0	0	0	0	0	0	0	0	0	0	-2	-2	0
Kühtai-Kühtai	Intra	4	0	0	0	0	-2	-2	0	0	0	0	0	0	0	0	0	0	0	0	0	0	0	-2	0	0	0	0	0	0	0	0	0	0	0	0	-2	-2	0	0	0	0	0	0	0	0	0	0	0
Kühtai-Kühtai	Intra	1	0	0	0	0	0	0	0	0	0	0	0	0	0	0	0	-2	0	0	0	0	0	0	0	0	0	0	0	0	0	0	0	0	0	0	0	0	0	0	0	0	0	0	0	0	0	0	0
Kühtai-Kühtai	Intra	1	0	0	0	-2	0	0	0	-2	-2	-2	0	0	0	0	-2	-2	0	0	0	0	0	0	0	0	0	0	0	0	0	0	0	0	0	0	-2	-2	-2	-2	-2	-2	-2	-2	-2	-2	0	0	0
Kühtai-Kühtai	Intra	2	2	2	2	0	3	0	0	0	-2	0	0	0	0	0	0	-2	0	0	-2	0	0	0	0	-2	0	0	0	-2	0	0	0	0	0	0	0	0	0	0	0	0	-2	0	0	0	0	0	0
Kühtai-Kühtai	Intra	2	0	0	0	-2	0	0	-2	0	0	-2	0	-2	0	0	0	-2	0	0	0	0	0	0	0	-2	0	0	0	-2	0	0	0	0	0	0	0	-2	0	0	0	0	-2	-2	0	0	0	0	0
Kühtai-Kühtai	Intra	3	0	-2	2	-2	-2	0	0	-2	0	0	0	0	-2	-2	0	0	0	0	0	0	-2	0	0	0	0	0	0	0	0	-2	-2	0	0	0	0	-2	-2	-2	0	0	0	0	0	0	0	0	-2
Kühtai-Kühtai	Intra	3	0	-2	0	-2	-2	0	0	0	0	0	0	-2	-2	0	0	0	0	0	0	0	-2	0	0	0	0	0	0	0	0	-2	-2	0	0	0	0	-2	0	0	-2	0	0	0	0	0	0	0	0
Kühtai-Kühtai	Intra	4	0	0	0	0	0	0	0	0	0	0	0	0	0	0	0	-2	0	0	0	0	0	0	0	0	0	0	0	-2	0	0	0	0	0	0	0	0	0	0	-2	0	0	0	0	0	0	0	0
Kühtai-Kühtai	Intra	4	2	2	0	0	0	0	0	0	0	0	0	0	0	0	-2	-2	0	0	0	-2	-2	0	0	0	0	0	0	0	0	0	-2	0	0	0	0	0	0	0	-2	0	0	0	0	0	0	0	0
Kühtai-Kühtai	Inter	1	2	0	0	0	-2	2	-2	0	0	0	0	-2	0	0	0	0	0	0	0	0	0	-2	0	0	0	0	0	0	0	0	0	0	0	0	0	0	0	-2	0	0	0	-2	0	0	-2	0	0
Kühtai-Kühtai	Inter	1	2	2	0	0	-2	-2	-2	0	0	0	0	0	0	0	0	0	-2	0	0	0	0	-2	0	0	0	-2	0	0	-2	0	0	0	-2	0	0	0	0	0	0	0	-2	-2	0	0	0	0	0
Kühtai-Kühtai	Inter	2	3	-2	0	0	2	2	0	-2	0	0	0	0	-2	0	0	0	-2	0	0	-2	0	0	-2	0	0	0	0	0	0	0	0	0	0	-2	0	0	0	0	0	0	-2	0	0	0	0	0	-2
Kühtai-Kühtai	Inter	2	2	2	0	0	2	2	2	2	2	2	0	0	0	0	2	0	0	0	0	0	0	0	-2	0	0	0	0	0	0	-2	-2	0	0	0	0	0	0	0	0	0	-2	0	0	0	0	0	-2
Kühtai-Kühtai	Inter	3	0	2	2	2	0	2	0	2	2	2	2	2	0	0	0	0	0	0	0	0	-2	0	0	0	0	0	0	-2	0	0	0	0	0	0	0	0	0	0	0	-2	0	0	0	0	0	0	0
Kühtai-Kühtai	Inter	3	2	2	-2	0	0	-2	0	0	-2	-2	0	0	0	0	0	0	0	0	0	0	-2	-1	0	0	0	0	0	0	0	-1	0	0	0	0	0	0	0	0	0	0	0	0	0	0	0	0	0
Kühtai-Kühtai	Inter	4	2	2	2	2	2	3	0	0	-2	0	0	0	0	0	0	0	0	-2	0	0	0	0	0	-2	-2	0	0	0	0	0	0	0	-2	-2	0	0	0	0	0	0	0	-2	-2	0	0	0	0
Kühtai-Kühtai	Inter	4	2	2	0	0	0	0	0	0	0	0	0	0	0	0	0	0	0	0	0	0	0	0	0	-2	0	0	0	0	-2	0	0	0	0	-2	0	0	0	0	0	0	0	0	0	0	0	0	0
Kühtai-Penser Joch	Inter	1	2	2	0	0	-2	-2	0	0	0	0	-2	-2	0	0	0	0	0	0	0	0	0	-2	0	-2	0	0	0	0	0	0	0	0	0	0	0	0	-2	0	0	0	0	-2	0	-2	-2	-2	-2
Kühtai-Penser Joch	Inter	1	2	2	2	2	2	2	2	2	2	0	0	0	0	0	0	0	0	0	0	0	0	0	0	-2	0	0	0	0	0	0	0	0	0	0	0	0	0	0	0	0	0	0	0	0	0	0	-2
Kühtai-Penser Joch	Inter	2	2	4	4	4	3	4	4	4	4	4	4	3	3	3	3	3	3	3	3	3	3	3	3	3	3	3	3	3	3	3	3	3	3	3	3	3	3	3	3	3	3	3	3	3	3	3	3
Kühtai-Penser Joch	Inter	2	2	2	2	2	2	2	2	2	2	2	2	1	1	1	1	1	1	1	1	1	1	1	1	1	1	1	2	2	2	2	1	2	2	2	2	2	2	2	2	2	2	2	2	2	2	2	2
Kühtai-Penser Joch	Inter	3	1	1	1	1	1	1	1	1	1	1	1	2	2	2	2	2	2	2	2	0	0	0	0	0	0	0	0	0	0	0	0	0	0	0	0	0	0	0	0	0	0	0	0	0	0	0	0
Kühtai-Penser Joch	Inter	3	4	4	4	4	4	4	4	4	4	4	4	4	4	4	4	4	4	3	4	4	4	4	4	4	4	4	4	4	4	4	4	4	4	4	4	4	4	4	4	4	4	4	4	4	4	4	4
Kühtai-Penser Joch	Inter	4	3	3	3	2	2	2	3	4	4	3	3	3	3	3	3	3	3	3	3	3	3	3	3	3	3	3	3	3	3	3	3	3	3	3	3	3	3	3	3	3	3	3	3	3	3	3	3
Kühtai-Penser Joch	Inter	4	2	2	2	2	2	2	2	1	1	1	1	1	1	2	2	2	2	2	2	2	2	2	2	2	2	2	2	2	2	2	2	2	2	2	2	2	2	2	2	2	2	2	2	2	2	2	2
Kühtai-Penser Joch	Inter	1	2	0	2	-2	-2	0	0	0	0	0	0	0	0	-2	0	0	2	2	2	0	-2	0	-2	0	0	0	0	0	0	0	-2	-2	-2	0	-2	0	0	-2	0	0	0	0	0	-2	0	0	0
Kühtai-Penser Joch	Inter	1	0	0	0	0	0	0	0	-2	0	0	0	-2	0	-2	0	0	0	0	0	0	-2	0	0	0	0	0	0	0	0	0	-2	0	-2	0	0	0	0	-2	0	0	0	0	-2	-2	0	0	0
Kühtai-Penser Joch	Inter	2	2	2	3	3	3	3	3	3	3	3	3	3	3	3	3	3	3	3	3	3	3	3	3	3	3	3	3	3	3	3	3	3	3	3	3	3	3	3	3	3	3	3	3	3	3	3	3
Kühtai-Penser Joch	Inter	2	0	0	0	2	2	2	2	2	2	2	2	2	2	2	2	2	2	2	2	2	2	2	2	2	2	2	2	2	2	2	2	2	2	2	2	2	2	2	2	2	2	2	2	2	2	2	2
Kühtai-Penser Joch	Inter	3	2	2	2	2	2	2	2	2	2	2	2	2	2	-2	-2	-2	-2	-2	-2	-2	0	0	0	0	-2	0	0	0	0	0	0	0	0	0	0	0	0	0	0	0	2	2	-2	-2	-2	-2	-2
Kühtai-Penser Joch	Inter	3	-2	0	0	0	2	2	2	2	2	2	2	2	2	0	0	0	0	0	0	0	0	0	0	0	0	0	0	0	0	0	0	0	-2	0	0	0	0	0	0	0	0	0	0	0	0	0	0
Kühtai-Penser Joch	Inter	4	0	0	2	3	3	3	3	3	3	3	3	3	3	3	3	3	3	3	3	3	3	3	3	3	3	3	3	3	3	3	3	3	3	3	3	3	3	3	3	3	3	3	3	3	3	3	3
Kühtai-Penser Joch	Inter	4	2	2	2	3	3	3	3	3	3	3	3	3	3	3	3	3	3	3	3	3	3	3	3	3	3	3	3	3	3	3	3	3	3	3	3	3	3	3	3	3	3	3	3	3	3	3	3
Kühtai-Kühtai	Intra	1	2	2	2	2	2	2	2	2	2	2	2	2	2	2	2	2	2	2	2	2	2	2	2	2	2	2	2	2	2	2	2	2	2	2	2	2	2	2	2	2	2	2	2	2	2	2	2
Kühtai-Kühtai	Intra	1	0	0	0	0	0	0	0	0	0	0	0	0	0	0	0	0	0	0	0	0	0	0	0	0	0	0	0	0	0	-2	-2	-2	-2	0	0	0	0	0	0	0	0	0	0	-2	-2	-2	-2
Kühtai-Kühtai	Intra	2	2	2	2	2	2	2	2	2	2	2	2	2	2	2	2	2	2	2	2	2	2	2	0	0	-2	2	2	0	0	0	0	0	0	0	0	0	0	0	0	0	-2	-2	-2	0	0	0	0
Kühtai-Kühtai	Intra	2	2	2	2	2	2	2	2	2	2	2	0	0	0	0	0	0	0	0	0	0	0	0	0	0	0	0	0	0	2	2	0	0	-2	0	0	0	0	0	0	0	-2	-2	-2	0	0	0	0
Kühtai-Kühtai	Intra	3	2	0	0	0	0	0	0	0	0	-2	0	0	0	0	-2	0	0	0	0	0	-2	0	0	0	0	0	0	0	0	0	0	0	0	0	0	0	0	0	0	0	0	0	0	0	0	-2	0
Kühtai-Kühtai	Intra	3	2	2	2	2	2	2	2	2	2	2	2	2	2	2	2	2	2	2	2	2	2	2	2	-2	0	0	0	0	0	0	0	0	0	-2	0	0	0	0	-2	0	0	0	0	0	-2	-2	0
Kühtai-Kühtai	Intra	4	2	2	2	2	0	-2	0	-2	0	0	0	0	0	0	0	0	0	0	-2	-2	-2	0	0	0	0	0	0	0	0	0	0	0	0	0	0	-2	-2	-2	0	0	0	0	0	0	0	0	0
Kühtai-Kühtai	Intra	4	2	2	2	2	0	0	0	-2	0	0	0	0	0	0	0	0	0	0	-2	-2	-2	0	0	0	0	0	0	0	0	0	0	0	0	0	0	0	0	0	0	0	0	0	0	0	0	0	0
Kühtai-Kühtai	Intra	1	0	0	0	-2	-2	0	0	0	-2	-2	0	0	-2	-2	-2	0	0	0	0	0	-2	0	0	0	0	0	0	0	0	0	0	0	0	0	0	0	0	0	0	0	0	0	0	0	0	0	0
Kühtai-Kühtai	Intra	1	0	0	0	-2	-2	0	0	0	0	0	0	0	-2	-2	-2	0	0	0	0	0	-2	-2	0	0	0	0	0	0	-2	-2	-2	0	-2	-2	-2	-2	0	0	0	0	0	0	0	0	0	0	0
Kühtai-Kühtai	Intra	2	2	-2	0	0	-2	0	0	0	0	0	0	0	0	0	0	-2	0	0	0	0	0	0	-2	0	0	0	0	-2	0	0	0	0	-2	0	0	-2	0	-2	0	0	0	0	0	0	0	0	0
Kühtai-Kühtai	Intra	2	2	2	2	2	2	2	2	2	2	2	2	2	2	2	2	-2	0	0	0	0	-2	0	-2	0	0	0	-2	-2	0	0	0	0	-2	0	0	-2	0	-2	0	0	0	0	0	0	0	-2	0
Kühtai-Kühtai	Intra	3	0	0	0	0	0	0	0	0	0	0	0	0	-2	0	0	0	0	0	0	0	0	0	0	0	0	0	0	0	0	0	0	0	0	0	0	0	0	0	0	0	0	0	0	-2	0	0	0
Kühtai-Kühtai	Intra	3	0	0	0	0	0	0	0	0	0	0	0	0	-2	0	0	0	0	0	0	0	0	0	0	0	0	0	-2	-2	-2	-2	0	0	0	0	0	0	0	0	0	0	0	0	0	-2	0	0	0
Kühtai-Kühtai	Intra	4	0	0	2	2	0	0	-2	0	0	0	-2	0	0	0	-2	-2	-2	0	0	0	0	0	0	-2	0	0	0	0	-2	0	-2	0	0	0	0	0	0	0	0	0	0	0	0	0	0	0	0
Kühtai-Kühtai	Intra	4	0	0	0	0	0	0	0	0	0	0	-2	0	0	0	0	0	0	0	0	0	0	0	0	-2	0	0	0	0	0	0	0	0	0	0	0	0	0	0	0	0	0	0	0	0	0	0	0
Kühtai-Kühtai	Inter	1	0	0	2	2	-2	-2	0	0	0	0	-2	-2	-2	-2	-2	0	0	0	-2	-2	0	-2	-2	0	0	0	0	0	0	0	0	0	0	0	0	0	0	0	0	0	0	0	0	0	0	0	0
Kühtai-Kühtai	Inter	1	0	0	0	-2	-2	-2	0	0	0	0	-2	-2	-1	-1	-1	0	0	0	-2	-2	0	0	0	0	0	0	-2	0	0	0	-1	0	0	0	0	-1	0	0	0	0	0	0	0	0	0	0	0
Kühtai-Kühtai	Inter	2	0	2	2	0	0	0	0	0	0	0	-2	-2	0	0	0	0	0	0	0	0	0	0	0	0	0	0	0	-2	-2	0	0	0	0	0	0	0	0	0	0	0	0	0	-2	-2	-2	-2	-2
Kühtai-Kühtai	Inter	2	0	0	-2	0	0	0	0	0	0	0	0	-2	0	0	0	0	0	0	0	0	0	0	0	0	0	0	0	0	0	0	0	0	0	0	0	0	-2	-2	0	0	0	0	-2	-2	-2	-2	-2
Kühtai-Kühtai	Inter	3	2	2	0	0	0	0	-2	-2	0	0	0	-2	0	0	0	0	0	0	0	-2	-2	0	0	0	0	0	0	0	-2	0	-2	-2	0	0	0	0	0	0	-2	0	0	0	0	0	0	-2	-2
Kühtai-Kühtai	Inter	3	0	0	0	0	0	0	-2	0	0	0	0	0	0	0	0	0	0	0	0	-2	-2	0	0	0	0	0	0	0	0	0	-2	-2	0	-2	0	0	0	0	0	0	0	0	0	0	0	-2	-2
Kühtai-Kühtai	Inter	4	2	-2	0	0	-2	-2	0	0	0	0	-2	0	0	0	0	0	-2	0	0	0	0	0	0	0	0	0	0	0	0	0	0	0	0	0	0	0	-2	2	0	0	0	0	0	0	0	0	0
Kühtai-Kühtai	Inter	4	-2	-2	0	0	0	-2	0	0	0	0	0	0	0	0	0	0	0	0	0	0	0	0	0	0	0	0	0	0	0	0	0	0	0	0	0	0	2	2	0	0	0	0	0	0	0	0	0
Kühtai-Kühtai	Inter	1	0	0	2	2	0	0	0	0	0	0	0	-2	0	0	0	0	0	0	0	0	0	0	0	0	0	0	0	0	0	0	0	0	0	0	-2	-2	-2	-2	0	0	0	0	0	0	0	0	0
Kühtai-Kühtai	Inter	1	0	0	-2	-2	0	0	0	0	0	0	0	0	0	0	0	-2	-2	-2	-2	0	0	0	0	0	0	-2	-2	-2	0	-2	-2	-2	0	0	-2	-2	0	0	0	0	0	0	0	0	0	-2	-2
Kühtai-Kühtai	Inter	2	2	0	0	0	2	2	-2	-2	-2	0	0	0	0	-2	-2	-2	-2	0	0	0	0	0	0	-2	-2	0	0	0	0	-2	-2	0	0	0	0	0	0	0	0	0	0	0	0	0	0	0	0
Kühtai-Kühtai	Inter	2	0	0	0	0	0	-2	-2	-2	-2	0	0	0	0	0	0	-2	-2	-2	0	0	0	0	0	-2	-1	-1	-1	0	-2	-1	-1	-1	-1	0	0	0	0	0	0	0	0	0	0	0	0	0	0
Kühtai-Kühtai	Inter	3	0	0	0	0	0	0	0	0	0	0	0	0	0	0	0	0	-2	-2	0	0	0	0	0	0	0	0	0	0	0	0	0	0	0	0	0	0	0	0	0	0	0	0	0	0	0	0	0
Kühtai-Kühtai	Inter	3	2	0	0	0	-2	0	0	0	0	-2	0	0	0	0	0	0	0	0	0	0	0	0	0	0	-2	-2	0	0	0	0	0	0	0	0	0	0	0	0	0	0	0	0	0	-1	-1	0	0
Kühtai-Kühtai	Inter	4	0	0	0	0	0	0	-2	0	0	0	-2	0	0	0	0	0	0	0	0	0	0	0	0	0	0	0	0	0	0	0	0	-2	0	-2	-2	0	0	0	-2	0	0	0	-2	-2	-2	-2	0
Kühtai-Kühtai	Inter	4	0	0	0	0	0	0	0	0	0	0	0	0	0	0	0	0	0	0	0	-2	-2	0	0	0	0	0	0	0	0	0	-2	-2	0	0	0	0	0	0	-2	0	0	0	0	-2	0	0	0
Kühtai-Penser Joch	Inter	1	2	2	1	1	1	1	1	1	1	1	1	1	1	1	1	1	1	1	1	1	1	1	1	1	1	1	1	1	1	1	1	1	1	1	1	1	1	1	1	1	1	1	1	1	1	1	1
Kühtai-Penser Joch	Inter	1	3	3	3	3	3	3	3	3	3	3	3	3	3	3	3	4	4	4	4	4	3	3	3	3	3	3	3	3	3	3	3	3	3	3	3	3	3	3	3	3	3	3	3	3	3	3	3
Kühtai-Penser Joch	Inter	2	0	0	-2	1	1	1	1	1	1	1	1	1	1	1	1	2	2	2	2	2	2	2	2	2	2	2	2	2	2	2	2	2	2	2	2	2	2	2	2	2	2	2	2	2	2	2	2
Kühtai-Penser Joch	Inter	2	0	0	-2	3	4	4	4	4	4	4	4	4	4	4	4	4	4	4	4	4	4	4	4	4	4	4	4	4	4	4	4	4	4	4	4	4	4	4	4	4	4	4	4	4	4	4	4
Kühtai-Penser Joch	Inter	3	0	0	2	2	2	2	3	0	0	-2	0	0	-2	-2	-2	0	0	-2	2	0	0	0	-2	0	0	0	0	0	0	0	0	0	0	0	0	0	0	0	2	2	-2	-2	-2	0	0	0	0
Kühtai-Penser Joch	Inter	3	0	0	2	1	1	1	1	0	0	0	0	0	0	0	0	0	0	0	0	0	0	-2	-2	0	0	0	0	0	-2	0	-2	-2	-2	0	0	0	0	0	0	0	-2	-2	-2	-2	0	0	-2
Kühtai-Penser Joch	Inter	4	0	2	2	2	2	2	2	2	2	2	2	2	2	2	4	4	4	4	4	4	4	4	4	4	4	4	4	4	4	4	4	4	4	4	4	4	4	4	4	4	4	4	4	4	4	4	4
Kühtai-Penser Joch	Inter	4	2	2	2	2	2	2	2	3	3	3	3	3	3	4	4	4	4	4	4	4	4	4	4	4	4	4	4	4	4	4	4	4	4	4	4	4	4	4	4	4	4	4	4	4	4	4	4
Kühtai-Kühtai	Intra	1	0	0	0	0	0	0	0	0	-2	0	0	0	0	-2	-2	0	0	0	-2	-2	-2	0	0	0	-2	-2	0	0	0	0	0	0	0	0	0	0	0	0	0	0	0	0	0	0	0	0	0
Kühtai-Kühtai	Intra	1	0	0	0	-2	0	0	0	-2	-2	0	0	0	0	-2	-2	0	0	-2	-2	0	0	0	0	0	-2	-2	0	0	0	0	0	0	0	0	0	0	0	0	0	0	0	0	0	0	0	0	0
Kühtai-Kühtai	Intra	2	0	2	-2	-2	0	0	0	0	0	0	0	0	-2	0	0	0	0	0	-2	0	0	0	0	0	-2	0	0	0	0	0	0	0	0	-2	-2	0	0	0	0	-2	0	0	0	0	0	-2	0
Kühtai-Kühtai	Intra	2	0	2	0	0	0	0	0	-2	0	0	0	0	0	0	0	0	-2	-2	-2	0	0	0	0	0	-2	0	0	0	0	-2	-2	0	0	0	-2	0	0	0	0	-2	0	-2	0	0	0	0	0
Kühtai-Kühtai	Intra	3	0	0	0	0	0	0	0	0	0	0	0	0	0	0	0	-2	-2	0	0	0	0	0	0	0	-2	-2	0	0	0	0	0	0	0	0	-2	0	0	0	0	0	-2	0	0	-2	0	0	-2
Kühtai-Kühtai	Intra	3	0	0	0	0	3	0	-2	-2	-2	-2	0	0	0	0	0	-2	0	0	0	0	0	0	0	0	0	-2	0	0	0	0	0	0	-2	-2	-2	0	0	0	0	0	0	0	0	-2	0	0	0
Kühtai-Kühtai	Intra	4	0	0	0	0	0	0	0	-2	2	-2	0	0	0	0	0	-2	-2	0	0	0	0	0	0	-2	0	0	0	0	0	0	0	0	0	-2	0	0	0	0	0	0	0	0	0	-2	0	0	0
Kühtai-Kühtai	Intra	4	2	2	0	0	-2	0	-2	0	0	-2	0	0	0	0	0	0	-2	-2	0	-2	0	0	0	-2	0	-2	0	0	0	0	0	0	0	-2	0	0	0	0	0	0	0	0	0	-2	-2	0	0
Kühtai-Kühtai	Intra	1	0	0	0	0	-2	0	0	-2	0	0	0	0	0	0	0	0	-2	0	0	0	0	0	-2	-2	0	0	0	0	0	0	0	-2	-2	0	0	0	0	0	0	0	-2	0	0	0	0	0	0
Kühtai-Kühtai	Intra	1	0	0	0	-2	-2	0	-2	-2	0	0	0	-2	0	0	0	-2	-2	0	0	0	0	0	-2	-2	0	0	0	0	0	0	0	-2	0	0	0	0	0	-2	-2	0	-2	0	0	0	0	0	0
Kühtai-Kühtai	Intra	2	-2	-2	0	0	0	0	0	0	0	0	0	0	0	0	0	0	-2	-2	0	0	0	0	0	0	-2	-2	0	0	0	0	0	-1	-1	-1	0	0	0	0	-1	-1	-1	-1	0	0	0	0	0
Kühtai-Kühtai	Intra	2	-2	-2	0	0	0	0	0	0	0	0	0	-2	-2	0	0	0	-2	-2	0	0	0	0	0	0	0	0	0	0	0	0	-2	0	0	0	0	0	0	-2	-2	-2	0	0	0	0	0	0	0
Kühtai-Kühtai	Intra	3	0	-2	0	-2	-2	0	0	0	0	0	0	0	-2	-2	-2	0	0	0	0	0	0	0	0	-2	-2	-2	0	0	0	0	0	-2	-2	-2	-2	-1	-1	-1	0	-2	-2	0	0	0	0	0	0
Kühtai-Kühtai	Intra	3	0	-2	0	-2	-2	0	0	0	0	0	0	0	0	0	0	0	0	0	0	0	0	0	0	-2	-2	-2	0	0	0	0	0	0	0	0	0	0	0	0	0	0	0	0	0	0	0	0	0
Kühtai-Kühtai	Intra	4	0	0	0	0	0	0	-2	-2	-2	-2	-2	-2	-2	-2	-2	-2	-2	-2	-2	-2	0	0	0	0	0	0	0	0	0	0	0	0	0	-2	-2	-2	-2	-2	-2	-2	-2	0	0	0	0	0	0
Kühtai-Kühtai	Intra	4	0	0	0	0	0	0	-2	-2	-2	-2	-2	0	0	0	0	0	0	0	0	0	0	0	0	0	0	0	0	0	0	0	0	0	0	-2	-2	-2	-1	-1	-1	-1	-1	-1	-1	-1	-1	0	0
Kühtai-Kühtai	Intra	1	-2	-2	0	-2	0	0	0	0	-2	-2	0	0	0	-2	-2	0	0	0	0	0	0	0	0	0	0	-2	0	0	0	0	0	0	0	0	0	0	0	0	0	0	0	0	0	0	0	0	0
Kühtai-Kühtai	Intra	1	0	0	0	0	0	0	0	0	0	0	0	0	0	0	0	0	0	0	0	0	0	0	0	0	0	0	0	0	0	0	0	0	0	0	0	0	0	0	0	0	0	0	0	0	0	0	0
Kühtai-Kühtai	Intra	2	0	0	0	0	0	0	0	-2	-2	-2	0	0	0	0	0	0	0	0	0	0	0	0	0	0	0	0	0	0	0	-2	-2	-2	0	0	0	0	0	0	0	0	0	0	0	0	0	0	0
Kühtai-Kühtai	Intra	2	0	0	0	0	0	0	0	-2	-1	-1	-1	0	0	0	0	-2	-2	0	0	0	0	0	0	0	0	0	0	0	0	-2	-2	-2	0	0	0	0	0	0	0	0	0	0	0	0	0	0	-2
Kühtai-Kühtai	Intra	3	0	0	0	-2	0	0	0	-2	-2	-2	-2	-2	-2	-2	-2	-2	-2	-2	-2	-2	-2	-1	-1	-1	-1	-1	-1	-1	-1	-1	-1	-1	-1	-1	-1	-1	-1	-1	-1	-1	0	0	-1	0	0	0	0
Kühtai-Kühtai	Intra	3	0	0	0	0	0	0	0	-2	0	0	0	0	0	0	0	0	0	0	0	-2	-2	-2	-2	-2	-2	-2	-2	-2	-2	-2	-2	-2	-2	-2	0	0	-2	-2	-2	-2	0	0	0	0	0	0	0
Kühtai-Kühtai	Intra	4	2	0	0	-2	-2	0	0	0	0	0	0	0	0	0	-2	0	0	-2	0	0	0	0	0	0	0	0	0	0	0	0	0	0	0	0	0	-2	0	0	0	0	0	-2	0	0	0	0	0
Kühtai-Kühtai	Intra	4	2	2	2	2	2	0	-2	0	0	0	0	0	0	-2	-2	0	0	-2	-2	0	0	0	0	0	0	0	0	0	0	0	0	0	0	0	0	-2	-2	0	0	0	0	-2	0	0	0	0	0
Kühtai-Kühtai	Inter	1	0	0	0	3	3	3	3	3	-2	-2	-2	-2	-2	-2	-2	-2	-2	-2	-2	0	0	-2	-2	-2	3	3	3	3	3	3	3	3	3	3	0	-2	-2	-2	-2	-2	0	0	0	0	0	-2	-1
Kühtai-Kühtai	Inter	1	2	2	3	2	2	2	2	2	-2	-2	-2	-2	-2	-2	-2	-2	-2	-2	-2	-2	-2	-2	-2	-2	2	2	2	2	2	2	2	2	2	2	2	2	2	2	2	2	2	2	2	2	2	-2	3
Kühtai-Kühtai	Inter	2	2	0	0	-2	0	0	0	0	0	0	0	0	0	0	0	0	0	0	0	0	0	0	0	0	-2	0	0	0	0	0	0	0	0	0	0	0	0	0	-2	0	0	0	0	0	0	0	-2
Kühtai-Kühtai	Inter	2	0	0	0	-2	0	0	0	0	0	0	0	0	-2	0	0	0	0	0	0	0	0	0	0	0	0	0	0	0	0	0	0	0	0	0	0	0	0	0	-2	-2	0	0	0	0	0	0	-2
Kühtai-Kühtai	Inter	3	2	2	2	2	0	0	0	0	-2	0	0	0	0	0	0	0	0	-2	0	0	0	0	0	0	-2	0	0	-2	-2	0	0	0	0	0	0	0	0	-2	-2	-2	-2	0	0	0	-2	-2	0
Kühtai-Kühtai	Inter	3	0	0	0	-2	0	0	0	0	-2	0	0	0	0	0	-2	-2	-2	-2	0	0	-2	-2	-2	0	0	-2	0	0	-2	0	0	0	0	0	0	0	0	-2	-2	0	0	0	0	0	0	0	0
Kühtai-Kühtai	Inter	4	2	2	2	2	2	3	2	0	0	0	0	0	0	0	0	2	2	-2	-2	-2	-2	-2	-2	-2	-2	-2	-2	-2	-2	-2	-2	-2	-2	-2	-2	3	3	3	3	3	3	3	3	3	3	3	3
Kühtai-Kühtai	Inter	4	2	2	2	0	0	2	2	0	0	0	0	0	0	0	0	0	-2	-2	-2	-2	-2	-2	-2	-2	-2	-2	-2	-2	-2	-2	-2	-2	-2	-2	-2	-2	-2	-2	3	3	2	2	2	2	2	3	2
Kühtai-Penser Joch	Inter	1	0	0	0	0	0	0	0	0	0	0	1	1	1	1	1	1	3	3	3	3	3	3	3	3	3	3	0	0	0	0	0	0	0	0	0	-2	-2	-2	-2	0	1	1	1	1	1	1	1
Kühtai-Penser Joch	Inter	1	2	2	2	2	2	2	2	2	2	2	3	3	3	3	3	3	3	3	3	3	3	3	3	3	3	3	0	0	0	0	0	0	0	0	0	0	0	0	-2	3	3	3	3	3	3	3	3
Kühtai-Penser Joch	Inter	2	0	0	0	0	3	3	3	4	4	4	4	4	4	4	4	4	4	4	4	4	4	4	4	4	4	4	4	4	4	4	4	4	4	4	4	4	4	4	4	4	4	4	4	4	4	4	4
Kühtai-Penser Joch	Inter	2	2	2	2	2	3	3	3	4	4	4	4	4	4	4	4	4	4	4	4	4	4	4	4	4	4	4	4	4	4	4	4	4	4	4	4	4	4	4	4	4	4	4	4	4	4	4	4
Kühtai-Penser Joch	Inter	3	2	2	4	4	4	4	4	4	4	4	4	4	4	4	4	4	4	4	4	4	4	4	4	4	4	4	4	4	4	4	4	4	4	4	4	4	4	4	4	4	4	4	4	4	4	4	4
Kühtai-Penser Joch	Inter	3	2	2	4	4	4	4	4	4	4	4	4	4	4	4	4	4	4	4	4	4	4	4	4	4	4	4	4	4	4	4	4	4	4	4	4	4	4	4	4	4	4	4	4	4	4	4	4
Kühtai-Penser Joch	Inter	4	0	0	-1	-1	-1	-1	-1	0	0	0	-1	-1	-1	-1	-1	-1	-1	0	-2	-2	-2	-2	-2	-2	-2	-2	-2	-2	-2	-2	-2	2	2	3	-2	-2	-2	-2	-2	-2	-2	-2	-2	-2	2	-2	-2
Kühtai-Penser Joch	Inter	4	2	2	2	2	2	2	2	2	2	2	2	0	0	0	0	0	0	-2	-2	2	2	-2	-2	-2	-2	-2	-2	-2	-2	-2	-2	-2	0	0	-2	-2	-2	-2	-2	-2	-2	-2	-2	-2	-2	-2	-2
Kühtai-Penser Joch	Intra	1	2	-2	2	2	-2	-2	0	0	0	0	0	0	0	0	0	0	0	0	-2	0	0	0	0	0	0	0	-2	0	0	0	0	0	0	0	0	0	0	0	0	0	0	0	0	0	0	0	0
Kühtai-Kühtai	Intra	1	2	2	-2	-2	0	0	0	0	0	0	0	0	0	0	0	0	0	0	-2	0	0	0	-2	0	0	-2	0	0	0	0	-2	-2	0	0	0	0	0	0	0	0	0	0	0	0	0	-2	0
Kühtai-Kühtai	Intra	2	0	0	0	0	-2	0	0	0	0	0	0	0	0	0	0	-2	-2	0	0	0	0	-2	0	0	0	0	0	0	0	0	0	0	-2	0	0	0	0	0	0	0	0	0	0	0	0	0	0
Kühtai-Kühtai	Intra	2	0	0	0	0	-2	0	0	0	0	0	0	-2	0	0	0	0	0	0	0	0	0	-2	0	0	0	0	0	0	0	0	0	0	-2	0	0	0	0	0	0	0	0	0	0	0	0	0	0
Kühtai-Kühtai	Intra	3	0	0	-2	0	0	0	0	0	0	0	0	0	0	0	0	0	0	0	-2	0	0	0	0	0	0	0	0	0	-2	0	0	0	0	-2	-2	-2	0	0	0	0	0	-2	-2	0	0	-2	-2
Kühtai-Kühtai	Intra	3	0	0	-2	0	0	0	-2	0	0	0	0	0	0	0	-2	0	0	0	0	-2	0	0	0	0	0	0	0	0	-2	0	0	0	0	0	0	0	0	0	0	0	0	-2	-2	0	0	0	0
Kühtai-Kühtai	Intra	4	0	0	0	2	0	0	2	0	0	0	0	2	-2	-2	-2	0	0	-2	-2	0	-2	0	0	-2	0	0	0	0	0	0	0	-2	0	0	0	-2	0	0	0	0	-2	0	0	-2	0	0	0
Kühtai-Kühtai	Intra	4	2	2	2	2	2	0	0	0	0	0	0	0	0	0	-2	0	0	0	0	0	-2	0	-2	0	0	0	0	-2	0	0	0	-2	0	0	0	-2	-2	-2	0	0	-2	0	0	0	0	0	0
Kühtai-Kühtai	Intra	1	-2	0	0	0	0	0	0	0	-2	-2	0	0	0	0	0	0	0	0	0	0	0	-2	0	0	0	0	0	0	0	0	0	0	0	0	0	0	0	-2	0	0	0	0	0	0	0	0	0
Kühtai-Kühtai	Intra	1	-2	0	0	0	0	0	0	0	-2	2	0	0	0	0	0	0	0	2	2	0	0	0	0	0	0	0	0	0	0	0	0	0	0	0	0	0	0	-2	-2	0	0	0	0	0	0	0	0
Kühtai-Kühtai	Intra	2	0	2	0	-2	0	-2	0	0	0	-2	0	0	0	0	-2	-2	0	0	0	0	0	0	0	0	0	0	0	0	0	0	-2	0	0	0	0	0	0	0	0	0	0	0	-2	-2	0	0	0
Kühtai-Kühtai	Intra	2	0	0	0	0	0	0	0	0	0	-2	0	0	0	0	-2	-2	0	0	0	-2	0	0	0	0	0	-2	-2	0	0	-2	-2	0	0	-2	0	0	0	0	0	0	0	0	-2	-2	0	0	-2
Kühtai-Kühtai	Intra	3	2	2	0	-2	0	0	0	0	-2	0	-2	0	0	0	0	0	0	0	-2	-2	-2	0	0	0	0	0	0	0	0	0	0	0	0	0	-2	0	0	0	0	0	0	0	0	0	0	0	0
Kühtai-Kühtai	Intra	3	0	-2	0	-2	0	0	0	0	-2	0	-2	0	0	0	0	0	0	0	-2	-2	-2	0	0	-2	0	0	0	0	0	0	0	0	0	0	0	0	0	0	-2	-2	0	0	0	0	0	0	0
Kühtai-Kühtai	Intra	4	0	-2	0	0	0	0	-2	0	0	0	0	0	-2	0	0	0	0	0	0	0	0	0	0	0	0	0	0	0	0	0	0	0	0	-2	-2	0	0	0	0	0	0	0	0	0	0	0	0
Kühtai-Kühtai	Intra	4	0	0	0	0	0	0	-2	-2	0	0	0	-2	-2	0	0	0	0	-2	0	0	0	0	0	0	0	-2	0	0	0	0	0	0	0	0	-2	0	0	0	0	0	0	0	0	0	0	0	0
Kühtai-Kühtai	Intra	1	0	2	-2	-2	-2	0	0	0	0	0	0	0	0	0	0	0	-2	-2	-2	-2	-2	-2	0	0	0	0	0	-2	-2	0	0	0	0	0	0	-2	0	0	0	0	-2	-2	-2	0	0	0	0
Kühtai-Kühtai	Intra	1	0	0	-2	0	0	0	0	0	0	0	0	0	0	0	0	0	0	0	0	0	0	0	0	0	0	0	0	0	0	0	0	0	0	0	0	0	0	0	0	0	0	0	0	0	0	0	0
Kühtai-Kühtai	Intra	2	0	-2	-2	0	-2	-2	0	0	-2	0	0	-2	0	0	0	0	-2	-2	0	0	0	0	0	0	0	0	0	0	-2	-2	0	0	0	0	0	0	-2	0	0	0	0	0	-2	-2	-2	0	0
Kühtai-Kühtai	Intra	2	2	0	-2	-2	0	-2	0	0	-2	0	0	-2	0	0	0	0	-2	0	0	0	0	0	0	0	0	0	0	0	-2	-2	0	0	0	0	0	0	0	0	0	0	0	0	-2	-2	-2	0	0
Kühtai-Kühtai	Intra	3	0	0	0	0	0	0	-2	-1	0	0	0	0	0	0	0	0	0	0	0	0	0	0	0	0	0	0	0	0	0	0	0	0	0	0	0	0	-2	-1	-1	0	0	0	0	0	0	0	0
Kühtai-Kühtai	Intra	3	0	0	0	0	0	-2	-2	-2	0	0	0	0	-2	0	-2	0	0	0	0	0	0	0	0	0	0	0	0	0	0	0	0	0	-2	0	0	0	-2	0	0	0	0	0	0	0	0	0	0
Kühtai-Kühtai	Intra	4	0	0	0	0	-2	-2	-2	0	0	0	0	0	0	0	-2	0	0	0	0	-2	0	0	-2	-2	0	0	0	0	0	0	0	0	0	0	-2	0	0	0	0	0	0	0	0	0	0	-2	0
Kühtai-Kühtai	Intra	4	0	0	0	0	-2	-2	-2	0	0	0	0	0	0	0	-2	-2	0	0	0	0	0	0	-2	-2	0	0	0	0	0	0	-2	0	0	0	0	0	-2	-2	-2	-2	0	0	0	0	0	0	0
Kühtai-Kühtai	Inter	1	2	2	3	3	2	2	2	4	4	4	4	4	4	3	3	3	3	3	3	3	3	3	3	3	3	3	3	3	3	3	3	3	3	3	3	3	3	3	3	3	3	3	3	3	3	3	3
Kühtai-Kühtai	Inter	1	0	1	1	1	1	0	0	1	1	1	1	1	1	1	1	1	1	1	1	1	1	1	1	1	1	1	1	1	-1	-1	-1	-1	-1	-1	-1	-1	-1	-1	-1	-1	-1	-1	-1	-1	-1	-1	-1
Kühtai-Kühtai	Inter	2	0	0	2	2	2	2	3	3	3	3	3	3	3	3	3	3	2	2	3	3	2	2	2	0	0	-2	-2	2	2	2	2	0	0	0	0	2	-2	0	0	0	0	0	-2	0	0	0	0
Kühtai-Kühtai	Inter	2	2	2	2	2	2	2	2	2	2	2	2	2	2	2	2	2	2	0	1	1	0	0	0	0	0	0	-2	0	0	0	0	-2	0	0	0	-2	0	0	0	0	0	0	-2	-2	-2	-2	-2
Kühtai-Kühtai	Inter	3	2	2	2	2	2	2	2	2	2	2	2	0	2	2	2	3	3	3	3	3	3	3	3	3	3	3	3	3	3	3	3	3	3	3	3	3	3	3	3	3	3	3	3	3	3	3	3
Kühtai-Kühtai	Inter	3	0	0	0	0	0	-2	-2	0	0	0	0	0	-2	-2	0	1	1	1	1	1	1	1	1	1	1	1	1	1	1	1	1	1	1	1	1	1	1	1	1	1	1	1	1	1	1	1	1
Kühtai-Kühtai	Inter	4	0	0	0	0	0	0	0	0	0	0	0	0	0	-2	-2	-2	-2	-2	-2	-2	-2	-2	3	3	3	3	3	3	3	3	3	3	3	3	3	3	3	3	3	3	3	3	3	3	3	3	3
Kühtai-Kühtai	Inter	4	2	2	2	2	0	0	0	0	0	0	0	0	0	0	-2	-2	-2	-2	-2	-2	-2	-2	3	3	3	3	3	3	3	3	3	3	3	3	3	3	3	3	3	3	3	3	3	3	3	3	3
Kühtai-Penser Joch	Inter	1	2	2	4	4	4	4	4	4	4	4	4	4	4	4	4	4	3	3	3	3	3	3	3	3	3	3	3	3	3	3	3	3	3	3	3	3	3	3	3	3	3	3	3	3	3	3	3
Kühtai-Penser Joch	Inter	1	3	3	4	4	4	4	4	4	4	4	4	4	4	4	4	4	3	3	3	3	3	3	3	3	3	3	3	3	3	3	3	3	3	3	3	3	3	3	3	3	3	3	3	3	3	3	3
Kühtai-Penser Joch	Inter	2	2	2	3	4	4	4	4	4	4	4	4	4	4	4	4	4	4	4	4	4	4	4	4	4	4	4	4	4	4	4	4	4	4	3	3	3	3	3	3	3	3	3	3	3	3	3	3
Kühtai-Penser Joch	Inter	2	2	2	2	1	1	1	1	1	1	1	2	2	2	2	2	2	2	2	2	2	2	2	2	2	2	2	2	2	2	2	2	2	2	2	3	3	3	3	3	3	3	3	3	3	3	3	3
Kühtai-Penser Joch	Inter	3	2	2	2	2	2	2	2	3	3	3	3	3	3	3	3	3	3	3	3	3	3	3	3	3	3	3	3	3	3	3	3	3	3	3	3	3	3	3	3	3	3	3	3	3	3	3	3
Kühtai-Penser Joch	Inter	3	2	2	2	2	2	2	3	3	3	4	4	4	4	4	4	4	4	4	4	4	4	4	4	4	3	3	3	3	3	3	3	3	3	3	3	3	3	3	3	4	3	3	3	3	3	3	3
Kühtai-Penser Joch	Inter	4	2	3	3	3	3	3	3	3	3	3	3	3	3	3	3	3	3	3	3	3	3	3	3	3	3	3	3	3	3	3	3	3	3	3	3	3	3	3	3	3	3	3	3	3	3	3	3
Kühtai-Penser Joch	Inter	4	2	2	2	2	2	2	2	2	2	2	2	2	2	2	2	2	2	2	2	2	2	2	2	2	2	2	2	2	2	2	2	2	2	2	2	2	2	2	2	2	2	2	2	2	2	2	2
Kühtai-Penser Joch	Inter	1	0	0	0	0	0	-2	2	3	3	3	3	3	3	3	3	3	3	3	3	3	3	3	3	3	3	3	3	3	3	3	3	3	3	4	4	4	4	4	3	3	3	3	3	3	3	3	4
Kühtai-Penser Joch	Inter	1	2	0	-2	0	0	-2	2	3	3	3	3	3	3	3	3	3	3	3	3	3	3	3	3	3	3	3	3	3	3	3	3	3	3	3	3	3	3	3	3	3	3	3	3	3	3	3	4
Kühtai-Penser Joch	Inter	2	2	2	2	2	-2	2	2	3	3	3	3	3	3	3	4	4	4	3	3	3	3	3	3	3	3	3	3	3	3	3	3	2	2	2	2	2	2	2	2	2	2	2	2	2	2	2	2
Kühtai-Penser Joch	Inter	2	2	2	2	2	0	0	0	0	-2	-2	-2	-2	1	1	1	1	1	-2	-2	-2	-2	1	1	1	1	1	1	1	1	1	1	0	0	0	0	0	0	0	0	0	0	0	0	0	0	0	0
Kühtai-Penser Joch	Inter	3	3	2	2	2	2	1	2	2	2	2	2	2	2	2	2	2	2	2	2	2	2	2	2	2	2	2	2	2	2	2	2	2	2	2	2	2	2	2	2	2	2	2	2	2	2	2	2
Kühtai-Penser Joch	Inter	3	2	2	3	2	3	4	4	4	4	4	4	4	4	4	4	4	4	4	4	4	4	4	4	4	4	4	4	4	4	4	4	4	4	4	4	4	4	4	4	4	4	4	4	4	4	4	4
Kühtai-Penser Joch	Inter	4	0	0	2	3	3	3	3	3	3	3	3	3	3	3	3	3	3	3	3	3	3	3	3	3	3	3	3	3	3	3	3	3	3	3	3	3	3	3	3	3	3	3	3	3	3	3	3
Kühtai-Penser Joch	Inter	4	2	0	2	3	3	3	3	3	3	3	3	3	3	3	3	3	3	3	3	3	3	3	3	3	3	3	3	3	3	3	3	3	3	3	3	3	3	3	3	3	3	3	3	3	3	3	3
Küthai-Küthai	Intra	1	-2	0	0	0	0	-2	-2	-2	0	0	-2	0	0	0	-2	0	-2	0	0	0	0	-2	0	0	0	0	0	0	0	-2	0	0	0	0	-2	0	0	0	0	0	0	0	0	0	0	0	0
Küthai-Küthai	Intra	1	0	0	0	0	-2	-2	-2	0	0	0	0	0	0	0	-2	0	0	0	0	0	0	-2	0	0	0	0	-2	0	0	-2	0	0	0	0	-2	0	0	-2	0	0	0	0	0	0	0	0	0
Küthai-Küthai	Intra	2	0	2	0	-2	0	0	0	0	0	0	0	0	0	0	0	0	0	0	0	0	-2	-2	0	0	0	0	0	-2	-2	0	0	0	0	0	0	-2	0	0	0	0	0	0	0	0	0	0	0
Küthai-Küthai	Intra	2	3	1	0	0	0	0	0	0	0	-2	0	0	0	0	-2	0	0	0	0	0	-2	-2	0	0	0	0	0	-2	-2	0	0	0	0	0	0	-2	0	0	0	0	0	0	-2	0	0	0	0
Küthai-Küthai	Intra	3	0	0	0	0	0	0	0	0	0	0	0	0	0	0	0	0	0	0	0	0	0	0	0	0	0	0	0	0	0	0	0	0	0	0	0	0	0	0	0	0	0	0	0	0	0	0	0
Küthai-Küthai	Intra	3	0	0	0	0	0	0	0	0	0	0	0	0	0	0	0	-2	0	0	0	0	0	0	0	0	0	0	0	0	0	0	0	0	0	0	0	0	0	0	0	0	0	0	0	0	0	0	0
Küthai-Küthai	Intra	4	0	0	0	0	-2	-2	0	0	0	0	0	0	0	0	-2	-2	-2	-2	-2	-2	-2	0	0	0	-2	-2	-2	0	0	-2	-2	0	0	0	0	0	0	-2	0	0	0	0	-2	-2	0	0	0
Küthai-Küthai	Intra	4	0	0	0	0	-2	0	0	0	0	0	0	0	0	0	0	0	0	0	0	0	-2	0	0	0	0	-2	0	0	0	0	0	0	0	0	0	0	0	-2	0	0	0	0	-2	-2	0	0	0
Küthai-Küthai	Intra	1	2	2	2	0	-2	-2	-2	0	0	0	0	0	0	0	0	0	0	0	-2	-2	-2	0	0	0	0	0	0	0	0	0	0	0	-2	-2	0	0	0	0	0	0	0	0	0	0	0	0	0
Küthai-Küthai	Intra	1	0	0	0	0	-2	-2	-2	0	0	-2	0	0	0	0	0	0	0	0	-2	-2	-2	0	0	0	0	0	-2	0	0	0	0	0	0	0	0	0	0	0	0	0	0	0	0	0	0	0	0
Küthai-Küthai	Intra	2	0	0	0	0	0	0	0	0	0	-2	0	0	-2	0	0	0	0	0	0	0	0	0	0	0	0	0	0	0	0	0	0	0	0	0	0	-2	0	0	0	0	0	0	0	0	0	0	0
Küthai-Küthai	Intra	2	-2	0	0	0	0	-2	0	0	0	-2	0	0	-2	0	0	0	0	0	0	0	0	0	0	0	0	0	0	0	0	0	0	0	0	0	0	-2	-2	0	0	0	0	0	0	0	0	0	0
Küthai-Küthai	Intra	3	-2	-1	0	0	0	0	0	0	0	0	0	0	0	0	0	0	0	-2	-2	-2	-2	-2	-2	-1	-1	0	0	0	-1	-1	-1	-1	-1	0	0	0	0	0	0	0	0	0	0	0	0	0	0
Küthai-Küthai	Intra	3	-2	-2	0	0	0	0	0	0	0	0	0	0	0	0	0	0	0	-2	-2	-2	-2	-2	-2	-2	-2	0	0	0	-2	-2	-2	-2	0	0	0	0	0	0	0	0	0	0	0	0	0	0	0
Küthai-Küthai	Intra	4	0	0	0	0	0	0	0	0	0	0	0	-2	-2	0	0	0	0	0	0	0	0	0	0	0	0	-2	-1	-1	-2	0	0	0	0	0	0	0	0	0	0	0	0	0	0	0	0	0	0
Küthai-Küthai	Intra	4	0	-2	0	0	0	0	0	0	0	0	0	-2	-2	0	0	0	0	0	0	-2	0	0	0	0	-2	-2	0	0	0	0	0	0	0	0	-2	0	0	-2	0	0	-2	0	0	0	0	0	0
Küthai-Küthai	Inter	1	0	2	3	3	3	3	3	3	3	3	3	3	3	3	3	3	3	3	3	3	3	3	3	3	3	3	3	3	3	3	3	3	3	3	3	3	3	3	3	3	3	3	3	3	3	3	3
Küthai-Küthai	Inter	1	0	0	1	1	1	1	1	1	1	1	1	1	2	2	2	2	2	2	2	2	2	2	2	2	2	2	2	2	2	2	2	2	2	2	2	2	2	2	2	2	2	2	2	2	2	2	2
Küthai-Küthai	Inter	2	0	0	0	0	0	0	-2	-2	-2	-1	-1	-1	-1	-1	-1	-1	-1	-1	-1	-1	-1	-1	-1	-1	-1	-1	-1	-1	-1	-1	-1	-1	-1	-1	-1	-1	-1	-1	-1	-1	-1	-1	-1	-1	-1	-1	-1
Küthai-Küthai	Inter	2	0	-2	0	0	0	0	0	2	2	3	3	3	3	3	3	3	3	3	3	3	3	3	3	3	3	3	3	3	3	3	3	3	3	3	3	3	3	3	3	3	3	3	3	3	3	3	3
Küthai-Küthai	Inter	3	0	-2	0	0	0	0	0	0	0	0	0	0	0	0	0	0	0	0	0	0	0	0	0	0	0	0	0	0	0	0	0	0	0	0	0	0	0	0	0	0	0	0	0	0	0	0	0
Küthai-Küthai	Inter	3	0	-2	-2	-2	0	0	0	0	-2	-2	-2	-2	-2	-2	-2	-2	-2	-2	-2	-2	0	0	0	0	0	0	0	0	0	-2	-2	-2	0	0	0	0	0	-2	-2	0	0	0	-2	-2	-2	-2	0
Küthai-Küthai	Inter	4	0	0	0	0	0	0	0	0	0	0	0	0	0	0	0	0	0	0	0	0	0	0	0	0	0	0	0	0	-2	-2	-2	2	2	2	2	2	3	3	3	3	3	3	3	3	3	3	3
Küthai-Küthai	Inter	4	0	0	0	0	0	0	0	0	0	0	0	0	0	0	0	0	0	0	0	-2	-2	0	0	0	0	0	0	0	-2	-2	0	0	0	0	0	0	2	2	2	2	2	2	2	2	2	2	2
Küthai-Küthai	Inter	1	2	0	0	0	0	-2	0	0	-2	2	2	2	0	0	2	2	2	2	2	2	2	2	2	2	2	2	0	0	0	0	-2	2	2	2	2	-2	0	-2	2	2	0	0	0	0	0	-2	0
Küthai-Küthai	Inter	1	-2	0	0	0	0	0	0	0	-2	0	1	1	0	0	0	0	0	0	0	0	0	-2	-2	0	0	-2	0	0	0	0	0	0	0	0	0	-2	0	-2	0	0	0	0	0	-2	0	-2	0
Küthai-Küthai	Inter	2	0	0	0	0	0	0	-2	0	0	0	-2	0	0	0	0	0	-2	0	0	0	-2	2	2	0	0	0	0	0	0	0	0	0	0	0	0	0	0	-2	-2	-2	-2	-2	3	3	3	3	3
Küthai-Küthai	Inter	2	2	2	2	2	-2	0	-2	0	-2	0	-2	0	0	0	0	0	-2	0	0	0	-2	-2	-2	0	0	0	0	0	0	0	0	0	0	0	0	0	0	-2	-2	-2	-2	-2	1	1	-2	-2	-2
Küthai-Küthai	Inter	3	0	0	0	0	0	2	2	0	0	-2	-2	2	2	2	2	2	2	2	2	-2	-2	-2	2	2	2	2	2	2	2	2	2	2	2	2	2	2	2	2	2	2	2	2	2	3	3	3	3
Küthai-Küthai	Inter	3	0	0	0	0	0	-2	0	0	0	-2	-2	-2	1	1	-1	-1	-1	-1	-1	-2	-2	-1	2	2	2	2	2	2	2	2	2	2	2	2	2	2	2	2	2	3	3	3	3	3	3	-2	-1
Küthai-Küthai	Inter	4	0	0	0	0	0	-2	-2	-2	0	0	0	0	0	-2	-2	-2	-2	0	0	0	0	-2	-2	0	0	0	0	0	0	0	0	0	0	0	0	0	0	0	0	0	0	0	-2	-2	-2	-2	0
Küthai-Küthai	Inter	4	0	0	0	0	-2	-2	-2	-2	0	0	0	-2	-2	-2	-2	2	-2	0	0	0	0	-2	-2	0	0	0	0	0	0	0	0	0	-2	-2	0	0	0	0	0	0	0	0	-2	-2	-2	-2	0
Küthai-Küthai	Intra	1	0	0	0	0	0	0	-2	-2	-2	-2	-2	0	0	0	0	0	0	0	0	0	0	-2	-2	-2	-2	-2	-2	-2	-2	0	0	0	-2	0	0	0	0	0	0	0	0	0	0	0	0	0	0
Küthai-Küthai	Intra	1	0	-2	-2	0	-2	-2	-2	-2	0	0	0	0	0	0	0	0	0	0	0	0	-2	0	0	0	0	0	0	0	0	0	0	0	-2	0	0	0	0	0	-2	-2	0	0	0	0	0	0	0
Küthai-Küthai	Intra	2	0	0	0	0	0	0	0	-2	-2	0	0	0	0	0	0	0	0	0	-2	-2	-2	-2	0	0	0	0	0	0	0	0	0	0	0	0	0	0	0	0	0	0	0	0	0	0	0	0	0
Küthai-Küthai	Intra	2	2	-2	0	0	0	0	0	0	0	0	0	0	0	0	0	0	0	-2	-2	-2	-2	-2	0	0	0	0	0	0	0	0	0	0	0	0	0	0	0	0	0	0	0	0	0	0	0	0	0
Küthai-Küthai	Intra	3	0	0	0	-2	0	0	0	0	0	-2	0	0	0	0	0	-2	0	0	0	0	0	0	0	0	0	0	0	0	0	0	0	0	0	0	0	0	0	0	0	-2	0	0	0	0	0	0	0
Küthai-Küthai	Intra	3	2	3	0	-2	0	0	0	0	0	0	0	-2	0	0	0	-2	0	0	0	0	0	0	0	-2	0	0	0	0	0	0	0	0	0	0	0	0	0	0	0	-2	-2	0	0	0	0	0	0
Küthai-Küthai	Intra	4	2	0	0	0	-2	-2	0	0	0	0	-2	0	0	-2	0	0	0	0	0	0	-2	0	0	0	-2	-2	0	-2	0	0	0	0	0	0	-2	0	0	0	0	-2	0	0	0	0	0	0	0
Küthai-Küthai	Intra	4	2	2	0	0	-2	-2	0	0	-2	0	-2	0	0	-2	0	0	-2	0	0	0	-2	0	0	0	0	-2	0	0	0	0	0	0	0	-2	-2	0	0	0	0	0	0	0	0	-2	0	0	0
Küthai-Küthai	Intra	1	0	0	-2	-2	0	-2	0	0	0	0	0	0	0	0	-2	-2	0	0	0	0	0	0	0	0	0	0	0	0	0	0	0	0	0	0	0	0	0	0	0	-2	-2	0	0	0	0	0	0
Küthai-Küthai	Intra	1	0	0	-2	-2	0	0	0	0	0	0	0	0	0	-2	-2	-2	0	0	0	0	-2	0	0	0	0	0	0	0	0	0	0	0	0	0	0	0	0	0	0	-2	0	0	0	0	0	0	0
Küthai-Küthai	Intra	2	0	-2	-2	0	0	-2	-2	0	0	0	0	0	0	0	0	0	0	0	0	0	0	0	0	0	0	0	0	0	0	0	0	0	0	0	0	0	0	0	0	0	-2	-2	-2	0	0	0	0
Küthai-Küthai	Intra	2	-2	-2	0	0	0	0	0	0	0	0	0	0	0	0	0	0	0	0	0	0	0	0	0	0	0	0	0	0	-2	0	0	0	0	0	0	0	0	0	0	0	0	0	0	0	0	0	0
Küthai-Küthai	Intra	3	0	0	-2	-2	-2	-2	-2	-2	0	0	0	-2	-2	-2	-2	-2	0	2	2	2	2	2	2	0	0	0	0	0	0	0	0	0	0	0	0	0	0	0	0	0	0	0	0	-1	-1	-1	-1
Küthai-Küthai	Intra	3	0	0	0	0	0	0	0	0	0	0	0	-1	-2	-2	-2	-2	0	-2	-2	-2	0	0	0	0	0	0	0	0	0	0	0	0	0	0	0	0	0	0	0	0	0	0	0	-2	-2	0	-2
Küthai-Küthai	Intra	4	0	0	0	0	0	0	-2	0	0	0	-2	-2	0	0	0	0	0	0	0	0	0	0	0	0	0	0	0	0	0	0	0	0	0	0	0	0	0	0	0	0	0	0	0	-2	-2	0	0
Küthai-Küthai	Intra	4	0	0	0	0	0	-2	-2	0	0	0	-2	-2	0	0	0	0	0	0	0	0	0	0	0	0	0	0	0	0	0	0	0	0	0	0	0	0	0	0	0	0	0	0	0	-2	-2	-2	-2
Küthai - Penser Joch	Inter	1	-2	2	2	2	2	2	2	2	2	2	2	2	2	3	4	3	3	3	3	3	3	3	3	3	3	3	3	3	3	3	3	3	3	3	3	3	3	3	3	3	3	3	3	3	3	3	3
Küthai - Penser Joch	Inter	1	2	3	3	3	3	3	3	3	3	3	3	3	3	3	4	4	4	4	4	4	4	4	4	4	4	4	4	4	4	4	4	4	4	4	4	4	4	4	4	4	4	4	4	4	4	4	4
Küthai - Penser Joch	Inter	2	0	0	0	0	2	2	2	2	4	4	4	4	4	4	4	4	4	4	4	4	4	4	4	4	4	4	4	4	4	4	4	4	4	3	3	3	3	3	3	3	3	3	4	4	4	4	4
Küthai - Penser Joch	Inter	2	2	2	2	2	2	2	2	2	4	4	4	4	4	4	4	4	4	4	4	4	4	4	4	4	4	4	4	4	4	4	4	4	4	4	3	3	3	3	3	3	3	3	3	3	3	3	3
Küthai - Penser Joch	Inter	3	-2	-2	1	1	1	1	1	1	1	1	1	1	1	1	1	1	1	1	1	1	1	1	1	1	1	1	1	1	1	1	1	1	1	1	1	1	1	1	1	1	1	1	1	1	1	1	1
Küthai - Penser Joch	Inter	3	-2	3	3	3	4	4	4	4	4	4	4	3	3	3	3	3	3	3	3	3	3	3	3	3	3	3	3	3	3	3	3	3	3	3	3	3	3	3	3	3	3	3	3	3	3	3	3
Küthai - Penser Joch	Inter	4	2	-2	2	3	4	4	4	3	3	3	3	3	3	3	3	3	3	3	3	3	3	3	3	3	3	3	3	3	3	3	3	3	3	3	3	3	3	3	3	3	3	3	3	3	3	3	3
Küthai - Penser Joch	Inter	4	2	-2	0	1	1	1	1	1	1	1	1	1	2	2	2	1	1	1	1	2	2	2	2	2	2	3	3	3	3	3	3	3	3	3	3	3	3	3	3	3	3	3	3	3	3	3	3
Küthai-Küthai	Intra	1	0	0	-2	0	0	0	0	0	0	0	-2	0	0	0	0	0	0	0	0	0	0	0	0	0	0	0	0	0	0	0	0	0	0	0	0	0	0	0	0	0	0	0	0	-2	-2	-2	0
Küthai-Küthai	Intra	1	0	0	2	0	0	0	0	0	0	0	0	0	0	0	0	0	0	0	0	0	0	0	0	0	0	0	0	0	0	0	0	0	0	0	0	0	0	0	0	0	0	0	0	0	0	0	0
Küthai-Küthai	Intra	2	0	0	0	0	0	0	0	0	0	0	0	0	0	0	0	0	0	0	0	0	0	0	0	0	0	0	0	0	0	0	0	0	0	0	-2	0	0	0	0	0	0	0	0	0	0	0	0
Küthai-Küthai	Intra	2	0	0	-2	-2	0	0	-2	0	0	0	-2	-2	0	0	0	0	-2	0	0	0	0	0	-2	0	0	0	0	0	0	0	0	0	0	0	-2	0	0	0	0	0	0	0	-2	0	0	0	0
Küthai-Küthai	Intra	3	0	0	0	0	0	0	0	0	0	0	0	0	0	0	0	0	0	0	0	0	0	0	0	0	0	0	0	0	0	0	0	0	-2	0	0	0	0	0	0	0	0	0	0	0	0	0	0
Küthai-Küthai	Intra	3	2	2	2	0	0	0	0	0	0	0	0	0	0	0	0	0	0	0	0	0	0	0	0	0	0	0	0	0	0	0	0	0	-2	0	0	0	0	0	0	0	0	0	0	0	0	0	0
Küthai-Küthai	Intra	4	0	0	0	0	0	0	0	0	0	0	0	0	0	0	0	0	0	0	0	0	0	0	0	-2	-2	-2	0	0	0	0	0	0	0	0	0	0	0	0	0	0	0	0	0	0	-2	0	0
Küthai-Küthai	Intra	4	0	0	0	0	0	0	0	0	0	0	0	0	0	0	0	0	0	0	0	0	0	0	0	-2	0	0	0	0	0	0	0	0	0	0	0	0	0	0	0	0	0	0	0	0	0	0	0
Küthai-Küthai	Inter	1	0	2	0	0	0	0	2	0	0	2	3	3	3	3	-2	-2	-2	-2	-2	-2	-2	0	0	0	0	-2	0	0	-2	-2	-2	0	0	0	-2	-2	0	0	0	-2	-2	-2	-2	-2	-2	-2	0
Küthai-Küthai	Inter	1	0	0	0	0	0	0	0	0	0	-2	2	2	2	2	2	2	2	-2	-2	0	0	0	0	0	0	-2	0	0	-2	2	-2	0	0	0	0	-2	0	0	0	0	-2	-2	2	2	2	2	2
Küthai-Küthai	Inter	2	0	0	0	0	0	0	0	0	0	0	0	0	0	0	0	0	0	0	0	0	0	-2	-2	-2	0	0	0	0	0	0	0	0	0	0	0	-2	0	0	0	0	0	0	0	0	0	0	0
Küthai-Küthai	Inter	2	0	0	0	0	0	0	0	0	0	0	0	0	0	0	0	0	0	0	0	0	0	0	0	0	0	0	0	0	0	0	0	0	0	0	0	0	0	0	0	0	0	0	0	0	0	0	-2
Küthai-Küthai	Inter	3	0	0	0	-2	2	2	2	2	2	2	-2	-2	-2	-2	-2	0	0	0	0	-2	-2	-2	-2	-2	-2	-2	-2	-2	0	0	0	0	0	0	0	0	0	0	-2	0	0	0	0	0	0	0	0
Küthai-Küthai	Inter	3	0	0	0	2	2	2	2	2	2	2	2	2	2	2	2	0	0	0	0	0	-2	-2	-2	-2	-2	-2	-2	-2	0	0	-2	0	0	0	0	0	0	0	-2	0	0	0	0	0	0	0	0
Küthai-Küthai	Inter	4	0	0	0	0	0	0	0	0	-2	0	0	-2	-2	0	-2	-2	0	0	0	0	-2	0	0	0	0	0	0	0	0	0	0	-2	-2	-2	0	0	0	-2	0	0	0	0	0	0	0	0	0
Küthai-Küthai	Inter	4	2	2	2	2	2	2	0	0	-2	0	0	-2	0	0	0	0	0	0	0	0	-2	-2	0	0	0	0	0	0	0	0	0	0	-2	-2	0	0	0	-2	-2	0	0	0	0	0	0	0	0
Küthai - Penser Joch	Inter	1	0	0	-2	0	0	0	0	0	0	0	0	0	0	-2	-2	0	0	0	0	0	0	0	-2	-2	-2	-2	0	0	0	0	0	0	0	0	0	0	0	0	0	0	0	0	0	0	-2	2	2
Küthai - Penser Joch	Inter	1	0	0	-2	0	0	0	0	0	2	-2	0	0	0	0	0	0	0	0	0	0	0	0	-2	-2	-2	-2	0	0	0	0	0	0	0	0	0	0	0	0	0	0	0	0	0	0	0	0	0
Küthai - Penser Joch	Inter	2	0	0	0	0	3	3	3	3	3	3	3	3	3	3	3	3	3	3	3	3	3	3	3	3	3	3	3	3	3	3	3	3	3	3	3	3	3	3	3	3	3	3	3	3	3	3	3
Küthai - Penser Joch	Inter	2	2	2	2	2	2	3	3	3	3	3	3	3	3	3	3	3	3	3	3	3	3	3	3	3	3	3	3	3	3	3	3	3	3	3	3	3	3	3	3	3	3	3	3	3	3	3	3
Küthai - Penser Joch	Inter	3	2	2	0	0	2	2	0	-2	0	0	0	0	0	0	-2	2	0	-2	-2	0	0	-2	0	0	0	-2	-2	0	0	0	0	0	0	0	2	-2	2	2	2	3	3	3	3	3	3	3	3
Küthai - Penser Joch	Inter	3	2	2	0	0	2	0	0	-2	0	0	0	0	-2	0	-2	0	0	-2	-2	-2	-2	-2	0	0	0	-2	-2	0	0	0	-2	0	0	0	-2	2	2	2	2	2	2	2	2	2	2	2	2
Küthai - Penser Joch	Inter	4	0	0	2	0	-2	-2	0	0	0	-2	2	2	2	2	2	3	3	3	3	3	2	-2	-2	-2	-2	-2	-2	-2	-2	-2	-2	0	0	0	0	0	0	0	0	0	-2	2	2	-2	-2	-2	-2
Küthai - Penser Joch	Inter	4	0	0	0	2	-2	-2	0	-2	0	-2	-2	0	0	0	0	1	-2	-2	-2	2	2	-2	-2	-2	-2	-2	-2	-2	-2	-2	-2	0	0	0	0	0	0	0	0	0	-2	0	0	0	0	0	0
Küthai - Küthai	Intra	1	2	2	2	2	2	2	2	2	2	2	2	2	2	2	2	0	0	0	0	-2	0	0	-2	0	0	-2	0	0	2	2	0	0	0	0	0	-2	0	-2	0	0	-2	-2	0	0	-2	0	0
Küthai - Küthai	Intra	1	2	2	2	2	0	0	0	0	0	2	0	2	2	0	0	0	0	2	2	-2	0	0	-2	0	0	0	0	-2	0	0	0	0	0	0	-2	-2	0	0	0	0	-2	-2	0	0	0	0	0
Küthai - Küthai	Intra	2	0	0	0	0	0	0	-2	0	0	-2	2	2	2	3	0	0	0	0	0	-2	-2	0	0	0	-2	0	0	0	0	0	0	0	0	0	0	0	0	0	0	-2	-2	0	-2	0	0	0	0
Küthai - Küthai	Intra	2	2	2	2	2	2	-2	0	0	0	-2	0	2	2	3	0	0	0	0	0	-2	-2	0	0	0	-2	0	0	0	0	0	0	0	0	0	0	0	0	0	0	-2	-2	0	0	0	0	-2	0
Küthai - Küthai	Intra	3	2	2	2	2	2	2	2	2	2	2	2	2	2	0	0	0	0	0	0	0	0	0	0	0	0	0	0	0	0	0	-2	0	0	0	0	0	0	0	0	0	0	-2	0	-2	0	0	0
Küthai - Küthai	Intra	3	2	2	2	2	2	2	2	2	2	0	0	0	0	0	0	0	0	0	0	0	0	0	0	0	0	0	0	0	0	0	-2	0	0	0	0	0	-2	0	0	0	0	-2	0	-2	0	0	0
Küthai - Küthai	Intra	4	0	0	0	0	0	0	-2	0	0	0	0	0	0	0	0	0	0	0	0	0	0	0	0	0	0	0	0	0	0	0	0	0	0	0	0	0	0	0	0	-2	-2	0	0	0	0	0	0
Küthai - Küthai	Intra	4	0	0	0	0	0	0	-2	0	0	-2	-2	-2	-2	0	0	0	0	-2	0	0	0	0	0	0	0	-2	0	0	0	0	0	0	0	0	0	0	0	0	0	-2	0	0	0	0	0	0	0
[truncated: 139 more columns]

## Sheet: DataSet2
Data Set 2. Raw behaviour data of Data Set 2.
video_number	replicate	level	s1	s2	s3	s4	s5	s6	s7	s8	s9	s10	s11	s12	s13	s14	s15	s16	s17	s18	s19	s20	s21	s22	s23	s24	s25	s26	s27	s28	s29	s30	s31	s32	s33	s34	s35	s36	s37	s38	s39	s40	s41	s42	s43	s44	s45	s46	s47
1	1	intra	-2	-2	0	0	0	0	-2	-2	-2	-2	-2	0	0	0	0	0	0	-2	-2	-2	-2	-2	0	0	0	-2	-2	-2	-2	0	-2	-2	-2	-2	0	0	0	0	-2	-2	-2	-2	0	0	0	0	0
1	1	intra	-2	-2	0	0	0	0	0	0	0	0	0	0	0	0	0	0	0	-2	-2	-2	-2	-2	0	0	0	-2	-2	-3	-3	0	-2	-2	-2	-2	0	0	0	0	0	0	0	-2	0	0	0	0	0
2	2	intra	0	-2	0	0	0	0	0	0	0	0	-2	0	-2	0	-2	0	0	0	0	0	0	0	0	-2	0	0	0	0	0	0	0	0	0	0	0	0	-2	0	0	0	0	0	0	0	0	0	-2
2	2	intra	0	-2	0	0	0	0	0	0	0	0	0	0	0	0	-2	0	0	0	0	0	0	0	0	-2	-2	0	0	0	0	0	0	0	0	0	0	0	-2	-2	0	0	0	0	0	-2	0	0	-2
3	3	intra	0	0	0	-2	-2	-2	-2	-2	0	0	0	0	0	0	0	0	0	0	0	0	0	0	0	0	0	0	0	-2	-2	-2	-2	-2	0	0	0	0	-2	0	0	0	0	0	0	0	0	0	0
3	3	intra	0	0	0	0	0	-2	0	0	0	0	0	0	0	0	0	0	0	0	0	0	0	0	0	0	0	0	0	-2	-2	0	0	0	0	0	0	0	0	0	0	0	0	0	0	0	0	0	0
4	4	intra	0	-2	-2	-2	-2	0	0	0	0	0	0	0	0	-2	0	0	-2	0	0	-2	-2	-2	0	0	0	0	0	0	0	0	0	-2	0	0	0	0	0	0	0	0	0	0	0	0	0	0	0
4	4	intra	-2	-2	-2	-2	-2	0	0	0	0	0	0	0	-2	-2	-3	-2	-2	0	0	-2	0	0	0	0	0	0	0	0	0	0	-2	-3	-2	0	0	0	-2	-2	-2	-2	-2	0	0	0	0	0	0
5	5	intra	0	-2	-2	-2	-2	0	0	0	0	0	0	0	0	0	0	0	2	-2	0	0	0	0	0	0	-2	-2	0	0	0	0	0	0	-2	0	-2	-3	-2	-2	0	0	0	0	0	0	0	0	0
5	5	intra	0	0	0	-2	0	0	0	0	0	0	0	0	0	0	0	0	-2	-2	0	0	0	0	0	0	-2	-2	0	0	0	0	0	0	0	0	0	0	0	-2	0	0	0	0	0	0	0	0	0
6	1	inter	0	0	-2	0	0	0	0	0	0	0	-2	0	0	0	0	0	-2	0	0	0	0	0	0	-2	0	0	0	-2	0	0	0	0	0	-2	0	0	0	0	0	0	0	0	0	0	0	0	0
6	1	inter	-2	0	0	0	-2	-2	0	0	0	0	-2	0	0	0	0	-2	0	0	0	0	0	0	0	-2	0	0	0	0	0	0	0	0	0	-2	0	0	0	0	0	0	0	0	0	0	0	0	0
7	2	inter	0	0	0	0	0	0	0	0	0	0	0	0	-2	-2	-2	0	0	0	0	-2	0	0	0	0	0	-2	-2	-2	0	0	0	0	0	0	0	-2	0	0	0	0	0	0	0	0	0	0	0
7	2	inter	-2	0	0	0	0	0	0	0	0	0	0	0	0	0	0	0	0	0	0	0	0	0	0	0	0	0	0	0	0	0	0	0	0	0	0	-2	0	0	0	0	0	0	0	0	0	0	0
8	3	inter	-2	0	0	0	0	0	0	0	0	0	-2	0	0	0	0	0	-2	-2	0	0	-2	0	0	0	0	0	0	0	0	-2	0	0	0	0	0	0	0	0	0	0	0	0	0	0	0	0	0
8	3	inter	0	0	0	0	0	0	0	0	0	0	0	0	0	0	0	0	0	0	-2	-2	-2	0	0	0	0	0	0	0	0	-2	0	0	0	0	0	-2	0	0	-2	-2	-2	-2	0	0	0	0	0
9	4	inter	0	0	0	0	0	0	-2	-2	-2	-2	-3	-3	-3	-3	-3	-3	-3	-3	-3	-3	-3	-3	-3	-3	-2	-2	-2	-2	0	0	-2	-2	-2	0	0	-2	0	0	0	0	0	-2	-3	-3	-3	-3	-3
9	4	inter	-2	0	0	0	0	-2	-2	0	0	0	0	0	0	0	0	0	0	0	0	0	0	0	0	0	0	-2	-2	0	0	0	0	0	0	0	-2	-2	0	-2	0	0	0	-2	-3	-3	0	0	0
10	5	inter	0	0	-2	0	0	-2	0	0	-2	0	0	0	0	0	-2	-2	0	0	0	0	0	0	0	0	0	0	0	0	0	0	0	-2	-2	0	0	0	0	0	0	0	0	0	-2	0	0	0	0
10	5	inter	0	0	0	0	0	0	0	0	0	0	0	0	0	0	-2	0	0	0	0	0	0	0	0	0	0	0	0	-2	0	0	0	-2	0	0	0	0	0	0	0	0	0	0	0	0	0	0	0
11	1	intra	0	-2	0	0	0	0	0	0	0	0	-2	0	0	0	0	0	0	0	0	0	0	0	-2	0	0	0	0	0	0	0	0	0	0	0	0	0	0	0	-2	0	0	0	0	0	0	0	0
11	1	intra	0	-2	0	0	0	0	0	0	0	0	-2	0	0	0	0	0	0	0	0	0	0	0	0	0	0	0	0	0	-2	0	0	0	0	-2	0	0	0	0	-2	-2	0	0	0	0	0	0	0
12	2	intra	0	0	0	0	0	0	0	0	0	-2	0	0	0	0	0	0	0	-2	0	-2	0	0	0	0	0	0	0	0	-2	0	0	0	0	0	0	-2	0	0	0	0	0	0	0	0	0	0	0
12	2	intra	0	0	0	-2	0	0	-2	0	0	-2	0	0	0	-2	0	0	0	-2	0	-3	0	0	-2	0	0	-2	0	0	-2	0	0	0	0	0	0	-2	-2	-2	0	0	0	0	0	0	0	0	0
13	3	intra	0	0	0	0	-2	-2	0	-2	-2	-2	0	0	0	-2	-2	0	0	0	0	0	0	0	0	0	0	0	-2	-2	0	0	0	0	0	0	0	0	0	0	0	0	0	0	0	0	0	0	0
13	3	intra	0	0	0	0	0	-2	0	-2	-2	-2	0	0	0	-2	-2	0	0	0	0	0	0	0	0	0	-2	0	-2	-2	0	0	0	0	0	0	0	0	0	0	0	0	0	0	0	0	0	-2	0
14	4	intra	-2	0	-2	0	-2	0	0	0	0	0	-2	-2	0	0	-2	0	0	0	0	0	0	0	0	0	0	0	0	0	0	0	0	0	-2	0	0	-2	0	0	0	0	0	0	-2	0	0	0	-2
14	4	intra	-2	0	0	-2	0	0	0	0	0	0	-2	0	0	0	0	0	0	0	0	0	0	0	0	0	0	0	0	0	0	0	0	0	-2	-2	0	0	0	0	0	0	0	0	0	0	0	0	-2
15	5	intra	0	0	0	0	0	0	0	0	-2	0	0	-2	0	0	0	0	-2	-2	0	0	0	0	0	0	0	0	0	0	0	0	0	0	0	0	0	0	0	0	0	0	-2	0	-2	0	0	0	0
15	5	intra	0	0	-2	0	0	-2	0	0	-2	0	0	-2	0	0	0	0	0	0	0	0	0	0	0	0	0	0	0	0	0	0	0	0	0	0	0	0	0	0	0	0	-2	0	-2	0	0	0	0
21	1	inter	0	0	0	0	0	0	0	0	0	-2	2	3	3	4	4	4	4	4	4	4	3	3	3	3	3	3	3	3	3	3	3	3	3	3	3	3	3	3	3	3	3	3	3	3	3	3	3
21	1	inter	0	0	0	0	0	0	0	0	0	0	0	0	0	0	0	0	0	0	0	0	0	0	0	0	-2	-2	0	0	0	0	0	-2	-2	-2	-2	-2	-2	-2	-2	0	-2	0	0	0	0	0	0
22	2	inter	2	-2	-2	2	2	4	4	3	3	3	3	3	3	3	3	3	3	3	3	3	3	3	3	3	3	3	3	3	3	3	3	3	3	3	3	3	3	3	3	3	3	3	3	3	3	3	3
22	2	inter	2	-2	2	-2	2	0	0	0	0	0	0	0	0	0	0	0	0	0	0	0	0	0	0	0	0	0	0	0	-2	4	4	-2	-2	-2	-2	-2	-2	-2	-2	-2	-2	-2	-2	-2	-2	-2	-2
23	3	inter	0	0	0	0	0	0	2	4	4	4	4	4	4	4	4	4	-2	-2	-2	2	-2	-2	2	2	-2	2	4	4	4	4	4	4	4	4	4	4	4	4	4	4	4	4	4	4	4	4	4
23	3	inter	0	0	-2	-2	2	4	4	4	4	4	4	4	4	4	4	4	4	4	4	4	4	4	4	4	4	4	4	4	4	4	4	4	4	4	4	4	4	4	4	4	4	4	4	4	4	4	4
24	4	inter	0	0	2	0	0	0	0	0	0	0	0	0	0	0	0	0	0	0	0	0	0	1	0	0	0	0	0	0	0	0	0	0	0	0	0	-2	0	0	0	-2	0	0	0	0	0	0	0
24	4	inter	0	0	1	2	3	3	3	3	3	3	3	3	3	3	2	2	2	2	4	3	2	2	4	4	4	4	4	4	4	4	4	4	4	4	4	2	-2	-2	2	-2	2	2	2	2	4	4	4
25	5	inter	2	2	2	3	4	4	2	2	4	4	4	4	4	4	4	4	4	4	4	4	4	4	4	4	4	4	4	4	4	4	4	4	4	4	4	4	4	4	4	4	4	4	4	4	4	4	4
25	5	inter	2	1	0	0	-2	0	0	0	0	0	0	0	-2	-2	-2	-2	-2	-2	-2	-2	-2	-2	0	0	0	0	0	0	0	0	0	-2	0	0	0	-2	-2	-2	-2	0	0	0	0	0	0	0	0
26	1	intra	0	0	-2	-2	-2	-2	0	0	-2	-2	-2	-2	-2	-2	0	-2	-2	0	0	0	0	0	0	-2	-2	0	-2	0	0	0	0	0	0	0	0	0	0	0	0	0	0	0	0	0	0	0	0
26	1	intra	0	0	0	-2	-2	0	0	0	0	-2	0	0	0	-2	-2	0	0	-2	-2	0	0	0	0	-2	-2	0	-2	0	0	0	0	-2	-2	-2	-2	0	0	0	0	0	0	0	0	0	0	0	0
27	2	intra	0	-2	0	0	0	-2	0	0	0	0	0	0	0	-2	0	0	0	-2	0	0	0	0	0	-2	-2	0	0	0	0	0	0	0	0	0	0	0	-2	0	0	0	0	0	0	0	-2	-2	0
27	2	intra	0	0	0	0	0	-2	0	0	0	0	0	0	-2	-2	0	0	0	-2	0	0	0	0	0	0	0	0	0	0	0	0	0	0	0	0	0	0	-2	0	0	0	0	0	0	0	-2	-2	0
28	3	intra	0	0	0	0	0	0	0	0	0	0	0	-2	0	0	0	-2	0	0	0	0	0	0	0	0	-2	0	0	0	0	0	0	-2	-2	0	0	0	0	0	0	0	0	-2	0	0	0	-2	0
28	3	intra	0	0	0	0	0	0	0	0	0	0	0	-2	0	0	0	0	0	0	0	0	0	0	0	-2	-2	0	0	0	0	0	0	0	-2	0	0	-2	0	0	0	0	0	0	0	0	0	-2	0
29	4	intra	0	0	0	-2	-2	-2	0	0	0	0	0	0	0	-2	0	0	-2	-2	0	0	0	0	0	0	0	-2	0	0	-2	0	0	0	0	-2	0	0	0	0	0	-2	0	0	-2	-2	0	0	-2
29	4	intra	0	0	0	-2	0	0	0	0	0	0	0	0	0	0	0	0	-2	-2	0	0	0	0	0	-2	0	-2	0	0	-2	0	0	0	0	0	0	0	0	0	0	-2	-2	0	-2	0	0	0	-2
30	5	intra	0	0	0	0	0	0	-2	-2	0	-2	0	-2	-2	0	0	0	-2	-2	2	-2	0	-2	-2	-2	0	0	0	0	0	0	0	0	-2	-2	0	-2	0	0	0	0	-2	0	0	0	0	0	0
30	5	intra	0	0	0	-2	0	0	-2	0	0	0	0	2	0	0	0	0	-2	-2	0	-2	0	-2	2	-2	0	0	0	0	0	0	0	0	-2	0	0	-2	-2	0	0	0	-2	0	0	0	0	0	0
31	1	inter	0	-2	3	3	3	3	3	3	3	3	3	3	3	3	3	3	3	4	4	4	4	4	4	4	4	4	4	4	4	4	4	4	4	4	4	4	4	-2	2	2	-2	-2	2	2	-2	-2	-2
31	1	inter	0	-2	2	2	2	2	2	2	2	2	2	2	2	2	2	2	2	2	2	2	2	2	2	2	2	2	2	2	2	2	2	0	0	0	0	0	0	0	0	0	0	0	0	0	0	-2	0
32	2	inter	0	0	0	0	0	2	3	3	2	-2	0	0	0	0	0	0	2	-2	-2	2	-2	-2	0	0	0	0	0	0	0	2	0	0	0	0	2	2	2	3	4	4	4	4	4	4	4	4	2
32	2	inter	0	0	0	0	0	0	2	2	2	3	2	2	0	0	0	0	0	0	0	0	0	-2	0	0	0	0	0	0	0	2	0	0	0	0	2	2	3	3	3	3	3	3	3	3	3	3	2
33	3	inter	-2	2	2	2	2	2	2	3	3	3	3	2	0	0	0	0	0	0	0	0	0	0	0	0	0	0	0	0	0	0	0	-2	2	3	3	3	3	3	3	3	3	3	3	3	3	3	3
33	3	inter	-2	1	1	0	0	0	0	0	0	0	0	0	0	0	0	0	0	0	0	0	0	0	0	0	0	0	0	0	0	0	0	-2	-2	0	0	0	2	2	2	2	0	0	0	0	0	0	0
34	4	inter	0	2	-2	-2	-2	-2	-2	-2	-2	-2	-2	-2	0	0	0	0	0	0	0	2	2	2	-2	0	0	0	0	0	0	0	0	0	0	0	2	2	2	2	2	2	2	2	2	2	3	2	2
34	4	inter	0	-2	-2	-2	-2	-2	-2	2	2	-2	-2	-2	0	0	-2	0	0	0	0	-2	2	2	2	0	0	0	-2	-2	0	0	0	0	0	0	2	2	2	2	2	2	2	2	2	2	2	2	-2
35	5	inter	0	0	0	0	0	-2	-2	-2	-2	0	0	0	0	0	0	0	0	0	0	0	0	0	0	0	0	0	0	0	0	0	0	0	0	0	0	-2	-2	-2	-2	0	0	0	0	0	0	0	0
35	5	inter	0	0	0	0	0	-2	-2	-2	-2	0	0	0	0	0	0	0	0	2	2	2	2	2	2	2	2	2	2	1	0	0	0	0	0	0	0	0	0	0	0	0	0	0	0	0	0	0	0
36	1	inter	-2	2	4	4	4	4	4	4	4	4	4	4	4	4	4	4	4	4	4	4	4	4	4	3	3	2	0	0	2	2	3	3	3	3	3	3	3	3	3	3	3	4	4	4	4	3	3
36	1	inter	0	0	0	0	0	0	0	0	0	0	0	0	0	0	0	0	0	0	0	0	0	0	0	0	0	0	2	3	2	2	3	4	4	4	4	4	4	4	4	4	4	4	4	4	4	4	4
37	2	inter	3	0	0	0	2	2	3	3	0	0	0	0	0	0	0	2	2	0	0	0	0	2	4	4	4	4	4	4	4	4	4	4	4	4	4	4	4	4	4	4	4	4	4	4	4	4	4
37	2	inter	0	0	0	0	0	2	3	4	4	4	2	2	3	2	2	2	2	2	2	2	3	3	4	3	3	4	4	4	3	3	3	4	4	4	4	4	4	4	4	4	4	4	4	4	4	4	4
38	3	inter	0	0	0	3	0	0	1	0	0	0	0	-2	0	0	2	2	2	0	0	-2	-2	-2	2	-2	-2	-2	-2	-2	-2	-2	-2	-2	-2	-2	-2	-2	-2	-2	-2	-2	-2	-2	-2	-2	2	2	0
38	3	inter	0	0	0	2	2	2	2	2	2	2	2	2	2	2	2	2	2	2	2	2	2	2	2	2	2	2	2	2	2	2	2	2	2	2	2	2	2	2	2	2	2	2	2	2	2	4	4
39	4	inter	0	0	0	0	0	2	2	3	3	3	3	3	3	3	3	3	4	4	4	4	2	2	2	-2	0	-2	-2	0	-2	-2	2	2	2	2	2	2	2	2	2	2	2	2	2	0	0	0	0
39	4	inter	0	0	0	0	0	2	2	3	3	3	3	3	3	3	3	3	3	3	3	3	-2	-2	-2	-2	0	-2	-2	0	-2	-2	-2	-2	0	0	0	0	0	0	0	0	0	0	0	0	0	0	0
40	5	inter	2	3	4	4	3	3	3	3	3	3	3	3	3	3	3	3	3	3	3	3	3	3	3	3	3	3	3	3	3	3	3	3	3	3	3	3	3	3	3	3	3	3	3	3	3	3	3
40	5	inter	0	0	2	2	0	-2	-2	-2	-2	-2	-2	-2	-2	-2	-2	-2	0	0	-2	-2	-2	-2	-2	-2	2	2	2	2	2	0	0	0	0	0	2	2	2	4	4	4	4	4	4	4	4	4	4
41	1	inter	0	0	3	4	4	4	4	3	3	3	3	3	3	3	4	4	3	3	3	4	4	4	4	4	4	4	4	4	4	4	4	4	4	3	3	3	3	3	3	4	4	4	4	4	4	4	3
41	1	inter	0	0	3	3	3	3	3	3	3	3	4	4	4	4	4	4	4	4	4	4	4	4	4	4	4	4	4	4	4	3	3	3	3	3	3	3	3	3	3	3	3	3	3	3	3	3	3
42	2	inter	2	1	3	2	2	2	0	0	0	0	0	0	0	0	0	0	1	0	0	0	0	0	0	0	0	0	0	0	0	0	0	0	0	0	0	0	0	0	2	4	4	4	4	4	4	4	2
42	2	inter	2	2	3	2	2	3	3	3	3	3	3	2	2	3	3	3	3	3	4	4	4	4	4	4	4	4	4	4	3	3	3	3	3	3	3	3	3	3	3	3	3	3	4	4	4	4	2
43	3	inter	0	0	0	0	0	2	2	2	2	3	1	3	0	0	0	0	2	2	0	0	0	0	0	0	0	0	0	0	0	0	0	0	0	0	0	1	2	0	2	3	2	2	2	2	2	4	3
43	3	inter	0	2	3	3	3	2	1	1	1	2	2	0	0	0	0	2	2	1	0	0	0	0	0	0	0	0	0	0	0	2	0	0	0	0	0	2	2	0	1	0	0	2	0	2	2	3	2
44	4	inter	2	0	0	0	0	0	0	3	2	2	2	2	2	2	2	4	4	2	4	4	4	4	4	4	4	4	3	3	4	4	4	4	4	4	4	4	3	4	4	4	4	4	4	4	4	4	4
44	4	inter	3	3	4	4	4	4	4	4	4	4	4	4	4	4	4	4	4	0	2	2	2	2	3	2	2	2	3	3	3	3	3	3	4	4	4	4	4	4	4	4	4	4	4	4	4	4	4
45	5	inter	3	4	4	4	4	4	4	4	4	4	4	3	3	4	4	4	4	4	4	4	4	3	3	3	3	3	4	4	4	4	4	4	4	4	4	4	4	4	4	4	3	4	4	3	3	3	3
45	5	inter	3	4	4	4	4	4	4	4	4	4	4	4	4	4	4	4	4	4	4	4	4	4	4	4	4	4	4	4	4	4	4	4	4	4	4	4	4	4	4	4	4	4	4	4	4	4	4
1	1	intra	0	0	0	0	0	0	0	0	0	0	0	0	0	0	0	0	0	0	0	0	0	0	0	0	-2	-2	-2	-2	-2	-2	0	0	0	0	0	0	0	0	0	0	0	0	0	0	0	0	0
1	1	intra	0	0	0	0	0	0	0	0	0	-2	-2	-2	-2	0	0	0	0	-2	0	0	0	0	0	0	0	0	-2	-2	0	0	0	0	0	0	0	0	0	0	0	0	0	0	0	0	-2	-2	-2
2	2	intra	0	0	0	0	0	0	0	0	0	0	0	0	0	0	0	0	0	0	0	0	0	0	0	0	0	0	0	0	0	0	0	0	0	0	0	0	0	0	0	0	0	0	0	0	0	0	0
2	2	intra	0	0	0	0	0	0	0	0	-2	0	0	0	0	0	0	0	0	0	0	0	0	0	0	0	0	0	0	0	0	0	0	0	0	0	0	0	0	0	0	0	0	0	0	0	0	0	0
3	3	intra	0	0	0	0	0	0	0	0	0	0	0	0	0	0	0	0	0	0	0	0	0	0	0	0	0	0	0	0	0	0	0	0	0	0	0	0	0	0	0	0	0	0	0	0	0	0	0
3	3	intra	0	0	0	0	0	0	0	0	0	-2	0	0	0	0	0	-2	-2	0	0	0	0	0	0	0	0	0	0	0	0	0	0	0	0	0	0	0	-2	-2	0	0	0	0	0	-2	0	0	0
4	4	intra	0	0	-2	0	0	0	0	-2	-2	-2	-2	0	0	0	-2	0	0	-2	0	0	0	0	0	0	0	0	0	0	-2	-2	0	0	0	0	0	0	0	0	-2	0	0	-2	0	0	0	0	0
4	4	intra	0	0	0	0	0	0	0	-2	0	0	0	0	0	0	0	0	0	-2	0	0	0	0	0	0	0	0	0	0	-2	0	0	0	0	0	0	0	0	0	-2	0	0	-2	0	0	0	0	0
5	5	intra	0	0	0	0	0	0	0	0	0	0	0	0	0	-2	0	0	-2	0	0	0	0	0	0	0	0	0	0	0	0	0	-2	0	0	0	0	0	0	0	-2	0	0	-2	-2	-2	-2	0	0
5	5	intra	0	0	0	0	-2	0	0	0	0	0	0	0	0	0	0	0	0	0	0	0	0	0	0	-2	0	-2	-2	-2	0	-2	-2	0	0	0	0	0	0	0	-2	0	0	0	-2	-2	-2	0	0
6	1	inter	0	0	2	2	2	0	0	0	0	0	0	0	0	0	2	-2	0	0	0	0	0	0	0	0	0	0	0	0	0	0	0	0	-2	-2	0	0	0	0	0	-2	0	0	0	0	0	0	0
6	1	inter	0	0	-2	-2	2	0	0	0	0	0	0	0	0	0	-2	-2	0	0	0	0	0	0	0	0	0	0	-2	-2	0	0	0	0	-2	-2	-2	0	0	0	-2	-2	0	0	0	0	-2	-2	-2
7	2	inter	0	2	2	3	3	3	3	3	3	3	3	3	2	0	0	0	0	0	0	0	0	-2	0	0	0	0	0	0	0	0	0	0	0	0	0	0	0	-2	2	-2	0	0	2	0	0	0	0
7	2	inter	0	2	2	0	2	2	2	2	2	2	2	2	2	0	0	0	0	0	0	0	0	-2	0	0	0	0	0	0	0	0	0	0	0	0	0	0	0	-2	2	-2	0	0	-2	0	0	-2	0
8	3	inter	0	2	3	3	3	3	3	2	3	2	0	0	0	2	3	3	3	0	0	-2	0	0	0	0	0	0	0	0	0	-2	2	0	-2	-2	0	0	0	2	2	0	0	0	-2	-2	0	0	0
8	3	inter	0	2	3	0	3	0	0	0	0	0	0	0	0	0	0	0	0	0	0	-2	0	0	0	0	0	0	0	0	0	-2	0	0	0	0	-2	0	0	0	0	0	0	0	-2	-2	-2	0	0
9	4	inter	2	2	2	2	2	2	2	0	0	-2	2	2	2	2	2	2	2	2	3	3	3	-2	-2	-2	3	3	3	3	3	3	3	3	3	3	3	3	3	3	3	3	3	3	3	3	3	3	3
9	4	inter	0	0	0	0	0	0	2	0	0	0	0	0	0	0	0	0	0	0	0	0	0	0	0	0	0	0	0	0	0	0	0	0	0	0	0	0	0	0	0	0	0	0	0	0	0	0	0
10	5	inter	0	0	0	0	0	0	0	0	0	0	0	0	0	0	0	0	0	0	0	0	0	0	0	0	0	0	0	0	0	0	0	0	0	0	0	0	0	0	0	0	0	0	0	-2	-2	0	0
10	5	inter	2	0	0	0	0	0	0	0	0	0	2	-2	-2	0	0	0	0	0	0	0	0	0	0	0	0	0	0	-2	-2	-2	-2	0	-2	-2	-2	-2	-2	0	0	0	0	0	0	-2	-2	-2	-2
11	1	intra	0	0	0	0	0	0	0	0	0	0	-2	-2	-2	-2	-2	0	-2	0	0	0	0	0	0	-2	0	0	0	0	0	0	-2	-2	0	0	0	-2	-2	0	0	-2	-2	-2	0	0	0	0	0
11	1	intra	0	0	0	0	0	0	0	0	0	0	-2	-2	-2	0	0	0	0	0	0	0	0	0	0	0	0	0	0	0	0	0	-2	-2	0	0	0	0	0	0	0	-2	-2	0	0	0	0	0	0
12	2	intra	0	0	-2	-2	-2	-2	0	0	0	-2	-2	0	0	0	0	0	0	0	0	0	0	-2	0	0	0	0	0	0	0	0	-2	-2	0	0	0	0	0	0	-2	-2	-2	-2	-2	0	0	0	0
12	2	intra	0	0	-2	-2	-2	-2	0	0	0	-2	-2	0	0	0	0	0	0	0	0	0	0	0	0	0	0	0	0	0	0	0	-2	-2	-2	-2	0	0	0	0	0	0	0	-2	-2	0	0	0	0
13	3	intra	0	0	0	0	-2	-2	0	0	0	0	0	-2	0	0	0	-2	-2	-2	-2	0	0	0	0	0	0	0	0	0	0	0	0	0	-2	-2	0	0	0	0	0	0	0	0	-2	-2	-2	0	0
13	3	intra	0	0	2	0	2	2	0	0	0	0	0	0	0	0	0	-2	-2	-2	0	0	0	0	0	0	0	-2	-2	-2	-2	0	-2	-2	-2	-2	0	0	0	0	0	0	0	0	-2	-2	-2	0	0
14	4	intra	-2	-2	0	0	0	0	0	0	0	0	0	0	0	0	0	0	0	0	0	0	0	-2	-2	-2	0	0	0	0	-2	0	0	0	0	0	0	0	0	-2	-2	-2	-2	-2	-2	-2	0	0	0
14	4	intra	0	0	0	0	0	0	0	0	0	0	0	0	0	0	0	0	0	0	0	0	0	0	0	0	0	0	0	0	0	0	0	0	0	0	0	0	0	-2	-2	-2	-2	-2	-2	-2	0	-2	-2
15	5	intra	0	0	0	0	0	2	-2	-2	-2	0	-2	-2	0	0	0	-2	-2	0	0	0	0	-2	-2	0	0	-2	-2	-2	0	0	0	0	0	0	-2	0	0	0	-2	-2	-2	-2	0	0	0	0	-2
15	5	intra	0	0	0	0	0	0	0	0	-2	0	0	0	0	0	0	0	0	0	0	0	0	-2	0	0	0	-2	-2	-2	0	0	0	0	0	0	0	0	0	0	-2	-2	0	0	0	0	0	0	-2
16	1	inter	0	2	2	2	3	4	4	3	3	3	2	-2	3	3	3	3	3	3	3	3	3	3	3	3	3	3	3	0	2	-2	0	0	0	0	0	0	0	0	0	0	-2	2	2	2	2	2	2
16	1	inter	0	2	0	2	2	2	0	0	0	0	2	-2	3	3	4	4	4	4	3	4	3	3	3	3	3	3	3	2	0	-2	0	0	0	0	0	0	0	0	0	0	-2	2	2	2	3	3	2
17	2	inter	2	0	0	0	0	0	0	-2	0	0	0	0	-2	0	0	0	0	0	0	2	-2	2	2	2	0	0	0	-2	2	-2	-2	0	-2	0	0	0	0	0	0	0	0	0	-2	-2	-2	-2	2
17	2	inter	2	0	0	0	-2	2	0	-2	-2	3	3	3	3	2	0	-2	-2	0	-2	2	-2	0	0	-2	0	0	0	-2	2	2	-2	0	-2	0	0	0	0	0	0	0	0	0	2	2	-2	-2	-2
18	3	inter	0	2	2	3	3	4	4	4	4	4	4	3	3	3	3	3	3	3	3	3	3	3	3	3	3	3	3	3	3	3	3	3	3	3	3	3	3	3	3	3	3	3	3	3	3	3	3
18	3	inter	2	0	0	0	0	0	0	0	-2	4	0	0	0	0	-2	0	0	0	0	-2	4	4	4	4	4	4	4	4	-2	0	-2	-2	-2	-2	-2	-2	-2	-2	2	2	-2	-2	-2	-2	-2	-2	-2
19	4	inter	0	-2	2	3	3	3	3	3	3	3	3	3	3	3	3	3	3	3	3	3	4	3	3	3	3	3	3	3	3	3	3	3	3	3	3	3	3	3	3	3	3	3	3	3	3	3	3
19	4	inter	0	0	0	0	0	0	0	0	0	-2	0	0	0	0	0	0	0	0	0	-2	0	0	0	0	0	0	0	0	0	0	0	0	0	0	0	-2	-2	-2	-2	-2	-2	-2	-2	-2	3	3	3
20	5	inter	0	0	0	0	0	0	0	0	2	4	4	4	4	4	4	4	4	4	4	4	4	4	4	4	4	4	4	4	4	4	4	3	3	3	3	-2	-2	-2	-2	2	-2	-2	-2	-2	-2	-2	2
20	5	inter	0	0	0	-2	0	0	0	0	0	-2	2	2	2	4	4	4	4	4	4	4	4	4	4	4	2	4	4	4	4	-2	2	2	3	3	3	3	3	3	3	3	3	3	3	3	3	3	3
21	1	intra	2	-2	-2	0	-2	-2	0	0	0	0	-2	0	-2	0	-2	-2	0	0	-2	-2	0	0	-2	0	0	0	-2	-2	-2	0	0	0	0	-2	0	0	0	0	0	0	0	0	0	0	0	0	-2
21	1	intra	2	0	-2	0	-2	-2	0	0	2	0	-2	0	0	0	-2	0	0	0	-2	0	0	0	0	0	0	0	0	0	0	0	0	0	-2	-2	0	0	-2	0	0	0	0	0	0	0	0	0	-2
22	2	intra	-2	0	0	0	0	0	0	0	0	0	0	0	0	0	-2	-2	0	0	0	0	0	0	0	0	0	-2	-2	0	0	0	0	0	0	0	0	0	0	0	0	-2	-2	-2	-2	-2	-2	0	0
22	2	intra	0	0	0	0	0	0	0	0	0	0	0	0	0	0	-2	0	0	0	0	0	0	0	0	0	0	0	-2	-2	0	0	0	0	0	0	0	0	0	0	0	0	0	0	0	0	-2	0	0
23	3	intra	0	-2	2	-2	0	-2	0	0	-2	-2	0	0	-2	0	0	0	0	0	-2	0	0	-2	-2	-2	-2	-2	-2	0	0	0	-2	-2	0	0	0	0	0	0	0	0	0	0	-2	0	-2	-2	-2
23	3	intra	0	-2	0	0	0	-2	0	0	-2	0	0	0	0	0	0	0	0	0	-2	0	0	-2	-2	0	-2	-2	0	0	0	0	-2	-2	0	0	0	0	0	0	0	0	0	0	0	0	0	0	0
24	4	intra	0	0	-2	0	0	0	0	0	0	0	-2	-2	0	-2	0	0	-2	0	-2	0	-2	0	0	0	-2	0	-2	0	0	0	0	0	0	-2	0	0	0	0	0	-2	0	0	-2	0	0	0	0
24	4	intra	0	0	0	0	0	0	0	0	0	0	-2	0	0	-2	0	0	-2	0	-2	0	-2	0	0	0	-2	0	-2	-2	0	0	0	0	0	-2	0	0	-2	-2	0	-2	0	0	-2	0	0	0	0
25	5	intra	-2	0	0	0	0	0	0	0	-2	-2	0	0	0	0	0	0	0	0	0	-2	-2	-2	2	0	0	0	0	0	0	0	0	0	0	0	0	0	0	-2	0	0	0	0	0	0	0	0	0
25	5	intra	-2	0	0	0	0	0	0	0	-2	0	0	0	0	0	0	0	0	0	0	-2	-2	-2	0	0	0	0	0	0	0	0	0	0	0	0	0	0	0	0	0	0	0	0	0	0	0	0	-2
26	1	inter	0	0	-2	2	3	3	3	3	3	4	4	4	4	4	4	4	4	4	4	4	4	4	4	4	4	4	4	4	4	4	4	4	4	4	4	4	4	3	3	3	3	3	3	3	3	3	3
26	1	inter	0	0	-2	0	-2	3	3	3	3	3	3	3	3	3	3	3	4	4	4	4	4	4	4	4	4	4	4	3	3	3	3	3	3	3	3	3	3	3	3	3	3	3	4	4	4	4	4
27	2	inter	3	4	4	4	4	4	4	4	4	4	3	3	3	3	3	3	3	3	3	3	3	3	3	3	3	3	3	3	3	3	3	3	3	3	3	3	3	3	3	3	3	3	3	3	3	3	3
27	2	inter	0	4	4	4	4	4	-2	2	2	2	2	2	2	2	2	2	2	2	2	2	2	2	2	2	2	2	2	2	2	2	2	2	2	2	2	2	2	2	2	2	2	2	2	2	2	2	2
28	3	inter	0	0	0	0	0	0	0	0	0	0	0	0	0	-2	1	0	0	0	0	-2	-2	0	-2	3	3	3	3	3	3	3	3	3	3	3	3	3	3	3	4	4	4	4	4	4	4	4	4
28	3	inter	0	0	0	0	0	0	0	0	0	0	0	0	0	0	0	0	0	0	0	2	2	0	2	3	3	4	4	4	4	4	4	4	4	4	4	4	4	4	4	4	4	4	4	4	4	4	4
29	4	inter	2	3	3	3	3	3	3	3	3	3	3	3	3	3	3	3	3	3	3	3	3	3	3	3	3	3	3	3	3	3	3	3	3	3	3	3	3	3	3	3	3	3	3	3	3	3	3
29	4	inter	2	2	0	0	0	0	0	0	0	0	0	0	0	0	0	0	0	0	0	0	0	0	0	0	0	0	0	0	0	-2	-2	-2	-2	0	0	0	-2	-2	-2	-2	-2	-2	-2	-2	-2	-2	-2
30	5	inter	2	3	3	3	3	3	3	3	3	2	3	3	3	-2	-2	0	0	2	2	2	2	2	2	3	-2	0	2	2	3	3	3	2	-2	0	0	-2	2	2	2	2	2	2	2	2	0	0	2
30	5	inter	0	0	0	0	0	0	2	2	3	3	-2	-2	-2	-2	-2	0	0	0	0	0	0	0	0	0	0	0	0	0	0	0	0	0	0	0	0	0	0	0	0	0	0	0	0	0	0	0	0
31	1	inter	0	0	0	0	0	0	0	0	0	0	0	-2	2	2	2	2	2	2	2	2	2	2	2	2	2	2	0	0	0	0	0	0	0	2	2	-2	-2	2	2	0	0	-2	0	0	0	-2	0
32	2	inter	0	0	-2	0	0	0	0	0	0	0	0	0	0	0	0	0	0	0	0	-2	-2	0	0	0	0	0	0	0	0	0	0	0	0	0	0	0	0	0	0	0	0	0	0	0	0	0	0
33	3	inter	0	2	3	4	4	4	4	4	4	4	4	4	4	4	4	4	4	4	4	4	4	4	4	4	4	4	4	4	3	3	3	4	4	4	4	4	4	4	4	4	4	4	4	4	4	4	4
34	4	inter	0	0	0	2	3	3	3	3	3	3	3	3	3	3	3	3	3	3	3	3	3	3	3	3	3	3	3	3	3	3	3	3	4	4	4	3	3	3	3	3	3	3	3	3	3	4	4
35	5	inter	0	0	0	0	0	0	0	0	0	0	0	0	0	0	0	0	-2	-2	-2	-2	-2	-2	-2	-2	-2	0	0	0	0	0	0	0	0	0	-2	-2	0	0	0	0	0	0	0	-2	0	0	0
36	1	inter	0	0	0	0	0	0	0	0	0	0	0	0	0	0	0	0	0	0	0	0	0	0	0	0	0	0	0	0	0	0	0	0	0	0	0	0	0	0	0	0	-2	2	2	2	3	3	3
37	2	inter	0	0	0	0	0	0	0	0	0	0	0	2	2	2	4	4	4	4	4	4	4	4	4	4	4	4	4	4	4	4	3	4	4	4	4	4	4	4	4	4	4	4	4	4	3	4	4
38	3	inter	0	0	2	2	2	3	3	4	4	4	4	2	2	2	2	2	0	0	-2	0	0	0	0	0	0	0	0	0	0	0	0	-2	-2	-2	2	2	2	2	2	2	2	2	2	0	0	0	0
39	4	inter	0	0	3	4	4	4	4	4	4	4	3	4	4	4	4	4	4	4	4	4	4	4	4	4	4	4	4	4	4	4	4	4	4	4	4	4	4	4	4	4	4	4	4	4	4	3	4
40	5	inter	0	0	0	0	0	0	0	0	0	0	0	0	0	0	0	0	0	0	0	0	0	0	0	0	0	0	0	0	0	0	-2	-2	-2	0	0	0	0	0	-2	-2	0	0	0	0	0	0	0
41	1	inter	0	2	2	3	3	3	3	3	3	3	3	3	3	3	3	3	3	3	3	3	3	3	3	3	3	3	3	3	4	4	4	4	3	3	3	3	3	3	3	3	3	3	3	3	3	3	3
42	2	inter	-2	0	0	0	0	3	4	4	4	4	4	4	4	4	4	4	4	4	4	4	4	4	4	4	4	4	4	4	4	4	4	4	4	4	4	4	4	4	4	4	4	4	4	4	4	4	4
43	3	inter	2	2	3	3	4	4	4	4	4	4	4	4	4	4	4	4	4	4	4	4	4	4	4	4	4	4	4	4	4	4	4	4	4	4	4	4	4	4	4	4	4	4	4	4	4	4	4
44	4	inter	0	0	2	3	3	3	3	3	3	3	3	3	3	4	0	2	2	2	2	2	3	3	3	3	3	3	3	3	3	3	3	3	3	3	3	3	3	3	3	3	3	3	3	3	3	3	3
45	5	inter	3	3	4	4	4	4	4	4	4	4	4	4	4	4	4	4	4	4	4	4	4	4	4	4	4	4	4	4	4	4	4	4	4	4	4	4	4	4	4	4	4	4	4	4	4	4	4
56	1	inter	3	0	2	3	3	3	3	3	2	3	3	4	4	4	4	4	4	3	3	3	3	3	3	3	3	3	3	3	3	3	3	3	3	3	3	3	3	3	3	3	3	3	3	3	3	3	3
57	2	inter	-2	0	3	3	4	4	3	3	3	3	3	3	3	3	3	3	3	3	3	3	3	3	3	3	3	3	3	4	4	4	4	4	4	4	4	4	4	4	4	4	4	4	4	4	4	4	4
58	3	inter	0	0	0	0	0	2	2	2	4	4	4	4	4	4	4	4	3	3	3	3	3	3	3	3	3	3	3	3	4	4	4	4	4	4	4	4	4	3	3	3	3	3	3	4	4	4	4
59	4	inter	2	2	2	3	2	0	0	0	0	-2	2	2	4	2	0	2	3	3	-2	-2	-2	0	0	0	0	0	0	2	3	3	3	3	3	2	3	3	4	4	4	4	4	4	4	4	4	4	4
60	5	inter	3	4	4	4	4	4	4	4	4	4	4	4	4	4	4	4	4	4	4	4	4	4	4	4	4	4	4	4	4	4	4	4	4	4	4	4	4	4	4	4	4	4	4	4	4	4	4
61	1	inter	0	2	0	0	0	0	0	0	2	2	2	2	2	2	2	2	2	2	2	2	2	2	2	2	2	2	2	2	2	2	2	2	2	2	2	2	2	2	2	2	2	2	2	2	2	2	2
62	2	inter	0	4	4	4	4	3	3	3	3	3	3	2	2	2	3	3	3	3	2	3	3	2	3	3	3	3	3	3	3	3	3	3	3	3	3	3	3	3	3	3	3	3	3	3	3	3	3
63	3	inter	0	0	0	2	2	3	4	4	4	4	4	4	4	4	4	4	4	4	4	4	4	4	4	4	3	4	4	4	4	4	4	4	4	4	4	4	4	4	4		4	4	4	4	4	4	4
64	4	inter	0	0	0	-2	2	2	2	2	2	2	2	1	1	0	0	0	0	2	2	2	0	0	2	2	2	2	2	0	0	2	0	0	2	0	0	0	0	0	0	-2	-2	3	2	2	0	0	0
65	5	inter	2	3	3	3	4	4	4	4	4	4	4	0	0	2	3	-2	-2	2	2	3	2	2	3	3	3	2	2	3	3	2	2	3	3	3	3	3	3	3	3	3	4	4	4	4	4	3	4
66	1	inter	0	0	2	4	4	3	4	4	3	3	2	2	0	0	0	-2	2	2	0	0	2	0	0	0	2	2	0	0	0	2	2	2	0	0	0	3	3	3	3	2	2	2	2	2	2	2	2
67	2	inter	0	-2	2	0	0	0	0	0	0	0	2	2	2	2	0	3	2	2	0	0	0	0	0	2	0	0	2	3	3	3	2	2	2	2	2	2	0	0	0	0	0	0	0	0	0	0	0
68	3	inter	2	3	2	0	0	2	2	0	0	0	0	0	2	3	3	3	2	3	3	3	3	3	3	3	3	3	3	3	3	3	3	3	3	3	3	3	3	3	3	3	3	3	3	3	3	3	3
69	4	inter	0	2	2	3	3	3	3	3	3	3	3	3	3	3	3	3	3	4	4	4	4	4	4	4	3	3	3	4	4	3	3	3	3	3	3	3	3	4	3	3	3	4	4	4	4	4	4
70	5	inter	0	0	0	3	3	3	3	3	3	3	0	0	0	0	0	0	0	0	0	0	0	0	0	2	3	0	3	3	3	0	0	2	3	2	0	0	0	0	0	0	0	-2	-2	0	2	2	0
76	1	inter	0	0	-2	0	3	3	3	3	3	3	3	3	3	3	3	3	4	4	3	3	3	3	3	4	4	4	4	4	4	4	4	0	0	3	3	3	3	3	3	3	3	3	3	3	3	3	3
77	2	inter	0	0	0	0	0	0	0	0	0	0	0	0	0	0	0	0	0	0	0	0	0	0	0	-2	0	0	0	0	0	0	0	0	2	3	3	3	3	3	3	3	3	4	4	4	4	0	0
78	3	inter	0	0	0	0	0	2	3	4	4	4	4	3	3	3	0	0	0	0	0	0	0	0	0	0	0	0	0	2	0	0	0	2	2	2	3	3	2	0	0	2	0	0	-2	-2	0	0	0
79	4	inter	0	0	0	0	0	0	0	4	4	3	4	4	4	4	4	4	4	4	4	4	4	4	4	4	4	4	4	4	4	4	4	4	4	4	4	4	4	4	4	4	4	4	4	4	4	4	4
80	5	inter	3	2	2	2	2	2	0	0	0	0	0	2	2	2	2	2	2	2	2	2	2	2	2	2	2	2	2	2	2	2	2	2	2	2	2	2	2	2	2	0	0	0	0	0	0	0	0
81	1	inter	2	2	3	3	4	3	3	3	4	4	3	4	3	4	4	4	4	4	4	4	3	3	3	3	4	3	4	3	3	4	4	3	4	4	4	4	4	4	4	4	4	3	4	4	4	4	4
82	2	inter	0	2	3	3	4	4	2	3	2	2	0	0	2	2	2	2	0	0	2	0	2	2	2	2	0	0	0	0	0	0	2	2	0	0	2	0	2	2	0	0	0	0	0	0	0	0	0
83	3	inter	0	0	0	0	0	2	3	3	3	3	3	4	4	0	0	0	0	2	0	0	0	0	0	0	0	0	3	4	4	2	0	0	0	0	0	2	0	0	2	2	3	3	2	2	3	3	2
84	4	inter	0	0	0	4	4	4	4	3	3	3	3	3	4	3	3	4	3	4	4	4	4	4	4	0	0	2	0	3	4	4	4	3	4	4	4	4	4	4	4	4	4	4	4	4	4	4	4
85	5	inter	2	2	2	0	0	0	0	0	0	0	0	0	0	0	0	2	4	4	4	4	3	2	2	2	2	3	4	4	4	4	2	2	4	4	4	3	3	2	2	2	2	2	2	2	2	2	2
86	1	inter	0	0	2	3	-2	0	0	0	0	0	0	0	0	0	0	0	0	0	0	2	3	2	2	0	2	3	2	3	2	2	3	0	0	0	0	0	0	0	0	0	0	0	0	0	0	0	0
87	2	inter	0	2	3	3	3	4	4	4	4	3	4	4	4	4	4	4	4	4	4	4	4	4	4	4	4	4	4	4	4	4	4	3	3	3	3	3	4	4	4	4	4	4	4	3	4	4	4
88	3	inter	2	4	4	4	4	4	4	4	4	4	4	4	4	4	4	4	4	4	4	4	4	4	4	4	4	4	4	4	4	4	4	4	4	4	4	4	4	4	4	4	4	4	4	4	4	4	4
89	4	inter	0	0	0	0	0	0	0	0	0	0	0	0	0	0	0	0	0	0	0	0	3	4	4	4	2	0	0	2	3	3	3	3	4	4	4	4	4	4	4	4	4	4	4	3	3	3	3
90	5	inter	0	2	3	0	0	0	0	0	3	3	3	3	3	3	3	3	3	4	4	3	2	2	2	2	2	2	0	0	2	2	2	2	2	2	2	2	0	0	0	0	2	2	3	3	3	3	3
106	1	inter	0	0	0	0	0	0	0	0	2	-2	-2	0	0	0	0	0	0	0	0	0	0	0	0	0	0	0	0	0	0	0	0	0	0	0	0	0	0	0	0	0	0	0	0	0	0	0	0
107	2	inter	0	0	0	0	0	2	2	2	2	2	2	2	3	3	3	3	3	3	3	3	3	3	3	3	3	3	3	3	3	3	3	3	3	3	3	3	3	3	3	3	3	3	3	3	3	3	3
108	3	inter	0	2	3	4	4	4	4	4	4	4	4	4	4	4	4	4	4	4	4	4	4	4	4	4	4	3	3	3	3	3	3	3	3	3	3	3	3	3	3	3	3	3	3	3	3	4	4
109	4	inter	0	0	0	0	0	0	0	0	2	2	0	0	0	0	0	0	0	0	0	0	0	0	0	0	0	0	0	0	0	0	0	0	0	-2	-2	0	0	0	0	0	0	0	0	0	0	0	0
110	5	inter	0	0	0	2	2	2	0	0	0	0	0	0	0	0	0	0	0	0	0	0	0	0	0	0	0	0	0	0	0	0	0	0	0	0	0	0	0	0	0	0	0	0	-2	-2	0	0	0
51	1	inter	0	0	0	2	4	0	0	0	2	2	0	0	2	2	2	2	2	2	0	0	0	0	2	3	2	0	2	3	2	2	3	2	2	2	0	0	2	2	2	2	2	0	0	2	3	2	2
52	2	inter	0	0	0	0	0	0	0	0	0	0	0	0	0	0	0	0	0	0	0	0	0	0	0	0	0	0	0	0	0	-2	0	0	0	0	-2	-2	-2	0	0	0	0	0	0	0	0	0	0
53	3	inter	2	0	3	4	4	4	4	4	4	4	3	3	3	3	4	4	4	4	4	4	4	4	4	4	4	4	3	3	3	3	4	4	4	4	4	4	4	4	4	4	4	4	4	4	4	4	4
54	4	inter	0	0	0	2	3	4	4	4	4	4	4	4	4	4	4	4	4	4	4	4	4	4	4	4	4	4	4	4	4	4	4	4	4	4	4	4	4	4	4	4	4	4	4	4	4	4	4
55	5	inter	0	0	2	0	4	4	4	4	4	2	0	0	0	0	0	-2	0	2	2	2	0	0	2	0	0	0	0	-2	0	0	0	0	0	0	0	0	0	0	-2	0	0	-2	0	2	2	4	4
56	1	inter	0	0	0	0	2	4	4	4	4	4	2	3	2	3	2	3	0	0	0	0	2	2	2	2	2	0	2	0	0	2	3	3	3	3	0	0	2	0	2	0	0	0	-2	0	2	3	3
57	2	inter	2	2	0	0	0	0	0	0	0	0	0	0	0	0	0	0	2	-2	-2	-2	2	2	2	2	2	0	0	0	0	0	0	2	2	2	2	2	2	-2	-2	-2	-2	-2	2	2	2	2	2
58	3	inter	2	2	2	2	4	3	3	3	4	4	4	4	3	3	4	4	4	4	4	4	4	4	2	4	4	4	4	4	2	2	2	2	2	2	2	2	2	2	2	2	2	2	2	2	2	2	2
59	4	inter	0	0	0	4	4	4	4	4	4	3	3	3	3	3	4	4	4	4	4	3	3	3	3	3	3	3	3	3	3	4	4	4	4	4	4	4	4	4	4	4	4	4	4	4	4	4	4
60	5	inter	0	2	4	4	4	4	4	4	4	4	4	4	4	4	4	4	4	4	4	4	4	4	4	4	4	4	4	4	4	4	4	4	4	4	4	4	4	4	4	4	4	4	4	4	4	4	4
61	1	inter	0	0	0	3	4	4	4	4	4	4	4	4	3	4	4	3	3	3	3	3	3	3	3	3	3	3	3	3	3	3	3	3	3	3	3	3	3	3	3	4	4	4	4	4	4	4	4
62	2	inter	0	0	0	0	0	0	0	0	4	4	4	4	3	3	3	3	3	3	3	3	3	3	4	4	4	3	3	3	3	3	3	3	3	3	3	3	3	4	3	3	3	3	3	3	3	3	3
63	3	inter	0	2	4	4	4	4	4	4	4	4	4	4	4	4	3	3	3	3	3	3	3	3	3	3	3	3	3	3	3	3	3	3	3	3	3	3	3	3	3	3	3	3	3	3	3	3	3
64	4	inter	0	2	4	4	4	4	4	4	4	4	4	4	4	4	4	4	4	4	4	4	4	4	4	4	4	4	4	4	4	4	4	4	4	4	4	4	4	4	4	4	4	4	4	4	4	4	4
65	5	inter	2	2	3	3	4	4	4	4	4	4	4	4	4	4	4	4	4	4	4	4	4	4	4	4	4	4	4	4	4	4	4	4	4	4	4	4	4	4	4	4	4	4	4	4	4	4	4
76	1	inter	0	0	0	3	4	0	0	0	2	0	0	0	0	0	0	0	0	0	0	2	2	0	0	0	0	0	2	0	0	0	0	0	0	0	0	0	0	2	0	0	0	0	2	3	3	4	4
77	2	inter	0	0	0	0	0	2	3	3	3	3	3	3	3	3	3	4	4	4	4	4	4	4	4	4	4	4	4	4	4	4	4	4	4	4	4	4	4	4	4	4	4	4	4	4	4	4	4
78	3	inter	0	0	2	0	0	0	0	0	0	0	0	0	0	0	0	0	0	0	0	0	0	0	0	0	0	0	0	0	0	1	1	1	0	0	0	0	0	0	0	0	0	1	1	0	0	0	2
79	4	inter	0	0	0	0	0	0	0	0	0	0	0	0	0	-2	0	0	0	0	0	0	0	0	0	0	0	0	0	0	0	-2	0	0	0	0	0	0	0	0	0	0	0	0	0	0	0	0	0
80	5	inter	0	0	2	2	2	0	0	2	0	2	0	0	0	0	0	0	2	3	0	0	0	0	0	2	0	2	2	2	4	4	4	4	4	3	3	2	2	4	0	0	3	3	3	3	3	4	4
81	1	inter	0	0	0	0	3	3	3	3	3	3	3	3	3	3	3	3	3	3	3	3	3	3	3	3	3	3	3	3	3	3	3	3	3	3	3	3	3	3	3	3	3	3	3	3	3	3	3
82	2	inter	0	2	2	2	2	2	0	0	0	0	2	3	4	4	4	4	4	4	4	4	4	4	4	4	4	4	4	4	4	4	4	4	4	4	4	4	4	4	4	4	4	4	4	4	4	4	4
83	3	inter	0	0	2	0	2	3	3	3	3	3	3	3	3	3	3	3	4	4	4	4	4	4	4	4	4	4	4	4	4	4	4	4	4	4	4	4	4	4	4	4	4	4	4	4	4	4	4
84	4	inter	2	0	1	1	1	0	0	4	4	4	4	4	4	4	4	4	4	4	3	3	3	3	3	4	4	4	4	4	4	4	4	4	4	4	4	4	4	3	3	4	4	4	4	4	4	3	3
85	5	inter	3	3	3	0	0	2	0	0	0	-2	0	0	0	2	2	0	0	0	2	0	0	2	2	0	0	0	0	2	0	0	0	2	2	2	-2	0	2	3	3	3	3	3	0	2	0	0	0
86	1	inter	0	0	2	3	3	3	3	3	3	3	3	3	3	3	3	3	3	3	3	3	3	3	3	3	3	3	4	4	4	4	4	4	4	4	4	4	4	4	3	3	3	3	3	3	3	3	4
87	2	inter	0	0	0	0	0	3	4	4	4	4	4	4	4	4	4	4	4	4	4	3	3	3	3	3	3	4	4	4	4	4	4	4	4	4	4	4	4	4	4	4	4	4	4	4	4	4	4
88	3	inter	2	3	3	3	3	3	3	3	3	3	3	3	3	3	3	3	3	3	3	3	3	3	3	3	3	3	3	3	3	3	3	3	3	3	3	3	3	3	3	3	3	3	3	3	3	3	3
89	4	inter	0	1	0	2	3	4	4	4	3	3	4	4	3	4	4	4	3	3	4	4	4	4	4	3	3	3	3	3	3	3	3	4	4	4	4	4	3	3	3	4	4	4	4	4	3	4	4
90	5	inter	0	2	3	2	4	4	4	4	4	4	4	4	4	4	4	4	4	4	4	4	4	4	4	4	4	4	4	4	4	4	4	4	4	4	4	4	4	4	4	4	4	4	4	4	4	4	4
[truncated: 138 more columns]

## Sheet: DataSet3
Data Set 3. Raw behaviour data of Data Set 3.
nest_ID	rep	level	s1	s2	s3	s4	s5	s6	s7	s8	s9	s10	s11	s12	s13	s14	s15	s16	s17	s18	s19	s20	s21	s22	s23	s24	s25	s26	s27	s28	s29	s30	s31	s32	s33	s34	s35	s36	s37	s38	s39	s40	s41	s42	s43	s44	s45	s46	s47
S3N1	1	intra	0	-2	-2	0	0	0	-2	0	0	0	0	0	0	0	0	0	0	0	0	0	0	-2	0	0	0	0	0	0	0	0	-2	0	0	0	0	0	0	0	0	0	0	0	0	0	0	0	0
S3N1	1	intra	0	-2	-2	0	0	0	-2	0	0	0	0	0	-2	0	0	0	0	0	0	0	0	-2	0	0	0	0	0	0	0	0	0	0	0	0	0	0	0	0	0	0	0	0	0	0	0	0	0
S3N1	2	intra	0	0	0	0	-2	0	0	0	0	0	0	0	0	-2	0	0	0	0	0	0	0	0	-2	0	0	0	0	0	0	0	0	0	0	0	0	0	0	0	0	0	0	0	0	0	0	0	0
S3N1	2	intra	0	0	0	0	-2	0	0	0	0	0	0	0	0	0	0	0	0	0	0	0	0	0	-2	-2	0	-2	0	0	0	0	0	0	0	0	0	0	0	0	0	0	0	0	0	0	0	0	0
S3N1	3	intra	0	0	0	0	0	0	0	0	0	0	-2	0	0	0	0	0	0	0	-2	0	0	0	0	0	0	0	0	0	0	0	0	0	0	0	-1	0	0	0	0	0	0	0	0	0	0	0	0
S3N1	3	intra	0	0	0	0	0	0	0	0	-2	0	-2	-2	0	0	0	0	0	0	-2	0	0	0	0	0	0	0	-2	0	0	0	0	0	0	-2	-1	0	0	0	0	-2	0	0	0	0	0	0	0
S3N1	4	intra	0	0	0	0	0	-2	0	0	0	0	0	0	0	0	0	0	0	0	0	0	-2	0	0	-2	0	0	-2	0	0	0	0	0	-2	0	0	0	0	0	0	0	0	0	0	0	0	0	-2
S3N1	4	intra	0	0	0	0	-2	0	0	0	-2	0	0	0	0	-2	0	0	0	0	0	0	-2	0	0	0	0	0	0	0	0	0	0	0	-2	0	0	0	0	0	0	0	-2	0	0	0	0	0	0
S3N2	1	intra	-2	0	0	0	0	0	0	0	0	0	0	0	0	0	0	0	0	0	0	0	0	0	0	0	0	0	0	0	0	0	0	-2	0	0	0	0	0	0	0	0	0	0	0	0	0	0	0
S3N2	1	intra	-2	0	0	0	0	0	0	0	0	0	0	0	0	0	0	0	0	0	-2	0	0	0	0	0	0	0	0	0	0	0	0	0	0	0	0	0	0	0	0	0	0	0	0	0	0	0	0
S3N2	2	intra	0	0	0	0	0	0	0	-2	0	0	0	0	0	0	0	0	0	0	0	0	0	0	0	0	0	0	0	0	0	0	0	0	0	0	0	0	0	0	0	0	0	0	0	0	0	0	0
S3N2	2	intra	0	0	0	0	0	0	-2	0	0	0	0	0	0	0	0	0	0	0	0	0	0	0	-2	0	0	0	0	0	0	0	0	0	0	0	0	0	0	0	0	0	0	0	0	0	0	0	0
S3N2	3	intra	0	0	0	0	0	0	0	0	0	0	0	0	0	0	0	0	0	0	0	0	0	0	0	0	0	0	0	0	0	0	0	0	0	0	0	0	0	0	0	0	0	0	0	0	0	0	0
S3N2	3	intra	0	0	0	0	0	0	0	0	0	0	0	0	0	0	0	0	0	0	0	0	0	0	0	0	0	0	0	0	0	0	0	0	0	0	0	0	0	0	0	0	0	0	0	0	0	0	0
S3N2	4	intra	0	0	0	0	0	0	0	0	0	0	0	0	0	0	0	0	0	0	0	0	0	0	0	0	0	0	0	0	0	0	0	0	0	0	0	0	0	0	0	0	0	0	0	0	0	0	0
S3N2	4	intra	0	0	0	0	0	0	0	0	0	0	-2	0	0	0	-2	0	0	-2	0	0	0	0	0	0	0	0	0	0	0	0	0	0	0	0	0	0	0	0	0	0	0	0	0	0	0	0	0
S4N1	1	intra	0	0	0	0	0	0	0	0	0	0	0	0	0	0	0	0	-2	0	-2	0	0	0	0	0	0	0	0	0	0	0	0	0	0	0	0	0	0	0	0	0	0	0	0	0	0	0	0
S4N1	1	intra	0	0	0	0	0	0	-2	0	0	0	0	0	0	0	0	0	0	0	-2	0	0	0	0	0	0	0	0	0	0	0	0	0	0	0	0	0	0	0	0	0	0	0	0	0	0	0	0
S4N1	2	intra	0	0	0	0	0	0	-1	-1	-1	0	0	0	0	0	0	0	0	0	0	0	0	0	0	-1	-1	-1	-1	-1	0	0	0	0	0	0	0	-2	0	0	0	0	0	0	0	0	0	0	0
S4N1	2	intra	0	0	0	0	0	0	-1	-1	-1	0	0	0	0	0	0	0	0	0	0	0	0	0	0	-1	-1	-1	-1	-1	0	0	0	0	0	0	0	-2	0	0	0	0	0	0	0	0	0	0	0
S4N1	3	intra	0	0	0	0	0	0	0	0	0	0	0	0	0	0	0	0	0	0	0	0	0	0	0	0	0	0	0	0	0	0	0	0	0	0	0	0	0	0	0	0	0	0	0	0	0	0	0
S4N1	3	intra	0	-2	0	0	0	0	0	-2	0	0	0	0	0	0	0	0	0	0	0	0	0	0	0	0	0	0	0	0	0	0	0	0	0	0	0	0	0	0	0	0	0	0	0	0	0	0	0
S4N1	4	intra	0	0	0	0	0	0	0	0	0	0	0	0	0	0	0	0	0	0	0	0	0	0	-2	-2	-2	-2	-2	0	0	0	0	0	0	0	0	0	0	0	0	0	0	0	0	0	0	-2	0
S4N1	4	intra	0	0	0	0	0	0	0	0	0	0	0	0	0	0	0	0	0	0	0	0	0	0	-2	0	-2	0	0	0	0	-2	0	0	0	0	0	0	0	0	0	0	0	0	0	0	0	0	0
S5N1	1	intra	0	-2	0	0	0	0	-2	-1	-2	0	0	0	0	0	0	0	0	0	0	0	0	0	0	0	0	0	0	0	0	0	0	0	0	0	0	0	0	0	0	0	0	0	0	0	0	0	0
S5N1	1	intra	0	0	0	-2	0	0	0	-1	0	0	0	0	0	0	0	-2	0	0	0	0	0	0	0	0	0	0	0	0	0	0	0	0	0	0	0	0	0	0	0	0	0	0	0	0	0	0	0
S5N1	2	intra	0	0	0	0	0	0	0	0	0	0	0	0	0	0	0	-2	0	0	0	-2	0	0	0	0	0	0	0	0	0	0	0	0	0	0	0	0	0	0	0	-1	-1	0	0	0	0	0	0
S5N1	2	intra	0	0	0	0	0	-2	0	0	0	0	0	0	0	0	0	0	0	0	0	0	0	0	0	0	0	0	0	0	0	0	0	0	0	0	0	0	0	0	0	-1	-1	0	0	0	0	0	0
S5N1	3	intra	0	0	0	0	0	0	0	0	0	0	0	0	0	0	0	0	0	0	0	0	0	0	0	0	0	0	0	0	0	-1	-1	-1	-1	-1	-1	-1	-1	0	0	0	0	-2	0	0	0	0	0
S5N1	3	intra	0	0	0	0	0	0	0	0	0	0	-2	0	0	0	0	0	0	0	0	0	0	0	-2	-2	0	0	0	0	0	-1	-1	-1	-1	-1	-1	-1	-1	0	0	-2	-2	-2	0	-2	0	0	0
S5N1	4	intra	3	3	0	0	-2	-1	-1	-1	-1	-1	-1	-1	0	0	0	0	0	0	0	0	0	0	-1	-1	0	0	0	0	0	0	0	0	0	0	0	0	0	0	0	0	0	0	0	0	0	0	0
S5N1	4	intra	3	3	0	0	-2	-1	-1	-1	-1	-1	-1	-1	0	0	0	0	0	0	0	0	0	-2	-1	-1	0	0	0	0	0	0	0	0	0	0	0	0	0	0	0	0	0	0	0	0	0	0	0
S5N2	1	intra	0	0	0	0	-2	-1	0	-1	-1	-1	-1	-1	-1	-1	0	0	0	0	0	0	0	0	0	0	0	0	0	0	0	0	0	0	0	0	0	0	0	0	0	0	0	0	0	0	0	0	0
S5N2	1	intra	0	0	0	-2	0	-1	0	-1	-1	-1	-1	-1	-1	-1	0	0	0	0	0	0	0	0	0	0	0	0	0	0	0	0	0	0	0	0	0	0	0	0	0	0	0	0	0	0	0	0	0
S5N2	2	intra	0	0	0	0	0	0	0	-2	0	0	0	0	-2	-2	0	0	0	0	0	0	0	0	-2	-2	-2	-2	0	0	0	0	0	0	0	0	0	0	0	0	0	0	0	0	-2	-2	-1	-1	0
S5N2	2	intra	0	-2	0	0	0	0	0	-2	0	0	0	0	0	0	0	0	0	0	0	0	0	0	0	0	-2	-2	0	0	0	0	0	0	0	0	0	0	0	0	0	0	0	0	0	0	-1	-1	0
S5N2	3	intra	0	0	0	0	0	0	0	0	0	-2	0	-2	0	0	0	0	0	0	0	0	0	0	0	0	0	0	0	0	0	0	0	0	0	0	0	0	0	0	0	0	0	0	0	0	0	0	0
S5N2	3	intra	0	0	0	0	0	0	0	0	0	-2	0	-2	0	0	0	0	0	0	0	0	0	0	0	0	0	0	0	0	0	0	0	0	0	-2	0	0	0	0	-2	0	0	0	0	0	0	0	0
S5N2	4	intra	0	0	0	0	0	0	0	0	0	0	0	-2	0	0	0	0	0	0	0	0	0	-2	0	0	0	0	0	0	0	0	0	0	0	0	-2	0	0	0	0	0	0	0	0	0	-2	-2	0
S5N2	4	intra	0	0	0	0	0	0	0	0	0	0	0	0	0	0	0	0	0	0	0	0	0	-2	0	0	0	0	0	0	0	0	0	0	0	0	0	0	0	0	0	-2	0	0	0	0	0	0	0
S5N3	1	intra	0	-2	0	0	-2	0	0	0	0	0	0	0	0	0	0	0	0	0	0	0	0	0	0	0	0	0	0	0	0	0	0	0	0	0	0	0	0	0	0	0	0	0	0	0	0	0	0
S5N3	1	intra	0	-2	0	0	-2	0	0	0	0	0	0	0	0	0	0	0	0	-2	-2	0	-2	0	0	0	0	0	0	0	0	0	0	0	0	0	0	0	0	0	0	0	0	0	0	0	0	0	-2
S5N3	2	intra	0	0	0	0	0	0	0	0	0	0	0	0	0	0	0	0	0	0	0	0	0	0	0	0	0	0	0	0	0	0	0	0	0	0	0	0	0	0	0	0	0	0	0	0	0	0	0
S5N3	2	intra	0	0	0	0	0	0	0	0	0	0	0	0	0	0	0	0	0	0	0	0	0	0	0	0	0	0	0	0	0	0	0	0	0	0	0	0	0	0	0	0	0	0	0	0	0	0	0
S5N3	3	intra	0	0	0	0	0	0	0	0	0	0	0	0	0	-2	-2	-1	0	0	0	0	0	0	0	0	-2	0	0	0	0	0	0	0	0	0	0	0	0	0	0	0	0	0	0	0	-2	0	0
S5N3	3	intra	0	0	0	0	0	0	0	0	0	0	0	0	0	-2	-1	-1	0	0	0	0	0	0	0	-2	0	0	0	0	0	0	0	0	0	0	0	0	0	0	0	0	0	0	0	0	0	0	0
S5N3	4	intra	0	0	0	0	0	-2	0	0	0	0	0	0	0	0	0	0	0	0	0	0	0	0	0	-2	0	0	0	0	0	0	0	0	0	0	0	0	0	0	0	0	0	0	0	0	0	0	0
S5N3	4	intra	0	0	0	0	0	0	0	0	0	0	0	0	0	0	0	0	0	0	0	0	0	0	0	0	0	0	0	0	0	0	0	0	0	0	0	0	0	0	0	0	0	0	0	0	0	0	0
S5N4	1	intra	0	-2	0	0	0	0	0	0	0	0	0	0	0	0	0	0	0	0	0	0	0	0	0	0	0	-2	0	0	0	0	0	0	0	0	0	0	0	0	0	0	0	0	0	-2	0	0	0
S5N4	1	intra	0	0	0	0	0	0	0	0	0	0	0	0	0	0	0	0	0	0	0	0	0	0	0	0	0	0	0	0	0	0	0	0	0	0	0	0	0	0	0	0	0	0	0	-2	0	0	0
S5N4	2	intra	0	0	0	0	0	0	0	0	0	0	0	0	0	0	0	0	-2	0	0	0	0	0	0	0	0	0	0	0	0	0	0	-1	0	0	0	0	0	0	0	0	0	0	0	0	0	0	0
S5N4	2	intra	0	0	0	0	0	0	0	0	0	0	0	0	0	0	0	0	0	0	0	0	0	0	0	0	0	0	0	0	0	0	0	-2	0	0	0	0	0	0	0	0	0	0	0	0	0	0	0
S5N4	3	intra	0	0	0	0	0	0	0	0	0	0	0	0	0	0	0	0	0	0	0	0	0	0	0	0	0	0	0	0	0	0	0	0	0	0	0	0	0	0	0	0	0	0	-3	0	0	0	0
S5N4	3	intra	0	0	0	0	0	0	0	0	0	0	0	0	0	0	0	0	0	0	0	0	0	0	0	0	0	0	0	0	0	0	0	0	0	0	0	0	0	0	0	0	0	0	0	0	0	0	0
S5N4	4	intra	0	0	0	0	0	0	-2	0	0	0	0	0	0	0	0	0	0	0	0	0	0	0	0	0	-2	-2	0	0	0	0	0	0	0	0	0	0	0	0	0	0	0	0	0	0	0	0	0
S5N4	4	intra	0	0	0	0	0	0	-2	0	0	0	0	0	0	0	0	0	0	0	0	0	0	0	0	0	0	0	0	0	0	0	0	0	0	0	0	0	0	0	0	0	0	0	0	0	0	0	0
S1N1	1	intra	0	0	0	0	0	0	0	0	0	0	0	0	0	0	0	0	0	0	0	0	0	0	0	0	0	-2	0	0	0	0	0	0	0	0	0	0	0	0	0	0	0	0	0	0	0	0	-2
S1N1	1	intra	0	0	0	0	0	0	0	0	0	0	0	0	0	0	0	0	0	-2	0	0	0	0	0	0	0	0	0	0	0	0	0	0	0	0	0	0	0	0	0	0	0	0	0	0	0	0	0
S1N1	2	intra	0	0	0	0	0	0	0	0	0	0	0	0	0	0	0	0	0	0	0	0	0	0	0	0	0	0	0	0	0	0	0	0	0	0	0	0	0	0	0	0	0	0	0	0	0	0	0
S1N1	2	intra	0	0	0	0	0	0	0	0	0	0	0	0	0	0	0	0	0	0	0	0	0	0	0	0	0	0	0	-2	0	0	0	0	0	0	0	0	0	0	0	0	0	0	0	0	0	0	0
S1N1	3	intra	0	0	0	0	-2	0	0	0	0	0	0	0	0	0	0	0	0	0	0	0	0	0	0	0	0	0	0	0	0	0	0	0	0	0	0	0	0	0	0	0	0	0	0	0	0	0	0
S1N1	3	intra	0	-2	0	0	-2	0	0	0	0	0	0	0	0	0	0	0	0	0	0	0	0	0	0	0	0	0	0	0	0	0	0	0	0	0	0	0	0	0	0	0	0	0	0	0	0	0	0
S1N1	4	intra	0	-2	0	-2	0	0	0	0	0	0	0	-2	0	0	0	0	0	0	0	0	0	0	0	0	0	0	0	0	0	0	0	0	0	-2	0	0	0	0	0	0	0	0	0	0	0	0	0
S1N1	4	intra	0	-2	0	0	0	0	0	0	0	0	0	-2	0	0	0	0	0	0	0	0	0	0	0	0	0	0	0	0	0	0	0	0	0	-2	0	0	0	0	0	0	0	0	0	0	0	0	0
S1N3	1	intra	0	0	0	0	0	0	0	-2	0	0	0	0	0	0	0	0	0	0	0	0	0	0	0	0	0	0	0	0	0	0	0	0	0	0	0	0	-2	-2	-3	0	0	0	0	0	0	0	0
S1N3	1	intra	0	0	0	0	0	-2	0	0	0	-2	0	0	0	0	0	0	0	0	0	0	0	0	0	0	0	0	0	0	-2	0	0	0	0	0	0	0	0	-2	0	0	0	0	0	0	0	0	0
S1N3	2	intra	0	0	0	-2	0	0	0	0	0	0	0	0	0	0	0	0	0	0	0	0	0	0	0	-2	0	0	0	0	-2	0	0	0	0	0	-2	0	0	0	0	0	0	0	0	0	0	0	0
S1N3	2	intra	0	0	0	-2	0	-2	0	-2	0	0	0	-2	0	0	0	0	0	0	0	0	0	0	0	0	0	0	0	0	0	0	0	0	0	0	0	0	0	0	0	-3	0	0	0	0	0	0	0
S1N3	3	intra	0	0	0	0	0	0	0	0	0	0	0	0	0	0	0	0	-2	-3	0	0	0	0	0	0	0	0	0	0	0	-2	0	0	0	0	0	0	0	0	0	0	0	0	0	0	0	0	0
S1N3	3	intra	0	0	0	0	0	0	-2	0	0	0	-2	0	0	0	0	0	-2	0	0	0	0	0	0	0	0	0	0	0	0	0	0	0	0	0	0	0	0	0	0	0	0	0	0	0	0	0	0
S1N3	4	intra	0	0	-2	0	0	0	0	0	0	0	0	0	0	0	-2	0	0	0	0	0	0	0	0	-2	0	0	0	0	0	0	0	0	0	0	0	0	0	0	0	0	0	0	0	0	0	-3	0
S1N3	4	intra	0	0	-2	0	0	0	0	0	0	0	0	0	0	-2	-2	0	0	0	0	0	0	0	0	0	-2	0	0	0	-2	-2	0	-2	0	0	0	0	0	0	-2	0	0	0	0	0	-2	0	0
S1N4	1	intra	0	0	0	0	0	0	-2	-2	-2	0	0	0	0	0	0	0	0	0	-2	0	0	0	0	0	0	0	0	0	0	0	-1	-1	-1	-1	-1	0	0	0	0	0	0	0	0	0	-2	-1	-1
S1N4	1	intra	0	0	0	0	0	0	0	0	0	0	0	0	0	0	0	0	0	0	0	-2	0	0	0	0	0	0	0	0	0	0	-1	-1	-1	-1	-1	0	0	0	0	0	0	0	0	0	0	-1	-1
S1N4	2	intra	0	0	0	0	0	0	0	0	0	0	0	0	0	0	-3	0	-2	-2	0	0	0	0	0	0	0	0	0	0	0	0	0	0	0	0	0	0	0	0	0	0	-2	-3	0	0	0	-3	0
S1N4	2	intra	0	0	0	0	0	0	0	0	0	0	0	0	0	0	0	-2	-2	-2	0	0	0	0	0	0	0	0	0	0	0	-2	-3	-3	0	0	0	0	0	0	0	-2	-2	-3	0	0	0	-2	-3
S1N4	3	intra	0	0	0	0	0	0	0	0	0	0	0	0	0	0	0	0	0	0	0	0	0	0	0	0	0	0	0	0	0	0	0	0	0	0	0	0	0	0	0	0	0	0	0	0	0	0	0
S1N4	3	intra	0	0	0	0	0	0	0	0	0	0	0	0	0	0	-2	0	0	0	0	0	0	0	0	0	0	0	0	0	0	0	0	0	0	0	0	0	-2	0	0	0	0	0	0	0	0	0	0
S1N4	4	intra	0	0	0	0	0	0	-2	-2	-2	0	0	0	0	0	0	0	0	0	0	0	0	0	-2	-2	0	0	0	0	0	0	0	0	0	-2	-2	-2	0	0	0	-2	0	0	0	0	-2	0	0
S1N4	4	intra	0	0	0	-2	-2	-2	0	0	0	0	0	0	-2	0	-2	0	0	0	0	0	0	0	-2	-2	0	0	0	0	0	0	0	0	0	-2	-2	-2	0	0	0	-2	0	0	0	0	-2	0	0
S1N5	1	intra	0	0	0	0	0	0	0	0	0	0	0	0	0	0	0	0	0	0	0	0	0	0	0	0	0	0	0	0	0	0	0	0	0	0	0	0	0	0	0	0	0	0	0	0	0	-1	0
S1N5	1	intra	0	0	0	0	0	0	0	0	0	0	0	0	-2	0	0	0	0	0	0	0	0	0	0	0	0	0	0	0	0	0	0	0	0	0	0	0	0	0	0	0	0	0	-2	-2	-2	-1	0
S1N5	2	intra	0	0	0	0	0	0	0	0	0	0	0	0	0	0	0	0	0	0	0	0	0	0	0	0	0	0	0	0	0	0	0	0	0	0	0	0	0	0	0	0	0	-2	-2	0	0	0	0
S1N5	2	intra	0	0	0	0	0	0	0	0	0	0	0	0	0	-2	0	0	0	0	0	0	0	0	-2	0	0	-2	0	0	0	0	0	0	0	0	0	0	0	0	0	0	0	-2	-2	0	0	0	0
S1N5	3	intra	0	0	0	0	0	0	0	0	0	0	0	0	0	0	0	0	0	-1	-1	-1	0	0	0	0	0	0	0	0	0	0	0	0	0	0	0	0	0	0	0	0	0	0	0	0	0	0	0
S1N5	3	intra	0	0	0	0	0	0	0	0	0	-2	0	0	0	0	0	0	-2	-1	-1	-1	0	0	0	0	-2	0	-2	0	0	0	0	0	0	0	0	0	0	0	0	0	0	-2	0	0	0	0	0
S1N5	4	intra	0	0	0	0	0	-2	0	0	0	0	0	0	0	0	0	0	0	0	0	0	0	0	0	-2	0	-2	0	0	0	0	0	0	0	0	-2	0	0	0	0	0	0	-2	0	0	0	0	0
S1N5	4	intra	0	0	0	0	-2	0	0	0	0	0	0	0	0	0	0	0	0	0	0	0	0	0	0	0	-2	-2	0	0	-2	0	0	0	0	0	-2	0	0	0	0	0	0	0	0	0	0	0	0
S1N1	1	inter	0	0	0	0	-3	0	0	0	0	0	0	0	0	0	0	0	0	0	0	0	0	0	0	0	0	0	0	0	0	0	0	0	0	0	0	0	0	0	0	0	0	0	0	0	0	0	-3
S1N3	1	inter	0	0	0	0	0	-2	0	0	0	0	0	0	0	0	0	0	0	0	0	0	0	0	0	0	0	0	0	0	0	0	0	0	0	0	0	0	0	0	0	0	0	0	0	0	0	0	0
S1N1	2	inter	0	0	0	0	0	0	0	0	-2	-2	3	3	3	3	3	3	3	3	3	3	3	3	3	3	3	3	3	3	3	3	3	3	3	3	3	3	3	3	3	3	3	3	3	3	3	3	3
S1N3	2	inter	0	0	0	0	-2	0	0	0	0	0	1	0	0	0	0	0	0	0	0	0	0	0	0	0	0	0	0	0	0	0	0	0	0	0	0	0	0	0	0	0	0	0	0	0	0	0	0
S1N3	3	inter	0	0	0	0	0	0	0	0	0	0	0	0	0	0	0	0	0	0	0	-2	0	0	0	0	0	0	0	0	0	0	0	-2	-3	0	0	-2	0	0	0	0	0	0	0	0	0	0	0
S1N1	3	inter	0	0	0	0	0	0	0	0	0	0	0	0	0	0	0	0	0	0	0	-2	0	0	0	0	0	0	0	0	0	0	0	0	0	0	0	-2	3	3	3	3	3	3	3	3	3	3	3
S1N3	4	inter	0	0	0	0	-2	-2	-2	-2	2	-2	0	0	0	0	0	0	0	0	0	0	0	-2	-2	-2	-2	0	0	0	0	0	0	0	0	0	0	0	0	0	0	0	0	0	0	0	-2	-2	-2
S1N1	4	inter	0	0	0	0	0	0	1	1	1	1	0	0	0	0	0	0	0	0	0	0	0	0	0	0	0	0	0	0	0	0	0	0	0	0	0	0	0	0	0	0	0	0	0	0	0	-2	-2
S1N1	1	inter	0	0	0	0	-2	0	0	0	0	0	0	0	0	0	-2	0	0	-2	-2	-2	-2	0	0	0	0	0	-2	-2	-2	-2	-2	-2	0	0	0	0	0	0	0	0	0	0	0	0	0	0	0
S1N4	1	inter	0	0	0	-2	0	0	0	0	0	0	0	0	0	0	0	0	0	0	0	-2	0	0	0	0	0	0	-2	-2	0	-2	0	-2	0	0	0	0	0	0	0	0	0	0	0	0	0	0	0
S1N1	2	inter	0	0	-2	0	0	0	0	0	0	0	0	0	-2	0	0	0	0	0	0	0	0	0	0	-2	0	0	0	0	0	0	0	0	0	0	0	0	0	0	0	0	0	0	0	0	0	0	0
S1N4	2	inter	0	0	0	0	0	-2	0	0	-2	0	0	0	0	0	0	0	0	0	0	0	-2	0	0	0	0	0	0	0	0	0	0	0	0	0	0	0	0	0	0	0	0	0	0	0	0	0	0
S1N4	3	inter	0	-2	0	0	0	-2	0	0	-2	0	1	-2	0	0	0	0	0	0	0	0	0	0	0	0	0	0	0	0	0	0	0	0	0	0	0	0	0	0	0	0	0	0	0	0	0	0	0
S1N1	3	inter	0	-2	0	0	0	-2	0	0	-2	2	0	-2	0	0	0	0	0	0	0	0	0	0	0	0	0	0	0	0	0	0	0	0	0	0	0	0	0	0	0	0	0	0	0	0	0	0	0
S1N4	4	inter	0	0	0	0	-2	0	0	0	0	0	0	0	0	0	0	0	0	0	0	0	0	0	0	0	0	0	0	0	0	0	0	0	0	0	0	0	0	0	0	0	0	0	0	-2	-1	-1	-1
S1N1	4	inter	0	0	0	0	-2	0	0	0	0	0	0	0	0	0	0	0	0	0	0	0	0	0	0	0	0	0	0	0	0	0	0	0	0	0	0	0	0	0	0	0	0	0	0	0	-1	-1	-1
S1N1	1	inter	0	0	0	0	0	0	0	0	0	0	0	-2	0	0	0	0	0	0	0	0	0	0	0	0	0	0	0	-2	-2	-2	-1	0	0	0	0	0	0	0	-2	-2	-1	0	0	0	0	0	0
S1N5	1	inter	0	0	0	0	0	0	0	0	0	0	0	0	0	0	0	0	0	0	0	0	0	0	0	0	0	0	0	-1	-1	-1	-1	0	0	0	0	0	0	0	-2	-2	-1	0	0	0	0	0	0
S1N1	2	inter	0	-2	0	-2	0	0	0	0	0	0	0	0	0	0	0	0	0	0	0	0	0	0	0	0	0	0	0	0	0	0	0	0	0	0	0	0	0	0	0	0	0	0	0	0	0	0	0
S1N5	2	inter	0	-2	0	-2	0	0	0	0	0	0	0	0	0	0	0	0	0	0	0	0	0	0	0	0	-2	0	0	0	0	0	0	0	0	0	-2	0	0	0	0	0	0	0	0	0	0	0	0
S1N5	3	inter	0	0	0	0	0	0	0	0	0	0	0	0	0	0	0	0	0	0	0	0	0	0	0	0	0	0	0	0	0	0	0	0	0	0	0	0	0	0	0	0	0	0	0	0	0	0	0
S1N1	3	inter	0	-2	0	0	0	0	0	0	0	0	0	0	0	-2	0	0	0	0	0	0	0	0	0	0	0	0	0	0	0	0	0	0	0	0	0	0	0	0	0	0	0	0	0	0	0	0	0
S1N5	4	inter	0	0	0	0	0	0	-2	0	0	0	0	0	0	0	0	0	0	0	0	0	0	0	0	-2	-2	2	0	0	-2	0	0	0	0	0	0	0	0	0	0	0	0	0	0	0	0	0	0
S1N1	4	inter	0	-2	0	0	0	0	-2	0	0	0	0	0	0	0	0	0	0	0	0	0	0	0	0	0	0	0	0	0	0	0	0	0	0	0	0	0	0	0	0	0	0	0	0	0	0	0	0
S1N1	1	inter	0	0	0	0	-2	0	0	0	0	0	0	0	0	0	0	0	0	0	0	0	0	0	0	0	0	0	0	0	0	0	0	0	0	0	-2	2	2	2	0	0	0	0	0	0	0	0	0
S3N1	1	inter	0	0	-2	0	-2	0	0	0	0	0	0	0	0	0	0	0	0	0	0	0	0	0	0	0	0	0	0	0	0	0	0	0	0	0	-2	0	0	0	0	0	0	0	0	0	0	0	0
S1N1	2	inter	0	0	0	0	0	0	0	0	0	0	0	0	0	0	0	0	0	0	0	0	0	-2	0	0	0	0	0	0	0	0	0	0	0	0	0	0	0	0	0	0	0	0	0	0	0	0	0
S3N1	2	inter	0	0	0	0	0	0	0	0	0	0	0	0	0	0	0	0	0	0	0	0	0	-2	0	0	0	0	0	0	0	0	0	0	0	0	0	0	0	0	0	0	0	0	0	0	0	0	0
S3N1	3	inter	0	0	0	0	-2	0	0	0	0	0	0	0	0	0	0	0	0	0	0	0	0	0	0	0	0	0	0	0	0	0	0	0	0	0	0	0	0	0	0	0	0	0	0	-1	-1	-1	0
S1N1	3	inter	0	0	0	-2	0	0	0	0	0	0	0	0	0	0	0	0	-2	-2	0	0	0	0	0	0	0	0	0	0	0	0	0	0	0	0	0	0	0	0	0	0	0	0	-2	-1	-1	-1	0
S3N1	4	inter	0	0	0	0	0	0	0	0	0	0	0	0	0	0	0	0	-2	0	0	0	0	0	0	0	0	0	0	-2	-2	-1	-1	-1	-1	-1	-1	-1	-1	0	0	0	0	0	-2	2	-1	-1	0
S1N1	4	inter	0	0	0	0	0	0	0	0	0	0	0	0	0	0	0	0	0	0	0	0	0	0	0	0	0	0	-2	-2	-2	-1	-1	-1	-1	-1	-1	-1	-1	0	0	0	0	0	0	0	-1	-1	0
S1N1	1	inter	0	0	0	0	0	0	0	0	0	0	0	0	0	0	0	0	0	0	0	0	0	0	0	0	0	0	0	0	0	0	0	0	0	0	0	0	0	0	0	0	0	-2	-2	-2	-2	-2	0
S3N2	1	inter	0	0	0	0	0	0	0	0	0	0	0	0	0	0	0	0	0	0	0	0	0	0	0	0	0	0	0	0	0	0	0	0	0	0	0	0	0	0	0	0	0	0	-1	-1	-1	-1	0
S1N1	2	inter	0	0	0	0	0	0	0	0	0	0	0	0	0	0	0	0	0	0	0	0	0	0	0	0	0	0	0	0	0	0	0	0	0	0	0	0	0	0	0	0	0	0	0	0	0	0	0
S3N2	2	inter	0	0	0	0	-2	0	0	0	0	0	0	0	0	0	0	0	0	0	0	0	0	0	0	0	0	0	0	0	0	0	0	0	0	0	0	0	0	0	0	0	0	0	0	0	0	0	0
S3N2	3	inter	0	0	0	0	0	-2	0	0	0	0	0	0	0	0	0	0	0	0	0	0	0	0	0	0	0	0	0	-2	-2	-1	0	0	-1	-1	-1	-1	0	0	0	0	0	0	0	0	0	0	0
S1N1	3	inter	0	0	0	-2	0	-2	0	0	0	0	0	0	0	0	0	0	0	0	0	0	0	0	0	0	0	0	0	0	-1	-1	0	0	-1	-1	-1	-1	0	0	0	0	0	0	0	0	0	0	0
S3N2	4	inter	0	0	0	0	0	0	0	0	0	0	0	0	0	0	0	0	0	0	0	0	0	0	0	0	-2	0	0	0	0	0	0	0	0	0	0	0	0	0	0	0	0	0	0	0	0	0	0
S1N1	4	inter	0	0	0	0	0	0	0	0	0	0	0	0	0	0	0	0	0	0	0	0	0	0	0	0	0	0	0	0	0	0	0	0	0	0	0	0	0	0	0	0	0	0	0	0	0	0	0
S1N1	1	inter	0	0	-2	0	0	0	0	0	0	0	0	0	0	0	0	0	0	0	0	0	0	0	0	0	0	0	0	0	0	0	0	0	0	0	0	0	0	0	0	0	0	0	0	0	0	0	0
S4N1	1	inter	0	0	-2	0	0	0	0	0	0	0	0	0	0	0	0	0	0	0	0	0	0	0	0	0	0	0	0	0	0	0	0	0	0	0	0	0	0	0	0	0	0	0	0	0	0	0	0
S1N1	2	inter	0	0	0	0	0	0	0	0	0	0	0	0	0	0	0	0	0	0	0	0	0	0	0	0	0	0	0	0	0	0	0	0	0	0	0	0	0	0	0	0	0	0	0	0	0	0	0
S4N1	2	inter	0	0	0	-2	0	0	0	0	0	0	0	-2	0	0	0	0	0	0	0	0	0	0	0	0	0	0	0	0	0	0	0	0	0	0	0	0	0	0	0	0	0	0	0	0	0	0	0
S4N1	3	inter	0	0	0	0	0	-2	0	0	0	-2	0	0	0	0	0	0	0	0	-1	-2	-1	-1	-2	0	0	0	0	0	0	0	0	0	0	0	0	-1	1	1	1	1	1	1	1	1	1	1	1
S1N1	3	inter	0	0	0	0	0	-2	0	0	0	-2	0	0	0	0	0	0	0	-2	-1	-2	-1	-1	-1	0	0	0	0	0	0	0	0	0	0	0	0	-2	3	3	3	3	3	3	3	3	3	3	3
S4N1	4	inter	0	0	0	0	0	0	0	0	0	0	0	0	0	0	0	0	0	2	0	0	0	0	0	0	0	2	0	0	0	0	0	0	0	0	0	0	-2	0	0	0	0	0	0	0	0	0	0
S1N1	4	inter	0	0	0	0	0	-2	0	0	0	0	0	0	0	0	0	0	0	0	0	0	0	0	0	0	0	1	0	0	0	0	0	0	0	0	0	0	-2	0	0	0	0	0	0	0	0	0	0
S1N1	1	inter	0	0	0	0	0	0	0	0	0	0	0	0	0	0	0	-2	0	0	0	0	0	0	0	0	0	0	0	0	0	0	0	0	0	0	0	0	0	0	0	0	0	0	0	0	0	0	0
S5N1	1	inter	0	0	0	0	0	0	0	0	0	0	0	0	0	0	0	0	0	0	0	0	0	0	0	0	0	-2	0	0	0	0	0	0	0	0	0	0	0	0	0	0	0	0	0	0	0	0	0
S1N1	2	inter	0	0	0	0	0	0	0	0	0	0	0	0	0	0	0	0	0	0	0	0	0	-2	0	0	0	0	0	0	0	0	0	0	-2	0	0	0	0	0	0	0	0	0	0	0	0	0	0
S5N1	2	inter	0	0	0	0	0	0	0	0	0	0	0	-2	0	0	0	0	0	0	0	0	0	-2	0	0	0	0	0	0	0	0	0	0	-2	0	0	0	0	0	0	0	0	0	0	0	0	0	0
S5N1	3	inter	0	0	0	0	0	0	0	0	0	0	0	0	0	0	0	0	0	0	0	0	0	0	0	0	0	0	0	0	0	0	0	0	0	0	0	0	0	0	0	0	0	0	0	0	0	0	0
S1N1	3	inter	0	0	0	0	0	0	0	0	0	0	0	0	0	0	0	0	0	0	0	0	0	0	0	0	0	0	0	0	0	0	0	0	0	0	0	-2	0	0	0	0	0	0	0	0	0	0	0
S5N1	4	inter	0	0	0	-2	0	0	0	0	0	0	0	0	0	0	0	0	0	0	0	0	0	0	0	0	0	0	0	0	0	0	0	0	-2	0	0	0	0	0	0	0	0	0	0	0	0	0	0
S1N1	4	inter	0	0	0	-2	0	0	0	0	0	0	0	0	0	0	0	0	0	0	-2	0	0	0	0	0	0	0	0	0	0	0	-2	0	-2	0	0	0	0	0	0	-2	0	0	0	0	0	0	0
S1N1	1	inter	0	0	0	0	0	0	0	0	0	0	0	0	0	0	0	2	1	1	1	1	1	1	1	1	1	1	1	1	1	1	1	1	1	1	1	1	1	1	1	1	1	1	1	1	1	1	1
S5N2	1	inter	0	0	0	0	0	0	0	-2	0	0	0	0	0	0	-2	3	3	3	3	3	3	3	3	3	3	3	3	3	3	3	3	3	3	3	3	3	3	3	3	3	3	3	3	3	3	3	3
S1N1	2	inter	0	0	0	0	0	-2	0	0	0	0	0	0	0	0	0	0	0	0	0	0	0	0	0	-2	0	0	0	0	0	0	0	0	0	0	0	0	0	0	0	0	0	0	0	0	0	0	0
S5N2	2	inter	0	0	0	0	0	0	0	0	0	0	0	0	0	0	0	0	0	0	0	0	0	0	0	0	0	0	0	0	0	0	0	0	0	0	0	0	0	0	0	0	0	0	0	0	0	0	0
S5N2	3	inter	0	0	0	0	0	0	0	0	0	0	-2	-1	-2	0	0	0	0	0	0	0	0	0	-2	0	0	0	-2	-2	-2	-2	-2	0	0	0	0	0	0	0	-2	-2	-1	0	0	0	0	0	0
S1N1	3	inter	0	0	0	0	0	0	0	0	0	-2	-2	-1	-1	0	0	0	0	0	0	0	0	0	-2	0	0	0	0	-1	-1	-1	-1	0	0	0	0	0	0	0	0	-1	-1	0	0	0	0	0	0
S5N2	4	inter	0	-2	0	-2	0	0	0	0	0	0	0	0	0	0	0	0	-2	0	0	0	0	0	0	0	0	0	0	0	0	-2	0	0	0	0	0	-2	0	0	0	0	0	-2	0	0	-2	0	0
S1N1	4	inter	0	-2	0	0	0	0	0	-2	0	-2	0	0	0	0	0	0	0	0	0	0	0	0	0	0	0	0	0	0	0	-2	0	0	0	0	0	-2	0	0	0	0	0	-2	0	0	-2	0	0
S1N1	1	inter	0	0	0	0	0	0	0	0	0	0	0	0	0	0	0	0	0	0	0	0	0	0	0	-2	-2	-2	0	0	0	0	0	0	0	0	0	0	0	0	0	0	0	0	0	0	0	0	-2
S5N3	1	inter	0	0	0	0	0	0	0	0	0	0	0	0	0	0	0	0	0	0	0	0	0	0	0	-2	-2	-2	0	0	0	0	0	0	0	-2	-2	0	0	0	0	0	0	0	0	0	0	0	0
S1N1	2	inter	0	0	0	0	0	0	0	0	0	0	0	0	0	0	0	0	0	0	0	0	0	0	0	0	0	0	0	-2	-1	-1	-2	0	0	0	0	0	0	0	0	0	0	0	0	0	0	0	0
S5N3	2	inter	0	0	0	0	0	0	0	0	0	0	0	0	0	0	0	0	0	0	0	0	0	0	0	0	0	0	0	-2	-2	-2	-1	0	0	0	0	0	0	0	0	0	0	0	0	0	0	0	0
S5N3	3	inter	0	0	0	0	0	0	0	0	0	0	0	0	0	0	0	0	0	0	0	0	0	0	0	0	0	0	0	0	0	0	0	0	0	0	0	0	0	0	-2	0	0	0	0	0	0	0	0
S1N1	3	inter	0	0	0	0	0	-2	0	0	0	0	0	0	0	0	0	-2	0	0	0	0	0	0	0	0	0	0	0	0	0	0	0	0	0	0	0	0	0	0	-2	0	0	0	-2	0	0	0	0
S5N3	4	inter	0	0	0	0	0	0	0	0	0	0	0	0	0	0	0	0	0	0	0	0	0	0	0	0	0	0	0	0	0	0	0	0	0	0	0	0	0	0	0	0	0	0	0	0	0	0	0
S1N1	4	inter	0	-2	0	0	0	-2	0	0	0	0	0	0	0	0	0	0	0	0	0	0	0	0	0	0	0	0	0	0	0	0	0	0	0	0	0	0	0	0	0	0	0	0	0	0	0	0	0
S1N1	1	inter	0	2	1	0	0	0	0	0	0	0	0	0	0	0	0	0	0	0	0	-2	-1	0	0	0	0	0	0	0	0	0	0	0	0	0	0	0	0	0	0	0	0	0	0	0	0	0	0
S5N4	1	inter	0	3	3	0	0	0	0	0	0	0	0	0	0	0	0	0	0	0	0	0	-2	0	0	0	0	0	0	0	0	0	0	0	0	0	0	0	0	0	0	0	0	0	0	0	0	0	0
S1N1	2	inter	0	0	0	0	0	-2	0	0	0	0	0	0	0	0	-2	-2	0	0	0	0	0	0	0	0	-2	-2	0	0	0	0	0	0	0	0	0	0	0	0	0	0	0	0	0	-2	0	-2	0
S5N4	2	inter	0	0	0	0	0	0	0	0	0	0	0	0	0	0	0	0	0	0	0	0	0	0	0	0	-2	-2	0	0	0	0	0	0	0	0	0	0	0	0	0	0	0	0	0	0	0	0	0
S5N4	3	inter	0	-2	-2	-2	-2	-2	-2	-2	0	0	0	0	0	0	0	0	0	0	0	0	0	0	0	0	0	0	0	0	0	0	0	0	0	0	0	0	0	0	0	0	-2	-2	-2	0	0	0	0
S1N1	3	inter	0	-2	-1	-1	-2	-1	-1	-1	0	0	0	0	0	0	0	0	0	0	0	0	0	0	-2	-2	0	0	0	0	0	0	0	0	0	0	0	0	0	0	0	0	0	-1	-1	0	0	0	0
S5N4	4	inter	0	0	0	0	0	0	0	0	0	0	0	0	0	0	0	0	0	0	0	0	0	0	0	0	0	0	0	0	0	0	0	0	0	0	0	0	0	0	0	0	0	0	0	0	0	0	0
S1N1	4	inter	0	0	0	0	0	0	0	0	0	0	0	0	0	0	0	0	0	0	0	0	0	0	0	0	0	0	0	0	0	0	0	0	0	0	0	0	0	0	0	0	0	0	0	0	0	0	0
S1N3	1	inter	0	0	0	0	0	0	0	0	0	0	0	0	0	-2	0	0	0	0	0	0	0	0	0	0	0	0	0	0	0	0	-2	-1	0	0	0	0	0	0	-2	0	0	0	0	0	-2	0	0
S1N4	1	inter	0	0	0	0	0	0	-2	0	0	0	0	-2	0	0	0	0	0	0	0	0	0	0	0	0	0	0	0	0	0	0	0	-1	0	0	0	0	0	-2	-2	0	0	0	0	0	-2	0	0
S1N3	2	inter	0	0	-2	0	0	0	0	0	0	0	0	0	0	0	0	0	0	0	0	0	0	0	0	0	0	0	0	0	0	0	0	0	0	0	0	0	0	0	0	0	0	0	0	0	0	0	0
S1N4	2	inter	0	0	-2	0	0	0	0	0	0	0	0	0	0	0	0	0	0	0	0	0	0	0	0	0	0	0	0	0	0	0	0	0	0	0	0	0	0	0	0	0	0	0	0	0	0	0	0
S1N4	3	inter	0	0	0	0	0	0	0	0	0	0	0	0	0	0	0	0	0	0	0	0	0	0	0	0	0	0	0	0	0	0	0	0	0	0	0	0	0	0	0	0	0	0	0	0	0	0	0
S1N3	3	inter	0	0	0	0	0	0	0	0	0	0	0	0	0	0	0	0	0	0	0	0	0	0	0	0	0	0	0	0	0	0	0	0	0	0	0	0	0	0	0	0	0	0	0	0	0	0	0
S1N4	4	inter	0	0	0	0	0	0	0	0	0	0	0	0	0	0	0	0	0	0	0	0	-1	0	0	0	-2	-1	-1	-1	0	0	0	0	0	0	0	0	0	0	0	0	0	0	0	0	0	0	0
S1N3	4	inter	0	0	0	0	0	0	0	0	0	-2	0	0	0	0	0	0	0	0	0	-2	-2	0	-2	0	0	-2	-1	-1	0	0	0	0	0	0	0	-2	-2	0	0	0	0	0	0	0	0	0	0
S1N3	1	inter	0	0	0	0	0	0	-2	0	-1	-2	0	0	0	0	0	-1	0	0	0	0	0	0	0	0	0	0	0	0	0	0	-2	-1	-1	0	0	0	0	0	0	0	-2	0	-2	-1	0	0	0
S1N5	1	inter	0	0	0	0	0	0	0	0	-1	-2	0	0	0	0	0	-1	0	0	0	0	0	0	0	0	0	0	0	0	0	-2	-2	-2	-1	0	0	0	0	0	0	0	0	0	0	-1	-2	0	0
S1N3	2	inter	0	0	-2	0	0	0	0	0	-2	-2	-2	0	0	-2	0	0	0	0	0	0	0	0	0	0	0	0	0	0	0	0	0	-2	-1	0	0	0	-1	0	0	0	0	0	0	-2	0	0	0
S1N5	2	inter	0	0	0	0	0	0	0	0	-2	-1	-1	0	0	0	0	0	0	0	0	0	0	0	-2	0	0	0	0	0	0	0	0	-2	2	0	0	0	-1	-2	0	0	0	0	0	0	0	0	0
S1N5	3	inter	0	0	0	0	0	0	0	0	0	0	0	0	0	0	0	0	0	0	0	0	0	0	0	0	0	-1	-1	0	0	0	0	0	0	0	0	0	0	0	0	0	0	-1	0	0	0	0	0
S1N3	3	inter	0	0	0	0	0	0	0	0	0	0	0	0	0	0	0	0	0	0	0	0	0	0	0	0	0	-1	-1	0	0	0	0	0	0	0	0	0	0	0	0	0	-2	-2	0	0	0	0	0
S1N5	4	inter	0	0	0	0	0	0	0	0	0	0	0	0	-1	-1	0	0	0	0	0	0	0	0	0	-1	0	0	0	0	0	0	0	0	0	0	0	0	0	0	0	0	0	0	0	0	0	-2	-2
S1N3	4	inter	0	0	0	0	0	0	0	0	0	0	0	-2	-2	-2	0	0	0	0	0	0	0	0	-2	-1	0	0	0	0	0	0	0	0	0	0	0	0	0	0	0	0	0	0	0	0	0	0	0
S1N3	1	inter	0	0	0	0	0	0	0	0	0	-2	0	0	0	0	0	0	0	0	0	0	0	0	0	0	0	0	0	0	0	0	0	0	0	0	0	0	0	0	0	0	-2	0	0	0	0	-2	0
S3N1	1	inter	0	0	-2	0	0	0	0	0	0	-2	0	0	0	0	0	0	0	0	0	0	0	0	0	0	0	0	0	0	0	0	0	0	0	0	0	0	0	0	0	0	0	0	0	0	0	0	0
S1N3	2	inter	0	0	0	0	0	0	0	0	0	0	0	0	0	0	0	0	0	0	0	0	0	-2	0	0	0	0	0	0	0	0	0	0	0	0	0	0	0	0	0	0	0	0	0	0	-2	2	0
S3N1	2	inter	0	0	0	0	0	0	0	0	0	0	0	0	0	0	0	0	0	0	0	0	0	-2	0	-2	0	0	0	0	-2	0	0	0	0	0	0	0	0	0	0	0	0	0	0	0	0	-1	0
S3N1	3	inter	0	0	0	0	0	0	0	0	0	0	0	0	0	0	0	0	0	0	0	0	0	0	0	0	0	0	0	0	0	0	0	0	0	0	0	0	0	-1	-1	0	0	0	0	0	0	0	0
S1N3	3	inter	0	0	0	0	0	0	0	0	0	0	0	0	-2	0	0	0	0	0	0	0	0	0	0	0	0	0	0	0	0	0	0	0	0	0	0	0	-2	-1	-1	0	0	0	0	0	0	0	0
S3N1	4	inter	0	0	0	0	0	0	0	-1	-1	-1	-1	-1	-1	-1	-1	-1	-1	-2	0	0	0	0	0	-2	-2	0	0	0	0	0	0	0	0	0	0	0	0	0	0	0	0	0	-2	0	0	0	0
S1N3	4	inter	0	0	0	0	0	-2	0	-1	-1	-1	-1	-1	-1	-1	-1	-1	-1	0	0	0	0	0	0	0	-1	0	0	0	0	0	0	0	0	0	0	0	0	0	0	0	0	0	-2	0	0	0	0
S1N3	1	inter	0	0	0	0	0	0	0	0	0	0	0	0	0	0	0	0	0	0	0	0	0	0	0	0	0	0	0	0	0	0	0	0	0	0	0	0	0	0	0	0	0	0	-2	-2	-2	-2	-1
S3N2	1	inter	0	0	0	0	0	-2	0	0	0	0	0	0	0	0	0	0	0	0	0	0	0	0	0	0	0	0	0	0	0	0	0	0	0	0	0	0	0	0	0	0	0	0	0	-1	-1	-1	-1
S1N3	2	inter	0	0	0	0	0	0	0	0	0	0	0	0	0	0	0	0	0	0	0	0	0	0	0	0	0	0	0	0	0	0	0	0	0	0	0	0	0	-2	-2	-1	0	0	0	0	0	0	0
S3N2	2	inter	0	0	0	0	0	0	0	0	0	0	0	0	0	0	0	0	0	0	0	0	0	0	0	0	0	0	0	0	0	0	0	0	0	0	0	0	0	-2	2	-1	-2	0	0	0	0	0	0
S3N2	3	inter	0	0	0	0	0	0	0	0	0	0	0	0	0	0	0	0	0	0	0	0	0	0	0	0	0	0	0	0	0	0	0	0	0	0	0	0	0	0	0	0	0	0	0	0	0	0	0
S1N3	3	inter	0	-2	0	0	0	0	0	0	0	0	0	0	0	-2	0	0	0	0	0	0	0	0	0	0	-2	0	0	0	0	0	0	0	0	0	0	0	0	0	0	0	0	0	0	0	0	0	0
S3N2	4	inter	0	0	0	0	0	0	0	0	0	0	0	0	0	0	0	0	0	0	0	0	0	0	0	0	0	0	0	0	0	0	0	0	0	0	0	0	0	0	0	0	0	0	0	0	0	0	0
S1N3	4	inter	0	0	0	0	0	-2	0	0	0	0	0	0	0	0	0	0	0	0	0	0	0	0	0	0	0	0	0	0	0	0	0	0	0	0	0	0	0	0	0	0	0	0	0	0	0	0	0
S1N3	1	inter	0	0	0	0	0	0	0	0	0	0	0	0	0	0	0	0	0	0	0	0	0	0	0	0	0	0	0	0	0	0	0	0	-2	3	3	3	3	3	3	3	3	3	3	3	3	3	3
S4N1	1	inter	0	0	0	0	0	0	0	0	0	0	0	0	0	0	0	0	0	0	0	0	0	0	0	0	0	0	0	0	0	0	0	0	0	-1	1	1	1	1	1	1	-2	1	1	1	1	1	1
S1N3	2	inter	0	0	0	0	0	0	-2	-2	0	0	0	0	0	0	0	0	0	0	0	0	0	0	0	0	0	0	0	0	0	0	0	-2	-2	-1	-2	-1	-2	0	0	0	0	0	-2	-1	-2	0	0
S4N1	2	inter	0	0	0	0	-2	0	-2	-2	0	0	0	0	0	0	0	0	0	0	0	0	0	0	0	0	0	0	0	0	0	0	0	-2	0	-1	-1	-1	-2	0	0	0	0	0	-2	-1	-2	0	0
S4N1	3	inter	0	0	0	0	0	0	0	0	0	0	0	0	0	0	0	0	0	0	0	0	0	0	0	0	0	0	0	0	0	0	0	0	0	0	0	0	0	0	0	0	0	0	0	0	0	0	0
S1N3	3	inter	0	0	0	0	0	0	0	0	0	0	0	0	0	0	0	0	0	0	0	0	0	0	0	0	0	0	0	0	0	0	0	0	0	0	0	0	0	0	0	0	0	0	0	0	0	0	0
S4N1	4	inter	0	0	0	0	0	0	0	0	0	0	0	0	0	0	0	0	0	0	0	0	-2	-1	0	0	0	0	0	0	0	0	0	0	0	0	0	0	0	0	-2	-1	-1	-1	-1	-1	-1	-1	-1
S1N3	4	inter	0	0	0	0	0	0	0	0	0	0	0	0	0	0	0	0	0	0	0	0	0	-1	0	0	0	0	0	0	0	0	0	0	0	0	0	0	0	0	0	-1	-1	-1	-1	-1	-1	-1	-1
S1N3	1	inter	0	0	-2	0	0	0	0	0	0	0	0	0	0	0	0	0	0	0	0	0	0	0	0	0	0	0	0	0	0	0	0	0	0	0	0	0	-2	-2	0	0	0	0	0	0	0	0	0
S5N1	1	inter	0	0	0	0	0	0	0	0	0	0	0	0	0	0	0	0	0	0	0	0	0	0	0	0	0	0	0	0	0	0	0	0	0	0	0	0	-2	-2	0	0	0	0	0	0	0	0	0
S1N3	2	inter	0	0	0	0	0	0	0	0	0	0	-2	0	0	0	0	0	0	0	0	0	0	1	1	0	0	0	0	0	0	0	0	0	0	0	0	0	0	0	0	0	0	0	0	0	0	0	0
S5N1	2	inter	0	0	0	0	0	0	-2	0	0	-2	-1	0	0	0	0	0	0	0	0	0	-2	-2	-2	0	0	0	0	0	-2	0	0	0	0	0	0	0	0	0	0	0	0	0	0	0	0	0	0
S5N1	3	inter	0	-2	0	-2	0	0	0	0	0	0	0	0	0	0	0	0	0	0	0	0	-2	3	0	0	0	0	0	0	0	0	-2	-1	-2	0	0	0	0	0	0	0	0	0	0	-2	0	0	0
S1N3	3	inter	0	0	0	-2	0	0	0	0	0	0	-2	0	0	0	0	0	0	0	0	-2	-2	0	0	0	0	0	0	0	0	0	0	-1	-1	0	0	0	0	0	0	0	0	0	0	0	0	0	0
S5N1	4	inter	0	-2	0	0	0	0	0	0	0	0	0	0	0	0	0	0	0	0	0	0	0	0	0	0	0	0	0	0	0	0	0	0	0	0	0	0	0	0	-2	0	0	0	0	0	0	0	0
S1N3	4	inter	0	-2	0	0	0	0	0	0	0	0	0	0	0	0	0	0	0	0	0	0	0	0	0	0	0	0	0	0	0	0	0	0	0	0	0	0	0	0	0	0	0	0	0	0	0	0	0
S1N3	1	inter	0	0	0	0	0	0	0	0	0	0	0	0	0	0	0	0	0	0	0	0	0	0	0	0	0	0	0	0	0	0	-2	0	0	0	0	0	0	0	0	0	0	0	0	-2	0	0	0
S5N2	1	inter	0	0	0	0	0	0	0	0	0	0	-2	0	0	0	0	0	0	-2	0	0	0	0	0	0	0	0	0	0	0	0	0	0	0	0	0	0	0	0	0	0	0	0	0	-2	0	0	0
S1N3	2	inter	0	0	0	0	0	0	-2	-2	0	-1	-1	0	0	0	0	0	0	0	0	0	0	0	0	0	0	0	0	0	0	0	0	0	0	0	0	0	0	0	-2	-1	0	0	0	0	0	0	0
S5N2	2	inter	0	0	0	-2	0	0	-2	-2	0	-1	-1	0	0	0	0	0	0	0	0	0	0	0	0	0	0	0	0	0	0	0	0	0	0	0	0	0	0	0	-2	-1	0	0	0	0	0	0	0
S5N2	3	inter	0	0	0	0	0	0	0	0	0	0	0	0	0	0	0	0	0	0	0	0	0	0	0	0	0	0	0	0	0	0	0	0	0	0	0	0	0	0	0	0	0	0	0	0	0	0	0
S1N3	3	inter	0	0	-2	0	0	-2	0	0	0	0	0	0	0	0	0	0	0	0	0	0	0	0	0	0	0	0	0	0	0	0	0	0	0	0	0	0	0	0	0	0	0	0	0	0	0	0	0
S5N2	4	inter	0	0	0	0	0	0	0	0	-2	0	0	0	0	-2	0	0	0	0	0	0	0	0	0	0	0	0	0	0	0	0	-1	0	0	0	0	0	0	0	0	0	0	0	0	0	0	0	-1
S1N3	4	inter	0	0	0	0	0	0	0	0	-2	0	0	0	0	0	0	0	0	0	0	0	0	0	0	0	0	0	0	0	0	-2	-1	0	0	0	0	0	0	0	0	0	0	0	0	0	0	-2	-1
S1N3	1	inter	0	0	0	0	0	-2	0	0	0	-2	0	0	0	-1	-1	-1	0	0	0	0	0	0	0	0	0	0	0	0	0	0	0	0	0	0	0	-1	0	0	0	0	0	0	0	0	0	0	0
S5N3	1	inter	0	0	0	0	0	0	0	0	0	0	0	0	-2	-2	-2	-2	0	0	-2	0	0	0	0	0	0	0	0	0	0	0	0	0	0	0	-2	-2	0	0	0	0	0	0	0	0	0	0	0
S1N3	2	inter	0	-2	0	0	0	0	0	0	0	0	0	0	-2	-2	-1	-1	-1	-1	-1	-1	0	0	0	0	0	0	0	0	0	0	0	0	0	0	0	0	0	0	0	0	0	0	0	-2	1	1	1
S5N3	2	inter	0	-2	0	0	0	0	0	0	0	0	0	0	0	-1	-2	-2	-2	-2	-2	-2	0	0	0	0	0	0	0	0	0	0	0	0	0	0	0	0	0	0	0	0	0	0	0	-2	2	2	2
S5N3	3	inter	0	0	0	-2	0	0	0	0	0	0	0	-2	0	0	0	0	0	0	0	0	0	0	0	0	0	0	0	0	0	0	-1	0	0	0	0	0	0	-1	-1	-2	-2	-1	-1	-1	-1	-1	2
S1N3	3	inter	0	-2	0	-2	0	0	0	0	-2	0	0	-2	0	0	0	0	0	0	0	0	0	0	0	0	0	0	0	0	0	0	-1	0	0	0	0	0	-2	-1	-1	-2	3	1	1	1	1	1	3
S5N3	4	inter	0	-2	-2	0	0	0	0	0	0	0	0	0	0	0	0	-2	0	0	0	0	0	0	0	0	0	0	0	0	0	0	0	0	0	0	0	0	0	0	0	0	0	0	0	0	-1	-2	-2
S1N3	4	inter	0	-2	-2	0	0	-2	0	0	0	0	-2	0	0	0	0	-2	0	0	0	0	0	0	0	0	0	0	0	0	0	0	0	0	0	0	0	0	0	0	0	0	0	0	0	0	-1	-1	-1
S1N3	1	inter	0	-2	0	0	-2	-2	-2	0	0	0	0	0	0	0	0	0	0	0	0	0	0	0	0	0	0	0	0	0	0	0	0	0	0	0	0	0	-2	3	3	3	3	3	3	3	3	3	3
S5N4	1	inter	0	0	0	0	-2	-2	-1	0	0	0	0	0	0	0	0	0	0	0	0	0	0	0	0	0	0	0	0	0	0	0	0	0	0	0	0	-2	-2	1	1	1	1	1	1	1	1	1	1
S1N3	2	inter	0	0	0	0	0	0	0	0	0	0	0	0	0	0	0	0	0	0	0	0	0	0	0	0	0	0	0	0	0	0	0	0	0	0	0	0	0	0	0	0	0	0	0	-2	-2	2	2
S5N4	2	inter	0	0	0	0	0	0	0	0	0	0	0	0	0	0	0	0	0	0	0	0	0	0	0	0	0	0	0	0	0	0	0	0	0	0	0	0	0	0	0	0	0	0	0	0	-1	1	1
S5N4	3	inter	0	0	0	0	0	0	0	0	0	0	0	0	0	0	0	0	0	0	0	0	0	0	0	0	0	0	0	0	0	0	0	0	0	0	0	0	0	0	0	0	0	0	0	0	0	0	0
S1N3	3	inter	0	0	0	0	0	0	0	0	0	0	0	0	0	0	0	0	0	0	0	0	0	0	0	0	0	0	0	0	0	0	0	0	0	0	0	0	0	0	0	0	0	0	0	0	0	0	0
S5N4	4	inter	0	0	0	0	0	0	0	0	0	0	0	0	0	0	-2	-2	-2	-1	-1	-1	-1	-1	-1	-1	-1	-1	-2	-2	0	0	0	0	0	0	0	0	-2	-2	0	0	0	0	0	0	0	0	0
S1N3	4	inter	0	0	-2	0	0	0	0	0	0	0	0	0	0	0	0	-1	-1	-1	-1	-1	-1	-1	-1	-1	-1	-1	-1	-1	0	0	0	0	0	0	0	0	-2	-2	0	0	0	0	0	0	0	0	0
S1N4	1	inter	0	0	0	0	0	0	0	0	0	0	0	0	0	0	0	0	0	0	0	0	0	0	0	-1	0	0	0	0	0	0	0	0	0	0	0	0	0	0	0	0	0	0	0	0	0	0	0
S1N5	1	inter	0	0	0	0	0	0	0	0	0	0	0	0	0	0	0	0	0	0	0	0	0	0	-2	-2	0	0	0	0	0	0	0	0	0	0	0	0	0	0	0	0	0	0	0	0	0	0	0
S1N4	2	inter	0	0	0	0	0	0	0	0	0	0	0	0	0	0	0	0	0	-1	0	0	0	0	0	0	0	0	0	0	0	0	0	0	0	0	0	0	0	0	0	0	0	0	0	0	0	0	0
S1N5	2	inter	0	0	0	0	0	0	0	0	0	0	0	0	0	0	0	0	-2	-2	0	0	0	0	0	0	0	0	0	0	0	0	0	0	0	0	0	0	0	0	0	0	0	-2	0	0	0	0	0
S1N5	3	inter	0	0	0	0	0	0	0	-2	-1	0	0	0	0	0	0	0	0	0	0	0	0	0	0	0	0	0	0	0	0	0	0	0	0	0	0	0	0	0	0	0	0	0	0	0	-2	0	0
S1N4	3	inter	0	0	0	0	0	0	0	-2	-2	0	0	0	0	0	0	-2	0	0	0	0	0	0	0	0	0	0	0	0	0	0	0	0	0	0	0	0	0	0	0	0	0	0	0	0	-2	0	0
S1N5	4	inter	0	-2	-2	0	0	0	0	0	0	-2	0	0	0	0	-2	-2	-1	0	0	-2	-1	-1	0	0	0	0	0	0	0	0	0	0	0	0	0	0	0	0	0	0	0	0	-2	-1	0	0	0
S1N4	4	inter	0	-2	-2	0	0	0	0	0	0	0	0	0	0	0	-2	-2	-2	0	0	0	-1	-2	0	0	0	0	0	0	0	0	0	0	0	0	0	0	0	0	0	0	0	0	-2	-1	0	0	0
S1N4	1	inter	0	-2	0	0	0	0	0	0	0	0	0	0	0	0	0	0	0	-2	2	2	3	3	3	3	3	3	0	0	0	0	0	0	0	0	0	0	0	0	0	0	0	0	0	0	-2	3	3
S3N1	1	inter	0	0	0	0	0	0	0	0	0	0	0	0	0	0	0	0	0	0	-1	0	0	1	1	1	1	1	0	0	0	0	0	0	0	0	0	0	0	0	0	0	0	0	0	0	0	1	1
S1N4	2	inter	0	0	0	0	0	0	0	0	0	0	0	0	0	0	0	0	0	0	-2	0	0	0	0	0	0	0	0	0	0	0	0	0	0	0	0	0	0	0	0	0	0	0	-2	-2	-2	0	0
S3N1	2	inter	0	0	0	0	0	0	0	0	0	0	0	0	0	0	0	0	0	0	0	0	0	0	0	0	0	0	0	0	0	0	0	0	0	0	0	0	0	0	0	0	0	-2	-2	-2	-1	0	0
S3N1	3	inter	0	-2	0	0	0	0	0	0	0	0	0	0	0	0	0	0	0	0	0	0	0	0	0	0	0	-2	0	0	0	0	0	0	0	0	0	0	-2	0	0	0	0	0	0	0	0	0	0
S1N4	3	inter	0	0	0	0	0	0	0	0	0	0	0	0	0	0	0	0	0	0	-2	0	0	0	0	0	0	0	0	0	0	0	0	0	0	0	0	0	0	0	0	0	0	0	0	0	0	0	0
S3N1	4	inter	0	0	0	0	0	0	0	-2	0	0	0	-1	-1	0	0	-2	-1	0	0	0	0	-2	0	0	0	-1	-2	-1	0	0	0	0	-1	0	0	0	0	0	0	0	0	0	-1	-1	-1	-1	-1
S1N4	4	inter	0	0	0	0	0	0	0	0	0	-2	0	-1	-1	0	0	-2	-2	0	0	0	0	-2	0	0	-2	-1	0	-1	0	0	0	-2	-2	0	0	0	0	0	0	0	0	-2	-2	-2	-2	-2	-2
S1N4	1	inter	0	0	0	0	0	0	0	0	0	0	0	0	0	0	0	0	0	0	0	0	0	0	0	0	0	0	0	0	0	0	0	0	0	0	0	0	0	0	0	0	0	0	0	0	0	0	0
S3N2	1	inter	0	0	0	0	0	0	0	0	0	0	0	0	0	0	0	0	0	0	0	0	0	0	0	0	0	0	0	0	0	0	0	0	0	0	0	0	0	0	0	0	0	0	0	0	0	0	0
S1N4	2	inter	0	0	0	0	0	0	0	0	0	0	0	0	0	0	0	0	0	0	-2	-2	-2	-2	-2	-2	0	0	0	0	0	0	0	0	-1	-1	-1	-1	-1	-1	0	0	0	0	0	0	0	0	0
S3N2	2	inter	0	0	0	0	0	-2	-2	-2	0	0	0	0	0	0	0	0	0	0	0	-1	-1	-1	-1	-1	0	0	0	0	0	0	0	-2	-2	-2	-2	-1	-1	-1	0	0	0	0	0	0	-2	0	0
S3N2	3	inter	0	0	0	0	0	-2	-1	-1	0	0	0	0	0	-2	0	0	0	0	0	0	-2	-2	-2	0	0	0	0	0	0	0	0	0	0	0	0	0	0	-1	-1	0	0	0	0	0	-2	-1	-1
S1N4	3	inter	0	0	0	0	0	-2	-2	-1	0	0	0	0	0	-2	0	0	0	0	0	0	-2	-2	-1	0	0	0	0	0	0	-2	0	0	0	0	0	0	-2	-1	-1	0	0	0	0	0	0	-1	-1
S3N2	4	inter	0	0	0	0	0	0	0	-2	-2	0	0	-1	-1	-1	-1	0	0	0	0	0	0	0	0	0	-2	-2	0	0	0	0	0	0	0	0	0	0	0	0	0	0	0	0	0	0	0	0	0
S1N4	4	inter	0	0	0	0	0	0	0	0	-1	0	0	-1	-1	-1	-1	0	0	0	0	0	0	0	0	0	0	-1	0	0	0	0	0	0	0	0	0	0	0	0	0	0	0	0	0	0	0	0	0
S1N4	1	inter	0	0	-2	0	0	0	0	0	0	0	0	0	0	0	0	0	0	0	0	0	0	0	0	0	0	0	0	-2	-2	-2	-2	-2	-2	-2	-2	-2	-2	-2	-2	-2	-2	-2	-2	-1	0	0	0
S4N1	1	inter	0	0	-2	0	0	0	0	0	0	0	0	0	0	0	0	0	0	0	0	0	0	0	0	0	0	0	0	0	-1	-1	-1	-1	-1	-1	-1	-1	-1	-1	-1	-1	-1	-1	-1	-1	0	0	0
S1N4	2	inter	0	0	0	-1	-1	0	0	0	0	0	0	0	0	0	0	0	0	0	0	0	0	0	0	0	0	0	0	0	0	-1	-1	0	0	0	0	0	0	0	0	0	0	0	0	0	0	0	0
S4N1	2	inter	0	0	-2	-2	-2	0	0	0	0	0	0	0	0	0	0	0	0	0	0	0	0	0	0	0	0	0	0	0	-2	-2	-2	0	0	0	0	0	0	0	0	0	0	0	0	0	0	0	0
S4N1	3	inter	0	0	0	0	0	0	0	0	0	0	0	0	0	0	0	0	0	0	0	0	0	0	0	0	0	0	0	0	0	0	0	0	0	0	0	0	0	-2	-2	-2	-2	-2	0	0	0	-1	-2
S1N4	3	inter	0	0	0	0	0	0	0	0	0	0	0	0	0	0	0	0	0	0	0	0	0	0	0	0	0	0	0	0	0	0	0	0	0	0	0	0	0	0	-1	-1	-1	-1	0	0	-2	-1	-2
S4N1	4	inter	0	0	0	0	0	0	0	0	0	0	0	0	0	0	0	0	0	0	0	0	-1	0	0	0	0	0	0	0	0	0	0	0	0	0	0	0	0	0	0	0	0	0	0	0	0	0	0
S1N4	4	inter	0	0	0	0	0	0	0	0	0	0	-2	0	0	0	0	0	0	0	0	-2	-2	0	0	0	0	0	0	0	0	0	0	0	0	0	0	0	0	0	0	0	0	0	0	0	0	0	0
S1N4	1	inter	0	0	-2	0	0	0	0	-2	0	0	0	0	0	0	0	0	0	0	0	0	0	0	-2	-1	-1	0	0	0	0	0	0	0	0	0	0	0	0	0	0	0	0	0	0	0	0	0	0
S5N1	1	inter	0	0	-2	0	0	0	0	-2	0	0	0	0	0	0	0	0	0	0	0	0	0	0	0	-1	-1	0	0	0	0	0	0	0	0	0	0	0	0	0	0	0	0	0	0	0	0	0	0
S1N4	2	inter	0	0	0	0	0	0	-2	0	0	0	0	0	0	0	0	0	0	0	-2	0	0	0	0	0	0	0	0	0	0	-1	-1	-1	-1	0	0	0	0	0	0	0	0	-2	-1	-1	-1	-1	-1
S5N1	2	inter	0	0	0	0	0	0	0	0	0	0	0	0	0	0	0	0	0	-2	-1	0	0	0	0	0	0	0	0	0	0	-1	-1	-1	-1	0	0	0	0	0	0	0	0	-2	-1	-1	-1	-1	-1
S5N1	3	inter	0	0	0	0	0	0	0	0	0	0	0	0	0	0	0	0	0	0	0	0	0	0	0	0	-2	0	0	0	0	0	0	0	0	0	0	0	0	0	0	0	0	0	0	0	0	0	0
S1N4	3	inter	0	0	0	0	0	0	0	0	0	0	0	0	0	0	0	0	0	0	0	0	0	0	0	0	0	0	0	0	0	0	0	0	0	0	0	0	0	0	0	0	0	0	0	0	0	0	0
S5N1	4	inter	0	0	0	0	0	0	0	0	-2	-2	-2	-1	-1	-1	-1	-1	-1	-1	0	0	0	0	0	0	0	0	0	0	0	0	0	0	0	0	0	0	0	0	0	0	0	0	0	0	0	0	0
S1N4	4	inter	0	0	0	0	0	0	0	0	-2	-2	-2	-2	-2	-2	-2	-1	-1	-1	0	0	0	0	0	0	0	0	0	0	0	0	0	0	0	0	0	0	0	0	0	0	0	0	0	0	0	0	0
S1N4	1	inter	0	0	0	0	0	0	0	0	0	0	0	0	0	0	0	0	0	0	-2	-2	-2	-1	-1	-1	-1	-1	-1	-1	-1	-1	-1	-1	0	0	0	-1	-1	0	0	0	0	0	0	-2	-1	0	0
S5N2	1	inter	0	0	0	0	0	0	0	0	0	0	0	0	0	0	0	0	0	0	-2	-2	-2	-1	-1	-1	-1	-1	-1	-1	-1	-1	-1	-1	0	0	0	-1	-1	0	0	0	0	0	0	-2	-1	0	0
S1N4	2	inter	0	0	0	0	0	0	0	0	0	0	0	0	0	0	0	0	0	0	0	0	0	0	0	0	0	0	0	0	0	0	0	0	0	0	0	-2	0	0	0	0	0	0	0	0	0	0	0
S5N2	2	inter	0	-2	0	-2	0	0	0	-2	0	-2	0	0	0	0	0	0	0	0	-2	0	0	0	0	0	0	0	0	0	0	0	0	0	0	0	0	0	0	0	0	0	0	0	0	0	0	0	-2
S5N2	3	inter	0	0	0	0	0	0	-2	-1	-1	-1	0	0	0	0	-2	-2	-1	-1	-1	0	0	0	0	0	0	0	0	0	0	0	-2	-2	-2	-1	0	0	0	0	0	-2	-1	0	-1	-1	-1	0	0
S1N4	3	inter	0	0	0	0	0	0	-2	-1	-1	-1	0	0	0	0	-2	-2	-1	-1	-1	0	0	0	0	0	0	0	0	0	0	0	-2	-2	-2	-1	0	0	0	0	0	-2	-1	0	-2	-2	-1	0	0
S5N2	4	inter	0	0	0	0	0	0	0	0	0	0	0	0	0	0	0	0	0	0	0	0	0	0	0	0	0	0	0	0	0	0	0	0	0	0	0	0	0	0	0	0	0	0	0	0	0	0	0
S1N4	4	inter	0	0	0	0	-2	0	0	0	0	0	0	0	0	0	0	0	0	0	0	0	0	0	0	0	0	0	0	0	0	0	0	0	0	0	0	0	0	0	0	0	0	0	0	0	0	0	0
S1N4	1	inter	0	0	0	0	0	0	0	0	0	0	0	0	-2	-2	-2	-2	-1	-1	-1	0	0	0	0	0	0	0	0	0	0	0	0	0	0	0	0	0	0	0	0	0	0	0	0	0	0	-2	-2
S5N3	1	inter	0	0	0	0	0	0	0	0	0	0	0	0	-2	-2	-2	-2	-1	-1	-1	0	0	0	0	0	0	0	0	0	0	0	0	0	0	0	0	0	0	0	0	0	0	0	0	0	0	-2	-2
S1N4	2	inter	0	0	0	0	0	0	0	0	0	0	0	0	0	-2	0	0	0	0	0	0	0	0	0	0	0	0	0	0	0	0	0	0	0	0	0	0	0	0	0	0	-1	-1	-1	-1	-1	-1	-1
S5N3	2	inter	0	0	0	0	0	0	0	0	0	0	0	0	0	-2	0	0	0	0	0	0	0	0	0	0	0	0	0	0	0	0	0	0	0	0	0	0	0	0	0	-2	-2	-2	-2	-2	-2	-2	-2
S5N3	3	inter	0	0	0	0	0	0	0	-2	-2	-2	-2	-2	-2	-2	-2	-2	-2	-2	-2	0	0	0	0	0	0	0	0	0	0	0	0	0	0	0	0	0	0	0	0	0	0	0	0	0	0	0	-1
S1N4	3	inter	0	0	0	0	0	0	0	-2	-2	-2	-2	-2	-2	-2	-2	-2	-2	-1	-1	0	0	0	0	0	0	0	0	0	0	0	0	0	0	0	0	0	0	0	0	0	0	0	0	0	0	-2	-2
S5N3	4	inter	0	0	0	0	0	0	0	0	0	-2	-2	-1	-1	-1	-1	-1	-1	-1	-1	0	-1	-1	-1	-1	-1	-1	-1	-1	-1	-1	-1	-1	0	0	0	0	0	0	0	0	0	0	0	0	0	0	0
S1N4	4	inter	0	0	0	0	0	0	0	-2	0	0	-1	-1	-1	-1	-1	-1	-1	-1	-1	0	-1	-1	-1	-1	-1	-1	-1	-1	-1	-1	-1	-1	0	0	0	0	0	0	0	0	0	0	0	0	0	0	0
S1N4	1	inter	0	0	0	0	0	0	0	0	0	0	0	0	0	0	0	0	-1	-1	-1	-1	-1	-1	-1	-1	-1	-1	-1	-1	-1	0	0	0	0	0	0	0	0	0	0	0	0	0	0	0	0	0	0
S5N4	1	inter	0	0	0	0	0	0	0	0	0	0	0	0	0	0	0	0	-1	-1	-1	-1	-1	-1	-1	-1	-1	-1	-1	-1	-1	0	0	0	0	0	0	0	0	0	0	0	0	0	0	0	0	0	0
S1N4	2	inter	0	0	0	-1	-1	-1	-1	-1	-1	-1	-1	-1	-1	0	0	0	0	0	-1	-1	0	0	0	0	-1	-1	0	0	0	0	0	0	0	0	0	0	0	0	0	0	0	0	0	0	0	0	0
S5N4	2	inter	0	0	-2	-2	-2	-2	-2	-2	-2	-2	-2	-2	-2	0	0	0	0	0	-2	-1	0	0	0	0	-2	-2	0	0	0	0	0	0	0	0	0	0	0	0	0	0	0	0	0	0	0	0	0
S5N4	3	inter	0	0	0	0	0	0	0	0	0	0	0	0	0	0	0	0	0	-2	-1	-1	-1	0	0	0	0	0	0	0	0	0	0	0	0	0	0	0	0	0	0	0	0	0	0	0	0	0	0
S1N4	3	inter	0	0	0	0	0	0	0	0	0	0	0	0	0	0	0	0	0	0	-1	-1	-1	0	0	0	0	0	0	0	0	0	0	0	0	0	0	0	0	0	0	0	0	0	0	0	0	0	0
S5N4	4	inter	0	0	-1	-1	-1	0	0	0	0	0	0	0	0	0	0	0	0	0	0	-2	-2	-2	-2	-2	-2	-2	-2	-2	-2	-2	-2	0	0	0	0	0	0	0	0	0	0	0	0	0	0	0	0
S1N4	4	inter	0	-2	-2	-2	-2	0	0	0	0	0	0	0	0	0	0	0	0	0	0	-2	-2	-2	-2	-2	-2	-2	-2	-2	-2	-2	-2	0	0	0	0	0	0	0	0	0	0	0	0	0	0	0	0
S1N5	1	inter	0	0	0	0	0	0	0	0	0	0	0	0	0	0	0	0	0	0	0	0	0	0	0	0	-2	-2	0	0	0	0	0	0	-2	-2	-1	0	0	0	0	0	0	0	0	0	-2	0	0
S3N1	1	inter	0	0	0	0	0	0	0	0	0	0	0	0	0	0	0	0	0	0	0	0	0	0	0	0	-2	-2	0	0	0	0	0	0	0	-1	-1	0	0	0	0	0	0	0	0	0	-2	0	0
S1N5	2	inter	0	0	0	0	0	0	0	0	0	0	0	0	0	0	0	0	0	0	0	0	0	0	0	0	0	0	0	-1	-1	-1	0	0	0	0	0	0	0	0	0	-2	-2	0	-2	0	0	0	0
S3N1	2	inter	0	0	0	0	0	0	0	0	0	0	0	0	0	0	0	0	0	0	0	0	-2	0	0	0	0	0	0	-1	-1	-2	0	0	0	0	0	0	0	0	0	-2	0	0	0	0	0	0	0
S3N1	3	inter	0	0	0	-2	-1	-1	0	0	0	0	0	0	2	3	-1	2	3	0	0	0	0	0	0	-2	2	0	0	0	0	0	0	-2	0	0	0	0	-2	-2	-2	0	0	0	0	0	0	0	0
S1N5	3	inter	0	0	0	3	1	1	0	0	0	0	0	0	2	3	-1	1	1	0	0	0	0	0	0	0	-1	0	0	0	0	0	0	0	0	0	0	0	0	-1	-1	0	0	0	0	0	0	0	0
S3N1	4	inter	0	0	0	0	0	0	0	0	0	0	0	0	0	0	0	0	0	0	0	0	0	0	0	0	0	0	0	0	0	0	0	0	0	0	0	0	0	0	0	-2	-2	-2	0	0	0	0	0
S1N5	4	inter	0	0	0	0	0	0	0	0	0	0	0	0	0	0	0	0	0	0	0	0	0	0	0	0	0	0	0	0	0	0	0	0	0	0	0	0	0	0	0	0	-1	-1	0	0	0	0	0
S1N5	1	inter	0	-2	-2	0	0	0	0	0	0	0	0	-1	0	0	0	0	0	0	0	0	0	0	0	0	0	0	0	0	0	0	0	0	0	0	0	0	0	0	-2	-2	0	0	0	0	0	0	0
S3N2	1	inter	0	-2	-1	0	0	0	0	0	0	0	-2	-2	0	0	0	0	0	0	0	0	0	0	0	0	0	0	0	0	0	0	0	0	0	0	0	0	0	0	-2	-2	0	0	0	0	0	0	0
S1N5	2	inter	0	0	0	0	0	-2	0	0	0	0	0	0	0	0	0	-2	-1	0	0	0	0	0	0	-2	0	0	0	0	0	0	0	0	0	0	0	0	0	0	0	0	0	-1	0	0	0	0	0
S3N2	2	inter	0	0	0	0	0	-2	0	0	-2	0	0	0	0	0	0	0	-1	0	0	0	0	0	0	-2	0	0	0	0	0	-2	0	0	0	0	0	0	0	0	0	0	-2	-2	0	0	0	0	0
S3N2	3	inter	0	0	0	0	0	0	0	0	0	0	0	0	0	0	0	0	0	0	0	0	0	0	0	0	0	0	0	0	0	0	0	0	0	0	0	0	0	0	0	0	0	0	0	0	0	0	-2
S1N5	3	inter	0	0	0	0	0	0	0	0	0	0	0	0	0	0	0	0	0	0	0	0	0	0	0	0	0	0	0	0	0	0	0	0	0	0	0	0	0	0	0	0	0	0	0	0	0	0	-2
S3N2	4	inter	0	0	0	0	0	0	0	0	0	0	0	0	0	-2	0	0	0	0	0	0	0	0	-2	0	0	0	0	0	0	0	0	0	0	-2	-2	0	0	0	0	0	0	0	0	0	0	0	0
S1N5	4	inter	0	0	0	0	0	0	0	-2	0	0	0	0	0	-2	0	0	0	0	0	0	0	0	0	0	0	0	0	0	0	0	0	0	0	-2	-1	0	0	0	0	0	0	0	0	0	0	0	0
S1N5	1	inter	0	0	0	0	0	0	0	0	0	0	0	0	-2	-2	-2	0	0	-2	0	0	0	0	0	0	0	-2	0	0	0	0	-2	0	0	0	-2	0	0	0	0	0	0	0	0	0	0	-2	-2
S4N1	1	inter	0	0	0	0	0	0	0	0	0	0	0	0	0	-2	-2	0	0	-2	0	0	0	0	0	0	0	-2	0	0	0	0	-2	0	0	0	-2	0	0	0	0	0	0	0	0	0	0	-2	-2
S1N5	2	inter	0	0	0	0	0	0	0	0	-2	-2	-2	-2	-2	-2	-2	-2	-2	-2	-1	0	0	0	0	0	0	0	0	0	0	-2	-2	0	0	0	0	0	0	0	0	0	0	-2	0	0	0	0	0
S4N1	2	inter	0	0	0	0	0	0	0	0	0	-2	-2	-2	-2	-2	-2	-2	-1	-2	-2	0	0	0	0	0	0	0	0	0	0	0	-2	0	0	0	0	0	0	0	0	0	0	-2	0	0	0	0	0
S4N1	3	inter	0	0	0	0	0	0	0	-2	0	0	0	0	0	0	0	0	0	0	0	0	0	0	0	0	-2	-2	0	0	0	0	0	0	-2	0	0	0	0	0	0	0	0	-2	0	0	0	0	0
S1N5	3	inter	0	0	0	0	0	0	0	-2	0	0	0	0	0	0	0	0	0	0	0	0	0	0	0	0	0	-1	0	0	0	0	0	0	-2	0	0	0	0	0	0	0	0	0	0	0	0	0	0
S4N1	4	inter	0	0	0	0	0	0	0	0	0	0	-1	3	3	3	3	3	3	3	3	3	3	3	3	3	3	3	3	3	3	3	3	3	3	3	3	3	3	3	3	-2	-2	0	0	0	-2	-2	3
S1N5	4	inter	0	0	0	0	0	3	0	0	0	0	-1	1	1	1	1	1	1	1	1	1	1	1	1	1	1	1	1	1	1	1	1	1	1	1	1	1	1	1	1	0	0	0	0	0	0	-1	-1
S1N5	1	inter	0	0	0	0	0	-1	-2	0	0	0	0	0	0	0	0	-2	0	0	0	0	0	0	0	0	0	0	0	0	0	0	0	0	0	0	0	-2	0	0	0	0	0	0	0	0	0	0	0
S5N1	1	inter	0	0	0	0	-2	3	0	0	0	0	0	0	0	0	0	-2	0	0	0	0	0	0	0	0	0	0	0	0	0	0	0	0	0	0	0	-2	0	0	0	0	0	0	0	0	0	0	0
S1N5	2	inter	0	0	0	0	0	0	0	0	0	0	0	0	0	0	0	0	-2	0	0	0	0	0	0	0	0	0	0	0	0	0	0	0	0	0	0	0	0	0	-2	0	0	0	0	0	-2	0	0
S5N1	2	inter	0	0	0	0	0	0	-2	0	0	0	0	0	0	0	0	0	-2	0	0	0	0	0	0	0	0	0	0	0	0	0	0	0	0	-2	0	0	0	0	-2	0	0	0	0	0	-2	0	0
S5N1	3	inter	0	0	0	0	0	-2	0	0	0	0	0	0	0	0	0	0	0	0	0	0	0	0	0	0	0	0	-2	0	0	0	0	0	0	0	0	-2	0	0	0	0	0	0	0	0	0	0	0
S1N5	3	inter	0	0	0	0	0	-2	0	0	0	0	0	0	0	-2	0	0	0	0	0	0	0	0	0	0	0	0	-2	0	0	0	0	0	0	0	0	-2	0	0	-2	0	0	0	0	0	0	0	0
S5N1	4	inter	0	0	0	0	0	0	-2	-2	-2	0	0	0	0	0	0	0	0	0	0	0	0	0	0	0	0	0	0	0	0	0	-2	-2	0	0	0	0	-2	-2	-1	0	0	-2	0	-2	-2	-2	-2
S1N5	4	inter	0	0	0	0	0	0	0	0	0	0	0	0	0	0	0	0	0	0	0	0	-2	0	0	0	0	-2	0	0	0	0	-2	0	0	0	0	0	0	-1	-2	0	0	0	0	0	-1	-1	-1
S1N5	1	inter	0	-2	-2	0	0	0	-2	-1	-2	-1	0	0	0	0	0	0	0	0	0	0	0	0	0	0	0	0	0	0	0	0	0	0	-2	0	0	0	0	0	0	0	0	0	0	0	0	0	0
S5N2	1	inter	0	0	-1	0	0	0	0	-1	-1	-2	0	0	0	0	0	0	0	0	0	0	0	0	0	0	0	0	0	0	0	0	0	0	0	0	0	0	0	0	0	0	0	0	0	0	0	0	0
S1N5	2	inter	0	0	0	0	-1	-1	-1	-1	-1	-1	-1	-1	-1	-1	-1	-1	-1	-1	-1	-1	-1	-1	0	0	0	0	0	0	0	0	0	0	0	0	0	0	0	0	0	0	0	0	0	0	0	0	0
S5N2	2	inter	0	0	0	0	-1	-1	-1	-1	-1	-1	-1	-1	-1	-1	-1	-1	-1	-1	-1	-1	-1	-1	0	0	0	0	0	0	0	0	0	0	0	0	0	0	0	0	0	0	0	0	0	0	0	0	0
S5N2	3	inter	0	0	0	-2	-2	0	0	0	0	0	0	0	0	0	0	0	0	0	0	0	0	0	0	0	-2	-2	-2	-2	-2	-2	-2	-2	-2	-2	0	0	0	0	0	0	0	0	0	-2	0	0	0
S1N5	3	inter	0	0	0	-2	-2	0	0	0	-2	0	0	0	0	0	0	0	0	0	0	0	0	0	0	0	0	-1	-1	-1	-1	-1	-1	-1	-1	-1	0	0	0	0	0	0	0	0	0	-2	0	0	0
S5N2	4	inter	0	0	0	-2	0	0	0	-2	0	0	0	0	0	0	0	0	-2	-1	0	0	0	0	0	0	0	0	-2	-2	0	0	0	0	0	0	0	-2	0	0	0	0	0	0	0	0	0	0	0
S1N5	4	inter	0	0	-2	0	-2	0	0	0	0	0	-2	0	0	0	0	0	-2	-2	0	0	0	0	0	0	0	0	0	-1	0	0	0	0	0	0	0	-2	0	0	0	0	0	0	-2	0	0	0	0
S1N5	1	inter	0	0	0	0	0	0	0	0	0	0	0	0	0	0	0	0	0	0	0	0	0	0	0	0	0	0	0	0	0	0	0	0	0	0	0	0	0	0	0	0	0	0	0	0	0	0	0
S5N3	1	inter	0	0	0	0	0	0	0	0	0	0	0	0	0	0	0	0	0	0	0	0	0	0	0	0	0	0	0	0	0	0	0	0	0	0	0	0	0	0	0	0	0	0	0	0	0	0	0
S1N5	2	inter	0	0	0	0	0	0	0	0	0	0	0	-2	0	0	0	0	0	0	0	0	0	0	0	0	0	0	0	0	0	0	0	-1	-1	0	0	0	0	0	0	0	0	0	0	0	0	0	0
S5N3	2	inter	0	0	0	0	0	0	0	0	0	0	0	0	0	0	0	0	0	0	0	0	0	0	0	0	0	0	0	0	0	0	-2	-2	-2	0	0	0	0	0	0	0	0	0	0	0	0	0	0
S5N3	3	inter	0	0	0	0	0	0	0	0	0	0	0	0	0	0	0	0	0	0	0	0	0	0	0	-1	0	0	0	-2	0	0	0	0	0	0	0	-2	0	0	0	0	0	0	0	0	0	0	0
S1N5	3	inter	0	0	0	0	0	0	0	0	0	0	0	0	0	0	0	0	0	0	0	0	0	0	-2	-2	0	0	0	0	0	0	0	0	0	0	0	0	0	0	0	0	0	0	0	0	0	0	0
S5N3	4	inter	0	0	0	0	0	0	0	0	0	0	0	0	0	0	0	0	0	0	0	0	0	0	0	0	0	0	0	0	0	0	0	0	0	0	0	0	-2	-1	-1	0	0	0	0	0	0	0	0
S1N5	4	inter	0	0	0	0	0	0	0	0	0	-2	0	0	0	0	0	0	-2	0	0	0	0	0	0	0	0	0	0	0	0	0	0	0	0	0	0	0	-2	-1	-1	0	0	0	0	0	0	0	0
S1N5	1	inter	0	0	-2	0	0	0	0	0	-2	-1	-2	0	0	0	0	-2	0	-2	0	0	0	0	0	0	0	-2	0	0	0	0	0	-2	0	0	0	0	0	0	0	0	0	0	0	0	0	0	0
S5N4	1	inter	0	0	-2	0	0	0	0	0	-2	-1	-2	0	0	0	0	-2	0	-2	0	0	0	0	0	0	0	-2	0	0	0	0	0	-2	0	0	0	0	0	0	0	0	0	0	0	0	0	0	0
S1N5	2	inter	0	0	0	0	0	0	0	0	0	0	0	0	-2	-2	0	0	0	0	0	0	0	0	0	-1	-1	-1	-1	-1	-1	-1	-1	-1	0	0	0	0	0	0	0	0	0	0	0	0	0	0	0
S5N4	2	inter	0	0	0	0	0	0	0	0	0	0	0	0	0	-1	0	0	0	0	0	0	0	0	-2	-2	-2	-2	-2	-2	-2	-2	-2	-2	0	0	0	0	0	0	0	0	0	0	-2	0	0	0	0
S5N4	3	inter	0	0	0	0	0	0	0	0	0	0	0	0	0	0	0	0	0	0	0	0	0	0	0	0	0	0	0	0	0	0	0	0	0	-2	-2	-2	-2	-2	-2	-2	-2	-2	-2	-1	0	0	0
S1N5	3	inter	0	0	0	0	-2	0	0	0	0	0	0	0	0	0	0	0	0	0	0	0	0	0	0	-2	0	0	0	0	0	0	0	0	0	-2	-2	-2	-1	-1	-1	-1	-1	-1	-1	-1	0	0	0
S5N4	4	inter	0	0	0	-2	0	0	0	0	-2	-2	0	0	0	0	0	0	0	0	0	0	-1	0	0	0	0	0	0	0	-2	-2	-2	-2	0	0	-2	0	0	0	0	0	-2	-2	-2	0	0	0	0
S1N5	4	inter	0	0	0	-2	0	0	0	-2	-1	-1	0	0	0	0	0	0	0	0	0	-2	-1	0	0	0	0	0	0	0	-2	-2	-2	-2	0	0	0	0	0	0	0	0	-2	-2	-2	0	0	0	0
S3N1	1	inter	0	0	0	0	0	0	0	0	0	0	0	0	0	0	0	0	0	0	0	-2	0	0	0	-2	0	0	0	0	0	0	0	0	0	0	0	-2	0	0	0	0	0	0	-2	0	0	0	0
S3N2	1	inter	0	0	0	0	0	0	0	0	0	0	0	0	0	0	0	0	0	0	0	0	0	0	0	-2	0	0	0	0	0	0	0	0	0	0	0	-2	0	0	0	0	0	0	-2	0	0	0	0
S3N1	2	inter	0	0	0	0	0	0	0	0	0	0	0	0	0	0	0	0	0	-2	-2	0	0	0	0	0	0	0	0	0	0	0	0	0	0	0	0	0	0	0	0	0	0	0	0	0	0	0	0
S3N2	2	inter	0	0	0	0	0	0	0	0	0	0	0	0	0	0	0	0	0	-2	-2	0	0	0	0	0	0	0	0	0	0	0	0	0	0	0	0	0	0	0	0	0	0	0	0	0	0	0	0
S3N2	3	inter	0	-2	0	0	0	0	0	0	0	0	0	-2	0	0	0	0	0	0	0	0	0	0	0	0	0	0	0	0	0	0	0	0	0	0	0	0	0	0	0	0	0	0	0	0	0	0	0
S3N1	3	inter	0	-2	0	0	0	0	0	0	0	0	0	0	0	0	0	0	0	0	0	0	0	0	0	0	0	0	0	0	0	0	0	0	0	0	0	0	0	0	0	0	0	-2	-2	-2	0	0	0
S3N2	4	inter	0	0	0	0	0	0	0	-2	0	-2	0	-2	0	0	0	-2	0	0	0	0	0	0	0	0	0	-2	-2	0	0	0	-1	-1	0	0	0	0	-2	-2	0	0	0	-1	-1	-1	0	0	0
S3N1	4	inter	0	0	0	0	0	0	0	0	0	-2	0	0	0	0	0	0	0	0	0	0	0	0	0	0	0	0	-2	0	0	0	-1	-1	0	0	0	0	-2	-1	0	0	0	-1	-2	-2	0	0	0
S3N1	1	inter	0	-2	3	3	1	0	0	0	-2	0	0	0	-2	0	0	0	0	0	0	0	0	0	0	0	0	0	0	-2	0	-2	0	0	0	0	0	0	0	0	0	0	0	0	-2	-2	-2	-2	-2
S4N1	1	inter	0	0	0	0	-2	0	0	0	-2	0	0	0	-2	0	0	0	0	0	0	0	0	0	0	0	0	0	0	0	0	0	0	0	0	0	0	0	0	0	0	0	0	0	0	-1	-1	-1	-1
S3N1	2	inter	0	0	0	0	0	0	-2	-2	-2	0	1	1	1	1	1	1	1	1	1	1	1	1	1	1	1	1	1	1	1	1	1	1	1	1	1	1	1	1	1	1	1	1	1	1	1	1	1
S4N1	2	inter	0	0	0	0	0	0	0	-1	-1	3	3	3	3	3	3	3	3	3	3	3	3	3	3	3	3	3	3	3	3	3	3	3	3	3	3	3	3	3	3	3	3	3	3	3	3	3	3
S4N1	3	inter	0	0	-2	0	0	0	0	0	0	0	0	0	0	0	0	-2	0	0	0	0	0	0	0	0	0	0	0	0	0	0	0	0	0	0	0	-2	0	0	0	0	0	0	-2	0	0	0	0
S3N1	3	inter	0	0	0	0	0	0	0	0	0	-2	0	0	0	0	0	0	0	0	0	0	0	0	0	0	0	0	-2	0	0	-2	0	0	0	0	0	-2	0	0	0	0	0	0	-2	-2	0	0	0
S4N1	4	inter	0	3	1	1	1	1	1	1	1	1	1	1	1	1	1	1	1	1	1	1	1	1	1	1	1	1	1	1	1	1	1	1	1	1	1	1	1	1	1	1	1	1	1	1	1	1	1
S3N1	4	inter	0	0	1	1	1	1	1	1	1	1	1	1	1	1	1	1	1	1	1	1	1	1	1	1	1	1	1	1	1	1	1	1	1	1	1	1	1	1	1	1	1	1	1	1	1	1	1
S3N1	1	inter	0	0	0	0	0	0	0	0	0	0	0	0	0	0	0	0	0	0	0	0	0	0	0	0	0	-2	-2	-2	-2	0	0	0	0	0	0	0	0	0	0	0	0	0	0	0	0	0	0
S5N1	1	inter	0	0	0	0	0	0	0	0	0	0	0	0	0	0	0	0	0	0	0	0	0	0	0	0	0	-2	-2	-2	-2	0	0	0	0	0	0	0	0	0	0	0	0	0	0	0	0	0	0
S3N1	2	inter	0	0	0	0	0	0	0	0	0	0	0	0	0	0	0	0	0	0	0	0	0	0	0	0	0	0	-2	0	0	0	0	0	0	0	0	0	0	0	0	0	0	0	0	0	0	0	0
S5N1	2	inter	0	0	0	0	0	0	0	0	0	0	0	0	0	0	0	0	0	0	0	0	0	0	0	0	0	0	-2	0	0	0	0	0	0	0	0	0	0	0	0	0	0	0	0	0	0	0	0
S5N1	3	inter	0	0	0	0	0	0	-2	-2	0	0	0	0	0	0	0	0	0	0	0	0	0	0	0	0	0	0	0	0	0	0	0	0	0	0	0	0	0	0	0	0	0	0	0	0	0	0	0
S3N1	3	inter	0	0	0	0	0	0	-2	0	0	0	0	0	0	0	0	0	0	0	0	-2	0	0	0	0	0	0	0	0	0	0	0	0	0	0	0	0	0	0	0	0	0	0	0	0	0	0	0
S5N1	4	inter	0	0	-2	0	0	0	0	0	0	0	0	0	-2	3	3	3	3	3	3	3	3	3	3	1	1	1	1	1	1	1	1	1	1	1	1	1	1	1	1	1	1	1	1	1	1	1	1
S3N1	4	inter	0	0	-2	0	0	0	0	0	0	0	0	0	0	1	1	1	1	1	1	1	1	1	1	0	0	0	0	0	0	0	0	0	0	0	0	0	0	0	0	0	0	0	0	0	0	0	0
S3N1	1	inter	0	0	0	0	0	0	0	0	0	0	-2	-2	-2	0	0	0	0	0	0	-2	-1	0	0	0	0	0	0	-2	-2	0	0	0	0	-2	-1	-1	0	0	0	0	0	0	0	0	0	0	-2
S5N2	1	inter	0	0	0	0	0	0	0	0	0	0	-2	-2	-2	0	0	0	0	0	0	-2	-2	0	0	0	0	0	0	-2	-1	0	0	0	0	-2	-1	-1	0	0	0	0	0	-2	0	0	0	0	0
S3N1	2	inter	0	-2	0	0	0	0	-2	-2	0	0	0	0	0	0	0	0	0	0	0	0	0	0	0	0	0	0	0	0	0	0	0	0	0	0	0	0	0	0	0	0	0	0	0	0	0	0	0
S5N2	2	inter	0	-2	0	0	0	0	0	0	0	0	0	0	0	0	0	0	0	0	0	0	0	0	0	0	0	0	0	0	0	0	0	0	0	0	0	0	0	0	0	0	0	0	0	0	0	0	0
S5N2	3	inter	0	0	0	0	-2	0	0	0	0	0	0	0	0	0	0	0	0	0	0	0	0	0	0	0	0	0	0	0	-2	0	0	0	0	0	0	0	0	0	0	0	0	0	0	0	0	0	0
S3N1	3	inter	0	0	0	0	-2	0	0	0	0	0	0	0	0	0	0	0	0	0	0	0	-2	0	0	0	0	0	0	-2	0	0	0	0	0	0	0	0	0	0	0	0	0	0	0	0	0	0	0
S5N2	4	inter	0	-2	-2	0	0	0	0	0	0	0	-2	0	0	0	0	0	0	0	0	0	0	0	0	0	0	0	0	0	0	0	0	0	0	0	0	0	0	0	0	0	-2	0	0	0	0	-1	-1
S3N1	4	inter	0	-2	-2	0	0	0	-2	0	0	0	0	0	0	0	0	0	0	0	0	0	0	0	0	0	0	0	0	0	0	0	0	0	0	0	0	0	0	0	0	0	0	0	0	0	-2	-1	-1
S3N1	1	inter	0	0	0	0	0	0	0	0	0	0	0	0	0	0	0	0	0	0	0	0	0	0	0	0	0	0	0	0	-2	-2	-2	0	0	0	0	0	0	0	0	0	0	0	0	0	0	-2	-1
S5N3	1	inter	0	0	0	0	0	0	0	0	0	0	0	0	0	0	0	0	0	0	0	0	0	0	0	0	0	0	0	0	0	-1	-1	0	0	0	0	0	0	0	0	0	0	0	0	0	0	-2	-1
S3N1	2	inter	0	0	0	0	0	-2	0	-2	0	0	0	0	0	0	0	0	-2	0	0	0	0	0	0	-2	0	0	0	0	0	-2	0	-2	-2	0	0	0	0	0	0	-2	0	0	0	0	0	0	0
S5N3	2	inter	0	0	0	0	0	0	0	0	0	0	0	0	0	0	0	0	0	0	0	0	0	0	0	0	0	0	0	0	0	0	0	0	-2	0	0	0	0	0	0	-2	0	0	0	0	0	0	0
S5N3	3	inter	0	-2	-2	0	0	0	0	0	0	0	0	0	0	0	0	0	0	0	-2	0	0	-2	3	3	3	3	3	3	3	3	1	1	1	1	1	1	1	1	1	1	1	1	1	1	1	1	1
S3N1	3	inter	0	-2	-2	0	-2	0	0	0	0	0	0	0	0	0	0	0	0	0	-2	0	0	0	1	1	1	1	1	1	1	1	1	1	1	1	1	1	1	1	1	1	1	1	1	1	1	1	1
S5N3	4	inter	0	0	0	0	0	0	0	0	0	0	0	0	0	0	0	0	0	0	0	0	0	0	0	0	0	0	0	0	0	0	0	0	0	0	0	0	0	0	0	0	0	0	0	0	0	0	0
S3N1	4	inter	0	0	0	0	0	0	0	-2	0	0	0	0	-2	0	0	0	0	0	-2	0	0	0	0	0	0	0	0	0	0	0	0	0	0	0	0	0	0	0	0	0	0	0	0	0	0	0	-2
S3N1	1	inter	0	0	0	0	0	0	0	0	0	0	0	0	0	0	0	0	0	0	0	0	0	0	0	0	-2	0	0	0	0	0	0	0	0	0	0	0	0	0	0	0	0	0	0	0	0	0	0
S5N4	1	inter	0	0	0	0	0	0	0	0	0	0	0	0	0	0	0	0	0	0	0	0	0	0	0	0	0	0	0	0	0	0	0	0	0	0	0	0	0	0	0	0	0	0	0	0	0	0	0
S3N1	2	inter	0	0	0	0	0	0	0	0	0	0	0	0	0	0	0	0	0	0	0	0	0	0	0	0	0	0	0	0	0	0	0	0	0	0	0	0	0	0	0	-2	0	0	0	0	0	0	0
S5N4	2	inter	0	0	0	0	-2	0	0	0	0	0	0	0	0	0	0	0	0	0	0	0	0	0	0	0	0	0	0	0	0	0	0	0	0	0	0	0	0	0	0	-2	0	0	0	0	0	0	0
S5N4	3	inter	0	0	0	0	0	0	0	0	0	0	0	0	0	0	0	0	0	0	0	0	0	0	-2	-2	0	0	0	0	0	0	-2	0	0	0	0	0	0	0	0	0	0	0	0	0	0	0	0
S3N1	3	inter	0	0	0	0	0	0	0	0	0	0	0	0	0	0	0	0	0	0	0	0	0	0	0	0	0	0	0	0	0	0	0	-2	0	0	0	0	0	0	0	0	0	0	0	0	0	0	0
S5N4	4	inter	0	0	0	0	0	0	0	0	0	0	0	0	0	0	0	3	3	3	3	3	3	-1	3	3	3	3	3	3	3	3	3	3	3	3	3	3	3	3	0	0	0	0	0	0	0	-2	0
S3N1	4	inter	0	0	0	0	0	0	0	0	0	0	0	0	0	0	-2	-1	1	1	1	1	1	1	1	1	1	1	1	1	1	1	1	1	1	1	1	1	1	1	0	0	0	0	0	0	0	-2	0
S3N2	1	inter	0	0	0	0	0	0	-2	0	0	0	0	0	0	0	0	0	0	0	0	0	0	0	0	0	0	0	0	0	0	0	0	0	0	0	0	0	-2	0	0	0	0	0	0	0	0	0	0
S4N1	1	inter	0	0	0	0	0	0	-2	0	0	0	0	0	0	0	0	0	0	0	0	0	0	0	0	0	-2	0	0	0	0	0	0	-2	0	0	0	0	-2	0	0	0	0	0	0	0	0	0	0
S3N2	2	inter	0	0	0	0	0	0	0	0	0	0	0	0	2	2	0	0	0	0	0	0	0	0	0	0	0	0	0	0	0	0	0	0	-2	-1	0	0	0	0	0	0	0	0	0	0	0	0	0
S4N1	2	inter	0	0	0	0	0	0	0	0	0	0	0	0	0	-2	0	0	0	0	0	0	0	0	0	0	0	0	0	0	0	0	0	0	-2	-1	0	0	0	0	0	0	0	0	0	0	0	0	0
S4N1	3	inter	0	0	0	0	-2	-2	-2	-1	0	0	0	0	0	0	0	0	0	0	0	0	0	0	0	0	0	0	0	0	0	0	0	0	0	0	0	0	0	0	0	0	0	0	0	0	0	0	0
S3N2	3	inter	0	0	0	0	0	-1	-1	-1	0	0	0	0	0	0	0	0	0	0	0	0	0	0	0	0	0	0	0	0	0	0	0	0	0	0	0	0	0	0	0	0	0	0	0	0	0	0	0
S4N1	4	inter	0	0	0	0	0	0	0	-2	2	-1	2	-1	0	0	0	0	0	0	0	0	0	0	0	0	0	0	0	0	0	0	0	0	0	0	0	0	0	0	0	0	0	0	0	0	0	0	0
S3N2	4	inter	0	0	0	0	0	0	0	-2	-2	-2	-1	-1	0	0	0	0	0	0	0	0	0	0	0	0	0	0	0	0	0	0	0	0	0	0	0	0	0	0	0	0	0	0	0	0	0	0	0
S3N2	1	inter	0	0	0	0	0	0	0	0	0	0	0	0	0	0	0	0	0	0	0	0	0	0	0	0	0	-2	-1	-1	-1	-1	-1	-1	-1	-1	-1	0	0	0	0	0	0	0	0	0	0	0	0
S5N1	1	inter	0	0	0	0	0	0	0	0	0	0	0	0	0	0	0	0	0	0	0	0	0	0	0	0	0	0	-1	-1	-1	-1	-1	-1	-1	-1	-1	0	0	0	0	0	0	0	0	0	0	0	0
S3N2	2	inter	0	0	0	0	0	0	0	0	0	0	0	0	0	0	0	0	0	0	0	0	0	0	0	0	0	0	0	0	0	0	0	0	0	0	0	0	0	0	0	0	0	0	0	0	0	0	0
S5N1	2	inter	0	0	0	0	0	0	0	0	0	0	0	0	0	0	0	0	0	0	0	0	0	0	0	0	0	0	0	0	0	0	0	0	0	0	0	0	0	0	0	0	0	0	0	0	0	0	0
S5N1	3	inter	0	0	0	0	0	0	0	0	0	0	0	0	0	0	0	0	0	0	0	0	0	0	0	0	0	0	0	0	0	0	0	0	0	0	0	0	0	0	0	0	0	-2	-2	-2	-2	-2	-2
S3N2	3	inter	0	0	0	0	0	0	0	0	0	0	0	0	0	0	0	0	0	0	0	0	0	0	0	0	0	0	0	0	0	0	0	0	0	0	0	0	0	0	0	0	0	0	-1	-1	-1	-1	-1
S5N1	4	inter	0	-2	0	0	0	0	0	0	0	0	0	0	0	0	0	0	0	0	0	0	0	-2	0	0	0	0	0	0	0	0	0	0	0	0	0	0	0	0	0	0	0	0	0	0	0	0	0
S3N2	4	inter	0	0	0	0	0	0	0	0	0	0	0	0	0	0	0	0	0	0	0	0	0	-2	0	0	0	0	0	0	0	0	0	0	0	0	0	0	0	0	0	0	0	0	0	0	0	0	0
S3N2	1	inter	0	0	0	0	0	0	0	0	0	0	0	0	0	0	0	0	0	0	0	0	0	0	0	0	0	0	0	0	0	0	0	0	0	0	0	0	0	-2	-1	-1	-1	-1	-1	-1	0	0	0
S5N2	1	inter	0	0	-2	0	0	0	0	0	0	0	0	0	0	0	0	0	0	0	0	0	0	0	0	0	0	0	0	0	0	0	0	0	0	0	0	0	0	0	-1	-1	-1	-1	-1	-1	0	0	0
S3N2	2	inter	0	0	0	0	0	0	0	0	0	0	0	0	0	-1	-1	0	0	0	0	0	0	0	0	0	0	0	0	0	0	0	0	-2	-2	-2	-2	-2	-1	2	2	0	0	0	0	0	0	0	0
S5N2	2	inter	0	0	0	0	0	-2	0	0	0	0	0	0	0	-1	-1	0	0	0	0	0	0	0	0	0	0	0	0	0	0	0	0	-2	-1	-1	-1	-1	-1	-1	1	0	0	0	0	0	0	0	0
S5N2	3	inter	0	0	0	0	0	0	0	0	0	0	0	0	0	0	0	0	0	0	0	0	0	0	0	0	0	0	0	0	0	-2	0	0	0	0	0	0	0	0	0	0	0	0	0	0	0	0	0
S3N2	3	inter	0	0	0	0	0	0	0	0	0	0	0	0	0	0	0	0	0	0	0	0	0	0	0	0	0	0	0	0	0	0	0	0	0	0	0	0	0	0	0	0	0	0	0	-2	0	0	0
S5N2	4	inter	0	0	0	0	0	0	0	0	0	0	0	0	0	0	0	0	0	0	0	0	0	0	0	0	0	0	0	0	0	0	0	0	0	0	0	0	0	0	0	0	0	0	0	0	0	0	0
S3N2	4	inter	0	0	0	0	-2	0	0	0	0	-2	0	0	0	0	0	0	0	0	0	0	0	0	0	0	0	0	0	0	0	0	0	0	0	0	0	0	0	0	0	0	0	0	0	0	0	0	0
S3N2	1	inter	0	0	0	0	0	0	0	0	0	0	0	0	0	0	0	-2	-2	-2	-2	0	0	0	0	0	0	0	0	0	0	0	-1	-1	-1	-2	-2	0	0	0	0	0	0	0	0	0	0	0	0
S5N3	1	inter	0	0	-2	0	0	0	0	0	0	0	0	0	0	0	0	-2	-2	-2	-2	0	0	0	0	0	0	0	0	0	0	-2	-1	-1	-1	0	0	0	0	0	0	0	0	0	0	0	0	0	0
S3N2	2	inter	0	0	0	0	0	0	0	0	0	0	0	0	0	0	0	0	0	-1	-1	-1	0	0	0	0	0	0	0	0	0	0	-1	-1	0	0	0	0	0	0	0	0	0	0	0	0	0	0	0
S5N3	2	inter	0	0	0	0	0	0	0	0	0	0	0	-2	0	0	0	0	0	-2	-1	-1	0	0	0	0	0	0	0	0	0	-2	-2	-1	0	0	0	0	0	0	0	0	0	0	0	0	0	0	0
S5N3	3	inter	0	0	0	0	0	0	0	0	0	0	0	0	0	0	0	0	0	0	0	0	0	0	0	0	0	0	0	0	-2	-2	-2	-2	-2	-1	0	0	0	0	0	0	0	0	0	0	0	0	0
S3N2	3	inter	0	0	0	0	-2	0	0	0	0	0	0	0	0	0	0	0	0	0	0	0	0	0	0	0	0	0	0	0	0	-1	-1	-1	-1	-1	0	0	0	0	0	0	0	0	0	0	0	0	0
S5N3	4	inter	0	-2	0	0	0	0	0	0	0	0	0	0	0	0	0	0	0	0	0	0	-2	-1	-2	-1	0	0	0	0	0	0	0	0	0	0	0	0	0	0	0	0	0	0	0	0	0	0	0
S3N2	4	inter	0	0	0	0	0	0	0	0	0	0	0	0	0	0	0	0	0	0	0	0	-2	-1	-2	-1	0	0	0	0	0	0	0	0	0	0	0	0	0	0	0	0	0	0	0	0	0	0	0
S3N2	1	inter	0	0	0	0	0	0	0	-1	0	0	0	0	0	0	0	0	0	0	0	0	0	0	0	0	0	0	0	0	0	0	0	0	0	0	0	0	0	0	0	0	0	0	0	-2	0	0	0
S5N4	1	inter	0	-2	0	0	-2	0	0	-1	0	0	0	0	0	0	-2	0	0	0	0	0	0	0	0	0	0	0	0	0	0	0	0	0	0	0	0	0	0	0	0	0	0	0	0	-2	0	0	0
S3N2	2	inter	0	0	0	0	0	0	0	0	0	0	0	0	0	0	0	0	0	0	0	0	0	0	0	0	0	0	0	0	0	0	0	0	0	0	0	0	0	0	0	0	0	0	0	0	0	0	0
S5N4	2	inter	0	0	0	0	0	0	-2	0	0	0	0	0	0	0	0	0	0	0	0	-2	0	0	0	0	0	0	0	0	0	0	0	0	0	0	0	0	0	0	0	0	0	0	0	0	0	0	0
S5N4	3	inter	0	0	0	0	0	0	0	0	0	0	0	0	0	0	0	0	0	0	0	0	0	0	-2	-2	-2	-2	-2	0	0	0	0	0	0	0	0	0	0	0	0	0	0	0	0	0	0	0	0
S3N2	3	inter	0	0	0	0	0	0	0	0	0	0	0	0	0	0	0	0	0	0	0	0	0	0	0	-1	-1	-1	-1	0	0	0	0	0	0	0	0	0	0	0	0	0	-2	0	0	0	0	-2	0
S5N4	4	inter	0	-2	0	0	0	0	0	0	0	0	0	0	0	0	0	0	0	0	0	0	0	-2	0	0	0	0	0	0	0	0	0	0	0	0	0	0	0	0	0	0	0	0	0	0	0	0	0
S3N2	4	inter	0	-2	0	0	-2	0	0	0	0	0	0	0	0	0	0	0	0	0	0	0	0	0	0	0	0	0	0	0	0	0	0	0	0	0	0	0	0	0	0	0	0	0	0	0	0	0	0
S4N1	1	inter	0	0	0	0	0	0	0	0	0	0	0	0	0	0	0	0	0	0	0	0	0	0	0	0	0	0	0	0	0	0	0	0	0	0	0	0	0	0	0	0	0	0	0	0	0	-2	-1
S5N1	1	inter	0	-2	0	0	0	0	0	0	0	0	0	0	0	0	0	0	0	0	0	0	0	0	0	0	0	0	0	0	0	0	0	0	0	0	0	0	0	0	0	0	0	0	0	0	0	-2	-1
S4N1	2	inter	0	-2	-1	0	0	0	0	0	0	0	-2	0	0	0	0	-2	0	0	0	0	0	0	0	0	0	0	0	0	0	0	0	0	0	0	0	0	0	0	0	0	0	0	-1	0	0	0	0
S5N1	2	inter	0	0	-2	0	0	0	0	0	-2	0	-2	0	0	0	0	-2	0	0	0	0	0	0	0	0	0	0	0	0	0	0	0	0	0	0	0	-2	0	0	0	0	0	-2	-2	0	0	0	0
S5N1	3	inter	0	0	0	0	0	0	0	0	0	0	-1	-1	-1	-2	0	0	0	0	0	0	0	0	0	0	0	0	0	0	0	0	0	0	0	0	0	0	0	0	0	0	0	0	0	0	0	0	0
S4N1	3	inter	0	-2	-2	0	0	0	0	0	0	0	-2	-2	-2	-1	0	0	0	0	0	0	0	0	0	0	0	0	0	0	0	0	0	0	0	0	0	0	0	0	0	0	0	0	0	0	0	0	0
S5N1	4	inter	0	0	0	-2	0	-2	0	0	0	0	0	0	0	0	0	0	0	0	0	0	0	0	0	0	0	0	0	0	0	0	0	-2	-2	-1	-1	-1	-1	-2	-2	-2	-2	-2	0	0	0	0	0
S4N1	4	inter	0	0	0	-2	0	-2	0	0	0	0	0	0	0	0	0	0	0	0	0	0	0	0	0	0	0	0	0	0	0	0	0	-2	-1	-1	-1	-1	-1	-1	-1	-1	-1	-1	0	0	0	0	0
S4N1	1	inter	0	-2	-2	0	0	0	0	0	0	0	0	0	0	0	0	0	0	0	0	0	0	0	0	0	0	0	0	0	0	0	0	0	0	0	0	0	0	-2	-1	0	0	0	0	0	-2	-1	-1
S5N2	1	inter	0	-2	-2	0	0	0	0	0	0	0	0	0	0	0	0	-2	0	0	0	0	0	0	0	0	0	0	0	0	0	0	0	0	0	0	0	0	0	-2	-1	0	0	0	0	0	-2	-1	-1
S4N1	2	inter	0	0	0	0	0	0	0	0	0	0	0	0	0	0	0	0	0	0	0	0	0	0	0	0	0	0	0	0	0	0	0	0	-2	0	0	0	0	0	0	0	0	0	0	0	0	0	0
S5N2	2	inter	0	0	0	0	0	0	0	0	0	0	0	0	0	-2	0	0	0	0	0	0	0	0	0	0	0	0	0	0	0	0	0	0	0	0	0	0	0	0	0	0	0	0	0	0	0	0	0
S5N2	3	inter	0	0	0	0	0	0	0	0	0	0	0	0	0	0	0	0	0	0	0	0	0	0	0	0	0	0	0	0	0	0	0	0	0	0	0	0	0	0	0	0	0	0	0	0	0	0	0
S4N1	3	inter	0	0	0	0	0	0	0	0	0	0	0	0	0	0	0	0	0	0	0	0	0	0	0	0	0	0	0	0	0	0	0	0	0	0	0	0	0	0	0	0	0	0	0	0	0	0	0
S5N2	4	inter	0	-2	0	0	0	0	0	0	-2	0	0	-2	0	0	0	0	0	0	0	0	0	0	0	0	-2	-1	0	0	0	0	0	0	0	0	0	0	0	0	0	0	0	0	0	0	0	0	-2
S4N1	4	inter	0	-2	0	-2	0	0	0	0	-2	0	0	0	0	0	0	0	0	0	0	0	0	0	0	0	-1	-1	0	0	0	0	0	0	0	0	0	0	0	0	0	0	0	0	0	0	0	0	0
S4N1	1	inter	0	0	0	0	0	0	0	0	0	0	0	-2	-2	-2	-2	-2	-2	-2	-2	-2	-2	-1	0	0	0	0	0	0	0	0	0	0	-2	-1	-2	0	0	0	0	0	0	0	0	0	0	-2	0
S5N3	1	inter	0	0	0	0	0	0	0	0	0	0	-2	-2	-2	-2	-2	-2	-2	-2	-2	-2	-2	-1	0	0	0	0	0	0	0	0	0	0	0	-1	-2	0	0	0	0	0	0	0	0	0	0	0	0
S4N1	2	inter	0	0	0	0	0	0	0	0	0	0	0	0	0	0	0	0	0	0	0	0	0	0	0	0	0	0	0	0	0	0	0	0	0	0	0	0	0	0	0	0	0	0	-2	0	0	0	0
S5N3	2	inter	0	0	0	0	0	0	0	0	0	0	0	0	0	0	0	0	0	0	0	0	0	0	0	0	0	0	0	0	0	0	0	0	0	0	0	0	0	0	0	0	0	0	-2	0	0	0	0
S5N3	3	inter	0	0	0	0	0	0	0	0	0	0	0	0	0	0	0	0	0	0	-2	-2	-2	-2	0	0	0	0	0	0	0	0	0	0	0	0	0	0	0	0	0	-2	0	0	0	0	0	0	0
S4N1	3	inter	0	0	0	0	0	0	0	0	0	0	0	0	0	0	0	0	0	0	-2	-1	-1	-1	0	0	0	0	0	-2	0	0	0	0	0	0	0	0	0	0	0	0	0	0	0	0	0	0	0
S5N3	4	inter	0	0	0	0	-2	2	3	3	3	3	3	3	3	3	3	3	3	3	3	3	3	3	3	3	-2	-2	-2	-2	-2	-2	-2	-2	-2	-2	-2	-2	-2	-2	-2	-2	-2	-2	0	0	0	0	0
S4N1	4	inter	0	0	0	0	0	-1	-1	-1	-1	-1	-1	-1	-1	-1	-1	-1	-1	-1	-1	-1	-1	-1	-1	-1	-1	-1	-1	-1	-1	-1	-1	-1	-1	-1	-1	-1	-1	-1	-1	-1	-1	-1	0	0	0	0	0
S4N1	1	inter	0	-2	0	0	-2	0	0	0	0	0	0	0	0	0	0	0	0	0	0	0	0	0	0	0	0	0	0	0	0	0	0	0	0	0	0	0	0	0	0	0	0	0	0	0	0	0	0
S5N4	1	inter	0	-2	0	0	0	0	0	0	0	0	0	0	0	0	0	0	0	0	0	0	0	0	0	0	0	0	0	0	0	0	0	0	0	0	0	0	0	0	0	0	0	0	0	0	0	0	0
S4N1	2	inter	0	0	0	0	0	0	0	0	0	0	0	0	0	0	0	0	0	0	0	0	0	-2	-1	-1	-1	-1	-1	-1	-1	-1	-1	-1	-1	0	0	0	0	0	0	0	0	0	0	0	0	0	0
S5N4	2	inter	0	0	0	0	0	0	0	0	0	0	0	0	0	0	0	0	0	0	0	0	0	0	-1	-1	-1	-1	-1	-1	-1	-1	-1	-1	-1	0	0	0	0	0	0	0	0	0	0	0	0	0	0
S5N4	3	inter	0	0	0	0	0	0	0	0	0	0	0	0	0	0	0	0	0	0	0	0	0	0	0	0	0	0	0	0	0	0	0	0	0	0	0	0	0	0	0	0	0	0	0	0	0	0	0
S4N1	3	inter	0	0	0	0	0	0	0	0	0	0	0	0	0	0	0	0	0	0	0	0	0	0	0	0	0	0	0	0	0	0	0	0	0	0	0	0	0	0	0	0	0	0	0	0	0	0	0
S5N4	4	inter	0	0	0	0	0	0	0	0	0	0	0	0	0	0	0	0	0	0	0	0	0	0	0	0	0	0	0	-2	-2	-1	0	0	0	0	0	0	0	-2	-2	0	0	0	0	0	0	0	0
S4N1	4	inter	0	0	0	0	0	0	-2	0	0	0	0	0	0	0	0	0	0	0	0	0	0	0	0	0	0	0	0	-2	-2	-2	0	0	0	0	0	0	0	0	0	0	0	0	0	0	0	0	0
S5N1	1	inter	0	0	-2	-2	0	0	0	0	0	0	0	0	0	0	0	-2	0	0	-2	0	0	0	0	0	-2	0	0	0	0	0	0	0	0	0	0	0	0	0	0	0	0	-2	-2	0	0	0	0
S5N2	1	inter	0	0	0	1	0	0	0	0	0	0	0	0	0	0	0	0	0	0	-2	0	0	0	0	0	0	0	0	0	0	0	0	0	0	0	0	0	0	0	0	0	0	-2	-1	0	0	0	0
S5N1	2	inter	0	0	0	0	0	0	-2	0	0	0	0	0	0	0	0	0	0	0	0	0	0	0	0	0	0	0	0	0	0	0	0	0	0	0	0	0	0	0	0	0	0	0	0	0	0	0	0
S5N2	2	inter	0	-2	0	0	0	0	-2	0	0	0	0	0	0	0	0	0	0	0	0	0	0	0	0	0	0	0	0	0	0	0	0	0	0	0	0	0	0	0	0	0	0	0	0	0	0	0	0
S5N2	3	inter	0	0	0	0	0	0	0	0	0	-1	-1	0	0	0	0	0	-1	0	0	0	0	0	0	0	0	0	0	0	0	0	0	0	0	0	0	0	0	0	0	0	0	0	0	0	0	0	0
S5N1	3	inter	0	0	0	0	-2	0	0	0	-2	-1	-2	0	0	0	0	-2	-2	0	0	0	0	0	0	0	0	0	0	0	0	0	0	0	0	0	0	0	0	0	0	0	0	0	0	0	0	-2	0
S5N2	4	inter	0	0	0	0	0	0	0	0	0	0	0	0	-2	0	0	0	0	0	0	0	0	0	0	0	0	0	0	0	0	0	-2	0	0	0	0	0	0	0	0	0	0	0	0	0	0	0	0
S5N1	4	inter	0	-2	0	0	0	0	0	0	0	0	0	0	0	0	0	0	0	0	0	0	0	0	0	0	0	0	0	0	0	0	0	0	0	0	0	0	0	0	0	0	0	0	0	0	0	0	0
S5N1	1	inter	0	0	0	0	0	0	0	0	0	0	0	0	0	0	0	0	0	0	0	0	0	0	0	-2	-2	-2	-2	0	0	0	0	0	0	0	0	0	0	0	0	0	0	0	0	0	0	0	0
S5N3	1	inter	0	0	0	0	0	0	0	0	0	0	0	0	0	0	0	0	0	0	-2	0	0	0	0	0	-2	-2	-2	0	0	0	0	0	0	0	0	0	0	0	0	0	0	0	0	0	0	0	0
S5N1	2	inter	0	1	1	0	0	0	0	0	0	0	0	0	0	0	0	-2	-2	-2	-2	-2	2	2	2	2	2	2	2	2	2	3	3	3	0	0	0	0	0	0	0	0	-2	0	0	0	-2	0	0
S5N3	2	inter	0	3	3	0	0	0	0	-2	0	0	0	0	0	0	-2	2	2	3	3	3	2	2	2	2	2	2	2	2	2	-2	-2	-2	0	0	0	0	0	0	0	0	0	0	0	0	0	0	0
S5N3	3	inter	0	0	0	0	0	0	0	0	0	0	0	0	0	0	0	0	0	0	0	0	0	0	0	0	0	0	0	0	0	0	0	0	0	0	0	0	0	0	0	0	0	0	0	-2	-2	-2	-1
S5N1	3	inter	0	0	0	0	0	0	0	0	0	0	0	0	0	0	0	0	0	0	0	0	0	0	0	0	0	0	0	0	0	0	0	0	0	0	0	0	0	0	0	0	0	0	0	0	-2	-2	-1
S5N3	4	inter	0	0	0	0	0	0	0	0	0	0	0	0	0	0	0	0	0	-2	0	0	0	0	0	0	-2	0	-2	-2	0	0	0	0	0	0	0	0	0	0	0	0	0	0	0	0	0	0	0
S5N1	4	inter	0	0	0	-2	0	0	0	0	0	0	0	0	0	0	0	0	-2	-2	0	0	0	0	0	0	0	0	0	-2	0	0	0	0	0	0	0	0	0	0	0	0	0	0	0	0	0	0	0
S5N1	1	inter	0	-2	-2	0	0	0	0	0	0	0	0	0	0	0	0	0	0	0	0	0	0	0	0	0	0	-2	-2	-2	-2	-2	0	0	0	0	0	0	0	0	0	0	0	0	0	0	0	0	0
S5N4	1	inter	0	0	0	0	0	0	0	0	0	0	0	0	0	0	0	0	0	0	0	0	0	0	0	0	0	-2	-2	-1	-2	-2	0	0	0	0	0	0	0	0	0	0	0	0	0	0	0	0	0
S5N1	2	inter	0	0	0	0	0	0	0	0	0	0	0	0	-2	-2	-2	-2	-2	-2	-2	-2	-2	-2	-2	-2	-2	-2	-2	0	0	0	0	0	0	0	0	0	0	0	0	0	0	0	0	0	-2	0	0
S5N4	2	inter	0	0	0	0	0	0	0	0	0	0	0	0	-2	-2	-1	0	0	0	-2	-2	0	-1	-1	-1	-1	-1	-1	0	0	0	0	0	0	0	0	0	0	0	0	0	0	0	0	0	-2	0	0
S5N4	3	inter	0	0	2	0	0	0	0	0	0	0	0	0	0	0	0	0	0	0	0	-2	0	0	0	0	0	0	0	0	0	-2	0	0	0	-2	0	0	-2	0	0	0	0	0	0	0	0	0	0
S5N1	3	inter	0	-2	1	0	0	0	0	0	0	0	0	0	0	0	0	0	0	0	0	-2	0	0	0	0	0	0	0	0	0	-2	0	0	0	-1	0	0	0	0	0	0	0	0	0	0	0	0	0
S5N4	4	inter	0	-2	-1	1	-1	0	0	0	0	-2	0	0	0	0	0	0	0	0	0	0	0	0	0	0	0	0	-2	-2	-1	-2	0	0	0	0	0	-2	-2	0	0	0	-2	-1	-1	-1	-1	-1	-1
S5N1	4	inter	0	0	-2	-2	-1	-2	0	0	0	0	0	0	0	0	0	0	0	0	0	0	0	0	0	0	0	0	0	-1	-1	-2	0	0	0	0	0	0	-1	0	0	0	0	-1	-1	-1	-1	-1	-1
S5N2	1	inter	0	0	0	0	0	0	0	0	0	0	0	0	0	0	0	0	0	0	0	0	0	0	0	0	0	0	0	-1	1	1	1	1	1	1	0	0	0	0	0	0	-2	-2	-2	-2	-2	-2	-2
S5N3	1	inter	0	0	0	0	0	0	0	0	0	0	0	0	0	0	0	0	0	0	0	0	0	0	0	0	0	0	-2	-2	-2	2	2	2	-2	-2	0	0	0	0	0	0	-2	-2	-2	-2	-2	-2	-2
S5N2	2	inter	0	-2	-2	-2	-2	3	3	3	3	3	3	3	3	3	3	3	3	3	3	3	3	3	3	3	3	3	3	3	3	3	3	3	3	3	3	3	3	3	3	3	3	3	3	3	3	3	3
S5N3	2	inter	0	0	-2	0	-1	-1	1	1	1	1	-2	-2	-2	-2	-2	-2	-2	-2	-2	-2	-2	-2	-2	-2	-2	-2	-2	-2	-2	-2	-2	-2	-2	-2	-2	-2	-2	-2	-2	-2	-2	-2	-2	-2	-2	-2	-2
S5N3	3	inter	0	0	0	0	0	0	0	0	0	0	0	0	0	0	0	0	0	-2	-2	-2	-2	-2	-2	-1	0	0	0	0	0	0	0	0	0	0	0	0	0	0	0	0	0	0	0	0	0	0	0
S5N2	3	inter	0	0	-2	0	0	0	0	-2	0	0	0	0	0	0	0	0	0	-2	-2	-2	-2	-2	-2	-1	0	0	0	0	0	0	0	0	0	0	0	0	0	0	0	0	0	0	0	0	0	0	0
S5N3	4	inter	0	0	0	0	0	0	0	0	0	0	0	0	0	0	0	0	0	-2	-1	-1	-1	-1	-1	0	0	0	0	0	0	0	0	0	0	0	0	0	0	0	0	0	0	0	0	0	0	0	0
S5N2	4	inter	0	0	0	0	0	0	0	0	0	0	0	0	0	0	0	0	0	0	-1	-1	-1	-1	-1	0	0	0	0	0	0	0	0	0	0	0	0	0	0	0	0	0	0	0	0	0	0	0	0
S5N2	1	inter	0	0	0	0	0	0	0	0	0	0	0	0	0	0	-2	-2	0	0	0	0	0	0	0	0	0	0	0	0	0	0	0	0	0	0	0	0	0	0	0	0	0	0	0	0	0	-2	-1
S5N4	1	inter	0	0	0	0	0	0	0	0	0	0	0	0	0	0	-2	-2	0	0	0	0	0	0	0	0	0	0	0	0	0	0	0	0	0	0	0	0	0	0	0	0	0	0	0	0	0	-2	-1
S5N2	2	inter	0	0	0	0	0	0	0	0	0	0	0	-2	-2	-2	0	0	0	0	0	0	0	0	0	0	0	0	0	0	0	0	0	0	0	0	0	0	0	0	0	0	0	0	0	0	-1	-1	-1
S5N4	2	inter	0	0	0	0	0	-2	0	0	0	0	0	-2	-2	-2	0	0	0	0	0	0	0	0	0	0	0	0	0	0	0	0	0	0	0	0	0	0	0	0	0	0	0	0	0	-2	-2	-2	-2
S5N4	3	inter	0	0	0	0	0	0	0	-2	0	0	0	0	0	0	0	0	0	0	0	0	0	0	0	0	0	0	0	0	0	0	0	0	0	0	0	0	0	0	0	0	0	0	0	0	0	0	0
S5N2	3	inter	0	0	0	0	0	0	-2	-2	0	0	0	0	0	0	0	0	0	0	0	0	0	0	0	0	0	0	0	0	0	0	0	0	0	0	0	0	0	0	0	0	0	0	0	0	0	0	0
S5N4	4	inter	0	0	-2	0	0	0	0	0	0	0	0	0	0	0	0	0	-2	0	0	0	0	0	0	0	0	0	0	0	0	0	0	0	0	0	0	0	0	0	0	0	0	0	0	0	0	0	0
S5N2	4	inter	0	0	0	0	0	0	0	0	0	0	0	0	0	0	0	0	0	0	0	0	0	0	0	0	0	0	0	0	0	0	0	0	0	0	0	0	0	0	0	0	0	0	0	0	0	0	0
S5N3	1	inter	0	0	0	0	0	0	0	0	0	0	0	0	0	0	0	0	0	0	0	0	0	-2	-2	-2	-2	-2	-2	-1	0	0	0	0	0	0	0	0	0	0	0	0	0	0	0	0	0	0	0
S5N4	1	inter	0	0	0	0	0	0	0	0	0	0	0	0	0	0	0	0	0	0	0	0	0	-2	-2	-2	-2	-2	-2	-1	0	0	0	0	0	0	0	0	0	0	0	0	0	0	0	0	0	0	0
S5N3	2	inter	0	0	0	0	0	0	0	0	0	-2	-1	-1	-1	-1	-1	-2	-2	0	0	0	0	0	0	0	0	0	0	0	-2	-1	-1	-1	0	0	0	0	0	0	0	0	0	-2	-2	-1	0	-2	-1
S5N4	2	inter	0	0	0	0	0	0	0	0	0	0	-1	-1	-1	-1	-1	-2	-2	0	0	0	0	0	0	0	0	0	0	0	0	-1	-1	-1	0	0	0	0	0	0	0	0	0	-2	-2	-2	0	-2	-1
S5N4	3	inter	0	0	0	0	0	0	0	0	0	0	0	0	0	0	0	0	0	0	0	0	0	0	0	0	0	0	0	0	0	0	0	0	0	0	0	0	0	0	0	0	0	0	0	0	0	0	0
S5N3	3	inter	0	0	0	0	0	0	0	0	0	0	0	0	0	0	0	0	0	0	0	0	0	0	0	0	0	0	0	0	0	0	0	0	0	0	0	0	0	0	0	0	0	0	0	0	0	0	0
S5N4	4	inter	0	0	0	0	0	0	0	0	0	0	0	0	0	0	0	0	-2	0	0	0	0	-2	-2	-2	-2	-2	-2	0	0	0	0	0	0	-2	-2	0	0	0	0	0	0	0	0	0	0	0	0
S5N3	4	inter	0	0	0	0	0	0	0	0	0	0	0	0	0	0	0	-2	-1	0	0	0	0	0	-1	-1	-1	-1	-1	0	0	0	0	0	0	0	-1	0	0	0	0	0	0	0	0	0	0	0	0
[truncated: 138 more columns]

## Sheet: Simulations_values
Simulations values. Behaviour index values of all eight simulations.
P = peaceful behaviour (-4, -3, -2, -1); I = ignoring (0); A = aggressive behaviour (1, 2, 3, 4); K = killing (5)
id	P+I_MMAI	P+I_MBIagg	P+I_AI	P+I_MBIpcf	P+I_MMPI	P+I+A_MMAI	P+I+A_MBIagg	P+I+A_AI	P+I+A_MBIpcf	P+I+A_MMPI	P+I+A+K_MMAI	P+I+A+K_MBIagg	P+I+A+K_AI	P+I+A+K_MBIpcf	P+I+A+K_MMPI	P_MMAI	P_MBIagg	P_AI	P_MBIpcf	P_MMPI	I+A_MMAI	I+A_MBIagg	I+A_AI	I+A_MBIpcf	I+A_MMPI	A_MMAI	A_MBIA	A_AI	A_MBIpcf	A_MMPI	I+A+K_MMAI	I+A+K_MBIagg	I+A+K_AI	I+A+K_MBIpcf	I+A+K_MMPI	A+K_MMAI	A+K_MBIagg	A+K_AI	A+K_MBIpcf	A+K_MMPI	AggKillIgn_MMPI	AggKillIgn_MBIpcf2	AggKillIgn_MBIagg2	AggKill_MMAI	AggKill_MBIagg_r	AggKill_MBIagg	AggKill_AI	AggKill_MBIpcf	AggKill_MMPI
1	0	0	-2.13615	-2	-4	3.6	2.4	0.622206	-0.5	-3.6	3.8	2.2	2.22941	1.4	-1.4	-1	-3.8	-2.55059	-3.8	-3.8	4	2	2.99032	2	0	3.8	2.4	2.50824	2.4	1	4.8	4.4	4.8	4.4	1.4	5	5	5	5	1.8	1.4	4.4	4.4	5	5	5	5	5	1.8
2	0	0	-1.99514	-2.3	-3.8	2.8	0.6	-0.192608	-0.2	-3.2	3.8	2.5	1.54118	1.3	-3	-1.2	-4	-2.76706	-4	-4	4	2	2.37856	2	0	4	2.6	2.57294	2.6	1.2	4.6	3.8	3.93608	3.8	1.2	4.4	4	4.01275	4	3	1.2	3.8	3.8	4.4	4.4	4	4.01275	4	3
3	0	0	-2.42484	-2	-4	3.2	0.6	1.105	-0.2	-3.6	3.2	2.6	2.13861	1.6	-2.4	-1.6	-3.8	-2.48429	-3.8	-3.8	4	2.1	2.51578	2.1	0.2	4	2.5	2.54588	2.5	1	4.6	4	4.50695	4	2	4.8	4.5	4.77778	4.5	2.2	2	4	4	4.8	4.8	4.5	4.77778	4.5	2.2
4	0	0	-2.68021	-2	-4	4	0.5	0.322614	-1.7	-3	4.8	4.8	4.69647	4	0.4	-1.4	-4	-3.33538	-4	-4	4	2	2.78365	2	0	3.8	2.6	2.59412	2.6	1.4	4.6	3.9	4.38964	3.9	0.6	4.6	4.4	4.40382	4.4	1.4	0.6	3.9	3.9	4.6	4.6	4.4	4.40382	4.4	1.4
5	0	0	-2.79429	-1.9	-3.8	3.6	1.4	0.307444	-0.8	-3.6	5	5	5	5	1.6	-1	-3.6	-2.04824	-3.6	-3.6	3.8	1.9	2.29266	1.9	0	3.8	2.5	2.36659	2.5	1.2	5	5	5	5	2.8	5	5	5	5	2.8	2.8	5	5	5	5	5	5	5	2.8
6	0	0	-2.1525	-1.9	-3.8	3.4	0.3	-0.294245	-0.9	-2.8	4.8	4	3.65765	3.2	-3.6	-1	-4	-2.49412	-4	-4	3.8	2	3.31791	2	0.2	3.8	2.4	2.29765	2.4	1	4.8	4.4	4.41429	4.4	1	4	3.7	3.97746	3.7	2	1	4.4	4.4	4	4	3.7	3.97746	3.7	2
7	0	0	-2.75361	-2	-4	3.6	1.9	0.826215	-0.4	-2.8	4.4	3.3	2.77313	2.7	-2.8	-1	-4	-2.72353	-4	-4	3.8	1.9	2.48708	1.9	0	4	2.5	2.20941	2.5	1	3.8	2.9	3.1625	2.9	2	4.8	4.6	4.79535	4.6	3	2	2.9	2.9	4.8	4.8	4.6	4.79535	4.6	3
8	-0.4	-0.8	-2.48083	-2.4	-4	3.6	0.7	-0.57847	-1.7	-3.8	4.4	3.7	2.63778	2.9	-3.4	-1.2	-4	-2.50491	-4	-4	3.8	2	2.42082	2	0.2	3.6	2.4	2.39344	2.4	1.2	3.8	3.4	3.77045	3.4	0.6	4.8	4.6	4.50435	4.6	2	0.6	3.4	3.4	4.8	4.8	4.6	4.50435	4.6	2
9	0	0	-2.86526	-1.9	-3.8	3.8	0.5	0.793168	-1.1	-2.8	3.4	2.2	1.53128	1.6	-1.6	-1.2	-3.8	-2.30063	-3.8	-3.8	3.8	1.9	2.3467	1.9	0	4	2.5	2.18941	2.5	1	5	5	5	5	1.8	4.8	4.5	4.39268	4.5	2.6	1.8	5	5	4.8	4.8	4.5	4.39268	4.5	2.6
10	-0.2	-0.8	-1.75623	-2.1	-3.4	3	0.4	-0.474391	-1.2	-3.8	4.8	4.1	4.02909	4.1	-3.2	-1	-4	-2.29059	-4	-4	3.6	2.3	3.07978	2.3	1	4	2.5	2.12824	2.5	1	4.6	4.3	4.6	4.3	2.2	4.8	4.5	4.58286	4.5	2	2.2	4.3	4.3	4.8	4.8	4.5	4.58286	4.5	2
11	0	-0.8	-2.59494	-2	-4	3.8	1.2	-0.216465	-1.9	-3	3.6	1.5	1.78315	0.8	-1.4	-1.2	-3.6	-1.8	-3.6	-3.6	3.8	2.2	1.99273	2.2	0.6	4	2.5	2.48471	2.5	1	4.8	4.4	4.59759	4.4	1	4.4	4.4	4.4	4.4	2.6	1	4.4	4.4	4.4	4.4	4.4	4.4	4.4	2.6
12	-0.4	-0.8	-2.28403	-2.4	-4	3.6	2.3	1.44728	-0.6	-3.6	4.2	2.8	2.18118	2	-2	-1.2	-4	-2.32363	-4	-4	4	2.1	2.4879	2.1	0.2	4	2.5	2.07059	2.5	1	4.4	3.2	3.73738	3.2	0.2	4.6	4.3	4.30119	4.3	1.8	0.2	3.2	3.2	4.6	4.6	4.3	4.30119	4.3	1.8
13	-0.4	-0.8	-3.22287	-2.8	-4	3.8	0.8	-0.674089	-2.3	-3.8	4.8	4	3.78269	3.2	0	-1	-4	-2.66824	-4	-4	4	2.1	2.59896	2.1	0.2	3.8	2.5	2.47793	2.5	1.2	4.6	4	4.5018	4	2	4.6	4.6	4.6	4.6	3	2	4	4	4.6	4.6	4.6	4.6	4.6	3
14	0	0	-2.85583	-2	-4	2.8	-1	-2.43509	-3.4	-4	4.8	4.1	3.76118	3.4	1.4	-1	-3.8	-1.97882	-3.8	-3.8	4	2.1	2.48773	2.1	0.2	3.8	2.5	2.61295	2.5	1.2	4.6	3.8	4.14585	3.8	1	4.4	3.5	3.36019	3.5	1.6	1	3.8	3.8	4.4	4.4	3.5	3.36019	3.5	1.6
15	-0.2	-0.8	-2.68829	-2.8	-4	3.6	0.6	-1.32487	-3.1	-3.8	4.2	2.8	2.18067	1.5	-2.6	-1	-4	-3.19647	-4	-4	4	2.1	2.07168	2.1	0.2	3.8	2.4	2.70857	2.4	1	4.6	4.3	4.21321	4.3	1.6	5	5	5	5	2.8	1.6	4.3	4.3	5	5	5	5	5	2.8
16	0	0	-2.24855	-2.4	-4	2.6	0.5	-0.276532	-1.1	-3.2	4.2	2.9	3.13691	1.3	-0.6	-1	-4	-2.93294	-4	-4	3.4	2	2.62728	2	0.6	4	2.5	2.90588	2.5	1	4.2	3.6	3.98148	3.6	1.6	5	5	5	5	3.2	1.6	3.6	3.6	5	5	5	5	5	3.2
17	0	0	-2.84302	-2.3	-3.8	3.8	0.7	-0.114116	-2.4	-3.8	5	5	5	5	-1.4	-1	-3.8	-2.76702	-3.8	-3.8	3.6	1.8	2.19016	1.8	0	4	2.5	2.57529	2.5	1	4.6	4.1	4.15663	4.1	1.8	4.8	4.6	4.77586	4.6	2.8	1.8	4.1	4.1	4.8	4.8	4.6	4.77586	4.6	2.8
18	-0.2	-0.8	-2.65031	-2.4	-4	3.2	1	-0.234889	-1.8	-3.8	5	5	5	5	-0.6	-1	-4	-2.37583	-4	-4	3.6	2	2.25514	2	0.4	3.8	2.4	2.96235	2.4	1	4.8	4.4	4.49211	4.4	1.6	4.4	4.3	4.22857	4.3	2	1.6	4.4	4.4	4.4	4.4	4.3	4.22857	4.3	2
19	0	0	-2.65646	-2.2	-3.6	3.8	1.5	0.0763768	-0.6	-2.4	4.8	4.2	4.08588	3.6	-1.4	-1.2	-3.8	-2.13059	-3.8	-3.8	3.8	2.2	1.81674	2.2	0.6	4	2.5	1.97484	2.5	1	4.2	3.3	3.07729	3.3	1.4	4.4	4	3.86784	4	2.8	1.4	3.3	3.3	4.4	4.4	4	3.86784	4	2.8
20	0	-0.8	-3.1458	-1.9	-3.8	3	0.1	1.09802	-0.6	-3.4	4.6	3	2.17152	1.4	-3.6	-1.2	-4	-2.45176	-4	-4	4	2	2.38621	2	0	3.8	2.4	1.74494	2.4	1	4.2	4	4.04094	4	1.4	4.6	4.5	4.55	4.5	2.8	1.4	4	4	4.6	4.6	4.5	4.55	4.5	2.8
21	-0.2	0	-2.74518	-2.6	-3.8	3.2	0.4	-1.71505	-2	-4	4.6	3.9	3.75556	3.9	-3.4	-1	-4	-2.71412	-4	-4	3.4	1.7	2.43733	1.7	0	4	2.5	2.24588	2.5	1	4.4	3.9	3.94035	3.9	0.6	4.6	4.1	3.92597	4.1	2.8	0.6	3.9	3.9	4.6	4.6	4.1	3.92597	4.1	2.8
22	0	0	-2.81055	-2	-4	3.6	2.9	0.249767	-0.2	-4	4	3	2.9216	3	-2.6	-1	-4	-2.27059	-4	-4	4	2	2.18943	2	0	4	2.6	1.88571	2.6	1.2	3.8	3.5	3.38706	3.5	1.4	4.8	4.6	4.68571	4.6	1.4	1.4	3.5	3.5	4.8	4.8	4.6	4.68571	4.6	1.4
23	-0.2	-0.8	-2.70839	-2.4	-4	4	1.7	0.312417	-1.5	-3.8	3.6	2.2	2.04734	1.6	-2.6	-1.2	-4	-3.11765	-4	-4	4	2	2.16941	2	0	4	2.5	2.70353	2.5	1	4.6	4.4	4.51765	4.4	2.2	5	5	5	5	2.2	2.2	4.4	4.4	5	5	5	5	5	2.2
24	-0.2	-0.8	-2.33042	-2.4	-4	3.8	0.9	-0.491147	-2.8	-3.6	3.2	1.3	1.72722	1.3	-3	-1.4	-4	-2.57386	-4	-4	4	2.4	3.1573	2.4	0.8	4	2.7	3.04322	2.7	1.4	4.6	3.9	3.81835	3.9	0.8	4.4	3.6	3.46392	3.6	2	0.8	3.9	3.9	4.4	4.4	3.6	3.46392	3.6	2
25	0	0	-2.5974	-2	-4	3.6	2.2	0.739221	-1.4	-3.6	2.6	2.1	2.02941	1.5	-1.4	-1	-4	-2.54588	-4	-4	3.6	2	2.1103	2	0.4	3.8	2.4	2.48471	2.4	1	4.4	3.8	4.23077	3.8	2.4	5	5	5	5	3.2	2.4	3.8	3.8	5	5	5	5	5	3.2
26	0	0	-3.2673	-2.7	-3.8	3.6	2.1	-0.180781	-1	-4	4.6	3.9	3.4619	3.9	-0.6	-1.2	-4	-2.79351	-4	-4	4	2.1	2.87151	2.1	0.2	4	2.6	3.07529	2.6	1.2	5	5	5	5	2.8	4.2	3.4	3.74331	3.4	1.2	2.8	5	5	4.2	4.2	3.4	3.74331	3.4	1.2
27	-0.4	-0.8	-2.84587	-2.4	-4	3.2	1.3	1.60496	-0.1	-2.2	4.6	4.6	4.13742	3.9	-0.4	-1	-4	-1.97882	-4	-4	4	2	2.51446	2	0	4	2.6	2.42471	2.6	1.2	4.4	3.8	3.60959	3.8	1.8	4.6	4.2	4.1303	4.2	2.8	1.8	3.8	3.8	4.6	4.6	4.2	4.1303	4.2	2.8
28	0	0	-2.58399	-2	-4	3.2	0.8	-0.52023	-1.4	-3.2	4.8	4.1	3.56118	3.4	-0.6	-1	-3.8	-2.41059	-3.8	-3.8	3.6	1.8	2.6731	1.8	0	4	2.5	2.34471	2.5	1	4.8	4.4	4.6	4.4	2.2	4	3.7	3.63636	3.7	2.6	2.2	4.4	4.4	4	3.8	3.7	3.63636	3.7	2.6
29	0	0	-3.0007	-2.4	-4	3.6	0.4	0.752482	-0.2	-2.8	4.4	3.7	2.89342	2.9	0.8	-1	-4	-2.50471	-4	-4	3.4	1.7	2.5399	1.7	0	4	2.6	2.22	2.6	1.2	3.6	3.3	3.10299	3.3	1	4.2	3.6	3.83337	3.6	2.6	1	3.3	3.3	4.2	3.6	3.6	3.83337	3.6	2.6
30	-0.2	-1.6	-2.33924	-2.4	-4	3.2	3.2	0.686203	-0.4	-4	4.8	4.8	4.15	4	-1.4	-1.2	-4	-2.82888	-4	-4	4	2	2.32044	2	0	4	2.5	2.44353	2.5	1	4.4	3.7	3.85641	3.7	1.6	4.8	4.5	4.6	4.5	3	1.6	3.7	3.7	4.8	4.8	4.5	4.6	4.5	3
31	-0.4	0	-2.55118	-2.4	-4	3.8	2.6	1.76129	0.2	-3.4	4.8	4.2	4.49182	4.2	-1	-1	-4	-2.84941	-4	-4	3.8	1.9	2.56565	1.9	0	3	2.1	2.30118	2.1	1.2	4.8	4.4	4.7	4.4	0.6	4	3.7	3.51	3.7	1.2	0.6	4.4	4.4	4	3.8	3.7	3.51	3.7	1.2
32	-0.2	-0.8	-2.37897	-1.8	-3.4	3.4	1.5	-0.113045	-0.7	-3.6	5	5	5	5	1	-1	-4	-2.54353	-4	-4	3.6	2.1	2.96613	2.1	0.6	3.8	2.6	3.00457	2.6	1.4	4.2	3.5	3.91647	3.5	0.8	4.6	4	4.56706	4	1.8	0.8	3.5	3.5	4.6	4.6	4	4.56706	4	1.8
33	-0.2	0	-2.31714	-2.2	-3.8	3.6	3.1	1.12779	-0.5	-3.6	3.4	1.6	2.2324	0.8	-3.4	-1.2	-4	-2.37391	-4	-4	3.8	1.9	2.15552	1.9	0	4	2.5	2.54706	2.5	1	4.4	4.3	4.3	4.3	2.2	4.4	3.5	3.52452	3.5	2	2.2	4.3	4.3	4.4	4.4	3.5	3.52452	3.5	2
34	0	0	-2.31406	-1.8	-3.6	3.4	1	-0.401476	-1	-3	5	5	5	5	0.2	-1	-4	-2.33176	-4	-4	4	2	2.17505	2	0	4	2.5	2.74023	2.5	1	4.4	3.2	3.47605	3.2	2	5	5	5	5	2.6	2	3.2	3.2	5	5	5	5	5	2.6
35	0	0	-2.32157	-2	-4	2.8	1.2	0.0968487	-0.3	-3.4	4.8	4	3.29176	3.2	0.4	-1.2	-3.8	-2.35327	-3.8	-3.8	4	2	2.50695	2	0	4	2.5	2.06235	2.5	1	4.8	4.6	4.7662	4.6	3	4.4	3.7	3.55049	3.7	2.4	3	4.6	4.6	4.4	4.4	3.7	3.55049	3.7	2.4
36	-0.2	-0.8	-2.28716	-2.8	-4	3.8	1.9	-0.109671	-0.5	-3.2	4.4	3.6	3.39759	2.2	-2	-1	-4	-2.33725	-4	-4	3.8	1.9	2.72526	1.9	0	4	2.5	2.35412	2.5	1	5	5	5	5	1.4	5	5	5	5	3.4	1.4	5	5	5	5	5	5	5	3.4
37	-0.2	-0.8	-3.3755	-2.4	-4	2.8	-0.3	-0.434578	-1.5	-2.8	3.8	3.2	3.70118	3.2	-2.8	-1.2	-4	-2.4101	-4	-4	3.8	2.4	2.96496	2.4	1	4	2.5	2.72471	2.5	1	4.6	4.1	4.18797	4.1	1.8	4.6	4.1	4.06462	4.1	2.4	1.8	4.1	4.1	4.6	4.6	4.1	4.06462	4.1	2.4
38	0	0	-2.171	-1.8	-3.6	3.6	1.4	1.00327	-0.7	-3.4	3.8	2.3	1.75426	1.6	-2.8	-1.2	-3.6	-2.44031	-3.6	-3.6	3.8	1.9	2.29575	1.9	0	4	2.5	2.13765	2.5	1	4.2	3.7	4.03825	3.7	0.4	4.4	4.3	4.39882	4.3	2	0.4	3.7	3.7	4.4	4.4	4.3	4.39882	4.3	2
39	-0.2	-0.4	-2.81596	-2.4	-3.6	2.4	-0.5	-0.708778	-1.3	-3.4	3.8	2.8	2.33242	2.3	-1.4	-1.2	-4	-2.23484	-4	-4	4	2	2.11936	2	0	4	2.5	2.30588	2.5	1	4.6	4.3	4.42353	4.3	0.6	4.8	4.5	4.4051	4.5	2.8	0.6	4.3	4.3	4.8	4.8	4.5	4.4051	4.5	2.8
40	0	0	-2.91119	-2	-4	3.6	0	-0.619736	-2.4	-3.6	4.2	2.8	2.11564	2.2	-1.6	-1	-4	-2.9027	-4	-4	3.4	1.7	2.10517	1.7	0	4	2.5	2.45647	2.5	1	4.6	3.9	4.06832	3.9	2.6	4.6	4.5	4.58182	4.5	2.4	2.6	3.9	3.9	4.6	4.6	4.5	4.58182	4.5	2.4
41	-0.2	-0.8	-2.75299	-2.6	-3.6	3.4	1.3	0.692913	-1.4	-3.4	5	5	5	5	-0.4	-1	-4	-2.87529	-4	-4	3.6	2.2	2.31539	2.2	0.8	4	2.5	2.17486	2.5	1	4.6	4.5	4.51111	4.5	2.2	3.8	3.7	3.73333	3.7	3.2	2.2	4.5	4.5	3.8	3.8	3.7	3.73333	3.7	3.2
42	-0.6	-0.8	-2.53863	-2.7	-3.8	3.2	0.6	-0.062126	-1.7	-3.4	5	5	5	5	-2.4	-1.4	-4	-3.41156	-4	-4	3.6	2	3.00725	2	0.4	4	2.5	2.58235	2.5	1	4.4	3.3	3.49436	3.3	1	4.6	4.4	4.21805	4.4	2.4	1	3.3	3.3	4.6	4.6	4.4	4.21805	4.4	2.4
43	-0.2	-0.8	-1.92697	-2.4	-4	3.8	1.1	-0.570909	-1.9	-3.2	3.8	3.8	3.8	3.8	1.2	-1	-4	-2.55059	-4	-4	3.8	1.9	1.83648	1.9	0	4	2.9	2.92674	2.9	1.8	4.6	3.8	3.99467	3.8	1.4	4.8	4.5	4.29375	4.5	2.2	1.4	3.8	3.8	4.8	4.8	4.5	4.29375	4.5	2.2
44	-0.8	-0.8	-2.94949	-2.3	-3.8	2.8	0.9	-0.564941	-0.6	-4	5	5	5	5	-2.2	-1	-4	-2.44118	-4	-4	4	2.1	3.02566	2.1	0.2	3.8	2.5	2.24	2.5	1.2	3.8	3.2	3.30314	3.2	1	4.4	4.4	4.4	4.4	3.6	1	3.2	3.2	4.4	4	4.4	4.4	4.4	3.6
45	-0.4	-1.2	-2.11846	-2.3	-3.4	3.2	0	0.164568	-1.4	-2.4	4.8	4	3.50769	3.2	-3.8	-1	-4	-2.27574	-4	-4	4	2.1	2.54799	2.1	0.2	3.6	2.3	2.10869	2.3	1	5	5	5	5	3	4.8	4.5	4.25542	4.5	2.8	3	5	5	4.8	4.8	4.5	4.25542	4.5	2.8
46	0	0	-2.39085	-2	-4	3.8	0.5	-0.346951	-1.7	-2.8	4	3	2.40824	2.7	-0.8	-1	-4	-2.52471	-4	-4	4	2	1.93522	2	0	4	2.5	2.85647	2.5	1	4.8	4.4	4.62152	4.4	2.6	4.8	4.5	4.40824	4.5	3	2.6	4.4	4.4	4.8	4.8	4.5	4.40824	4.5	3
47	0	0	-2.53068	-1.9	-3.8	3.8	0.1	-0.990141	-2.9	-3.6	4.4	3	2.62333	3	-1.4	-1	-4	-2.89059	-4	-4	4	2.1	2.04837	2.1	0.2	4	2.7	2.79438	2.7	1.4	4.2	3.4	3.8149	3.4	1	4	3.4	3.18764	3.4	1.6	1	3.4	3.4	4	4	3.4	3.18764	3.4	1.6
48	-0.8	-1.4	-2.82757	-2.5	-3.6	2.6	1	0.67467	-0.4	-2.8	4.8	4.2	3.7125	3.6	-0.6	-1	-3.8	-1.96471	-3.8	-3.8	4	2	2.65861	2	0	4	2.5	2.30706	2.5	1	4.4	3.9	3.87913	3.9	1.6	4.8	4.5	4.60267	4.5	2.6	1.6	3.9	3.9	4.8	4.8	4.5	4.60267	4.5	2.6
49	0	0	-2.56308	-2.4	-4	3	0.6	-0.695062	-1.9	-2.6	3.4	2.1	1.93413	2.1	-1.2	-1	-4	-1.98807	-4	-4	3.8	1.9	2.3468	1.9	0	3.8	2.5	2.93072	2.5	1.2	5	5	5	5	2.4	4.6	4.1	4.13333	4.1	2.2	2.4	5	5	4.6	4.6	4.1	4.13333	4.1	2.2
50	-0.2	-1.6	-2.06214	-2.3	-3.8	3.4	1.9	0.425372	-0.4	-2.6	4.6	4.1	4.05714	3.6	-0.4	-1	-3.8	-2.81647	-3.8	-3.8	4	2.1	2.96417	2.1	0.2	4	2.7	2.91444	2.7	1.4	4	3.1	3.44824	3.1	0.4	4.8	4.5	4.6125	4.5	1.4	0.4	3.1	3.1	4.8	4.8	4.5	4.6125	4.5	1.4
51	-0.2	-0.8	-2.8009	-2.8	-4	2.8	0.5	0.201737	-1.9	-2.4	4.8	4.8	4.51799	4	-2.8	-1.2	-4	-2.93471	-4	-4	3.8	1.9	2.25888	1.9	0	3.8	2.4	2.45982	2.4	1	4.6	3.8	4.06	3.8	2	4.6	4.4	4.39549	4.4	2.4	2	3.8	3.8	4.6	4.6	4.4	4.39549	4.4	2.4
52	-0.4	-1.6	-2.54537	-2.8	-4	3.4	2.2	1.06763	0.2	-3	4	2.7	1.85835	2.7	-3.4	-1	-3.8	-2.21469	-3.8	-3.8	3.4	1.8	2.06558	1.8	0.2	4	2.6	2.30706	2.6	1.2	4.8	4.4	4.64545	4.4	0.8	4.6	4.4	4.49583	4.4	3	0.8	4.4	4.4	4.6	4.6	4.4	4.49583	4.4	3
53	-0.8	0	-2.72273	-2.4	-4	3.8	1	-0.264013	-1.9	-3.4	3.2	1.3	1.52008	1.3	-3.2	-1	-4	-2.38941	-4	-4	4	2.1	2.50162	2.1	0.2	4	2.5	2.25412	2.5	1	5	5	5	5	3.4	4.6	4.1	3.69501	4.1	1.6	3.4	5	5	4.6	4.6	4.1	3.69501	4.1	1.6
54	0	0	-2.88527	-2.4	-4	3.8	1.5	0.0122183	-1.6	-3.8	4.2	3.7	3.20706	3.7	-2.2	-1.2	-4	-2.29765	-4	-4	3.8	1.9	2.60426	1.9	0	4	2.5	2.23176	2.5	1	4.6	3.8	4.0381	3.8	1.6	4.8	4.5	4.23529	4.5	2.6	1.6	3.8	3.8	4.8	4.8	4.5	4.23529	4.5	2.6
55	-0.4	-0.8	-2.46767	-2.8	-4	3.2	2	0.786617	-0.7	-3.2	5	5	5	5	-0.4	-1	-4	-2.56941	-4	-4	4	2	2.11648	2	0	4	2.5	2.36235	2.5	1	4.8	4.4	4.50938	4.4	2.2	5	5	5	5	2.8	2.2	4.4	4.4	5	5	5	5	5	2.8
56	0	-0.8	-2.16918	-2.8	-4	4	1.7	0.797745	-1.5	-3.8	5	5	5	5	1.4	-1	-4	-2.36	-4	-4	4	2	1.88322	2	0	3.8	2.4	1.91192	2.4	1	3.4	2.2	2.6035	2.2	0.2	5	5	5	5	2.4	0.2	2.2	2.2	5	5	5	5	5	2.4
57	-1	-1.6	-2.67794	-3.1	-3.8	4	1.7	-0.420084	-1.5	-3.8	4.6	3.2	3.58933	3.2	-3	-1	-4	-2.2932	-4	-4	4	2.1	2.31637	2.1	0.2	3.8	2.7	2.81636	2.7	1.6	4.6	4.3	4.4	4.3	1.2	4.8	4.6	4.6972	4.6	2.4	1.2	4.3	4.3	4.8	4.8	4.6	4.6972	4.6	2.4
58	0	0	-2.55154	-2	-4	3	0.8	0.420366	-1.2	-3.8	4.4	3.8	3.14248	2.4	-2	-1.4	-4	-2.82607	-4	-4	3.4	1.7	1.80947	1.7	0	4	2.6	2.70471	2.6	1.2	4.2	3.6	3.97844	3.6	1.2	4.6	4.6	4.6	4.6	3.2	1.2	3.6	3.6	4.6	4.6	4.6	4.6	4.6	3.2
59	0	0	-2.68626	-2	-4	3.4	1.3	-0.957257	-1.1	-4	4.8	4.1	4.56941	4.1	-2.6	-1	-4	-2.37412	-4	-4	3.8	1.9	2.99816	1.9	0	3.8	2.5	2.53419	2.5	1.2	4.6	3.8	4.29822	3.8	0.2	5	5	5	5	2.6	0.2	3.8	3.8	5	5	5	5	5	2.6
60	-0.4	-0.8	-2.55535	-2.4	-4	3.4	1.9	1.97626	0.4	-2.6	4.8	4.8	4.67882	4	-0.4	-1	-4	-2.94	-4	-4	3.8	1.9	2.17891	1.9	0	4	2.5	2.60053	2.5	1	4.2	3.6	3.93333	3.6	1.2	4.8	4.5	4.58182	4.5	2	1.2	3.6	3.6	4.8	4.8	4.5	4.58182	4.5	2
61	0	-0.8	-1.77069	-1.8	-3.6	3.2	-0.5	-1.3643	-3.6	-3.6	4	3.3	1.66974	1.8	-1.4	-1	-4	-1.88353	-4	-4	4	2.1	2.81778	2.1	0.2	4	2.5	2.17279	2.5	1	4.8	4.6	4.592	4.6	1.4	4.8	4.5	4.36842	4.5	3.2	1.4	4.6	4.6	4.8	4.8	4.5	4.36842	4.5	3.2
62	-0.2	0	-3.05424	-2.4	-4	4	1.9	0.910039	-1.2	-3.4	4	3.2	1.94176	1	-2.6	-1	-4	-2.66	-4	-4	4	2	2.53991	2	0	4	2.5	2.5	2.5	1	5	5	5	5	2.8	5	5	5	5	2.4	2.8	5	5	5	5	5	5	5	2.4
63	0	0	-2.73965	-2	-4	3	1	-1.38048	-1.1	-3.6	4.2	2.2	1.56512	0.9	-1	-1	-4	-2.48235	-4	-4	3.6	2.2	2.83986	2.2	0.8	4	2.6	2.53529	2.6	1.2	4.8	4.6	4.59792	4.6	2	4.8	4.5	4.4	4.5	2	2	4.6	4.6	4.8	4.8	4.5	4.4	4.5	2
64	0	0	-2.53468	-1.8	-3.6	3.4	2.2	0.470018	-0.9	-3.6	3.8	3.8	3.67765	2.9	-2.8	-1	-3.8	-2.57101	-3.8	-3.8	4	2.1	2.40732	2.1	0.2	4	2.5	2.37567	2.5	1	4.4	3.7	4.04	3.7	0.6	4.6	4.1	3.78571	4.1	1.8	0.6	3.7	3.7	4.6	4.6	4.1	3.78571	4.1	1.8
65	0	0	-2.31171	-1.8	-3.6	2	-0.3	-1.10768	-2.3	-3.6	4.6	3.8	3.18664	2.2	-2	-1.2	-3.2	-2.47615	-3.2	-3.2	4	2	2.07363	2	0	4	2.5	2.39622	2.5	1	4.2	3.6	4.06667	3.6	1.6	4.4	4.1	4.03584	4.1	2.4	1.6	3.6	3.6	4.4	4.4	4.1	4.03584	4.1	2.4
66	-0.2	-0.8	-2.97385	-2.3	-3.8	3.4	2	0.501551	-1.6	-3.8	3.2	1.8	2.55151	1.8	-2.2	-1	-3.8	-2.92326	-3.8	-3.8	4	2	2.33302	2	0	4	2.5	2.57176	2.5	1	5	5	5	5	3.6	4	3.4	3.55392	3.4	2.2	3.6	5	5	4	4	3.4	3.55392	3.4	2.2
67	0	-0.8	-2.69255	-2.8	-4	2.8	-0.4	-2.05807	-1.9	-3.6	4.8	4	3.57647	3.2	0.8	-1	-3.8	-2.28871	-3.8	-3.8	3.6	2	2.89434	2	0.4	4	2.5	2.17765	2.5	1	4.4	3.8	4.1219	3.8	0.8	4.4	3.6	3.66688	3.6	1.4	0.8	3.8	3.8	4.4	4.4	3.6	3.66688	3.6	1.4
68	-0.2	0	-2.33961	-2.4	-4	3.8	1.6	0.960874	-0.7	-3.6	4.6	3.9	3.84192	3.9	-0.2	-1	-3.6	-1.92223	-3.6	-3.6	4	2	1.92482	2	0	3.8	2.4	1.78118	2.4	1	4.6	4.2	4.42222	4.2	2.4	4	3.3	3.17513	3.3	1.8	2.4	4.2	4.2	4	4	3.3	3.17513	3.3	1.8
69	0	0	-2.52617	-2	-4	3.6	0.8	0.207799	-1.4	-3.4	4.6	3.8	2.44225	2.2	0.6	-1	-4	-2.96118	-4	-4	4	2	2.69573	2	0	4	2.5	2.83647	2.5	1	4.4	4.2	4.4	4.2	1.4	4	3.9	3.8127	3.9	2.2	1.4	4.2	4.2	4	4	3.9	3.8127	3.9	2.2
70	-0.2	-0.8	-2.13189	-2.4	-4	4	1.6	0.505525	-2.4	-4	4.6	4.1	4.19294	4.1	-1.2	-1	-4	-1.89529	-4	-4	3.4	1.8	2.25041	1.8	0.2	3.6	2.6	2.24941	2.6	1.6	4.6	4.3	4.6	4.3	1	4.8	4.7	4.60455	4.7	4.6	1	4.3	4.3	4.8	4.8	4.7	4.60455	4.7	4.6
71	0	0	-2.30692	-2.4	-4	2.6	0.2	-1.0577	-2.1	-3.6	5	5	5	5	-0.6	-1	-4	-2.48118	-4	-4	3.2	1.9	2.94643	1.9	0.6	4	2.5	2.38431	2.5	1	4.2	3.6	4.15	3.6	1	4.6	4.1	4.21176	4.1	2	1	3.6	3.6	4.6	4.6	4.1	4.21176	4.1	2
72	0	0	-2.85036	-2.8	-4	3.4	1.9	-0.101232	-1	-3.8	5	5	5	5	-0.6	-1.2	-4	-2.67412	-4	-4	3.8	2.4	2.55323	2.4	1	4	2.5	2.82118	2.5	1	4.4	4.1	4.37333	4.1	3	4.8	4.6	4.63647	4.6	2.6	3	4.1	4.1	4.8	4.8	4.6	4.63647	4.6	2.6
73	-0.4	-0.8	-3.19493	-2.3	-3.8	2.4	0.1	-1.55269	-2.2	-3.6	2.8	1.6	2.235	1.6	-1.2	-1	-4	-2.51482	-4	-4	3.8	1.9	1.70227	1.9	0	4	2.8	2.87627	2.8	1.6	4.6	4.3	4.27333	4.3	2	3.2	2.7	2.76305	2.7	1.4	2	4.3	4.3	3.2	2.6	2.7	2.76305	2.7	1.4
74	0	0	-2.3622	-2.2	-3.8	3.6	3.1	1.47286	0.1	-3.4	4.2	3	2.21412	1.8	-3	-1	-4	-2.12941	-4	-4	4	2	2.38372	2	0	4	2.6	2.51647	2.6	1.2	4.4	3.8	3.9931	3.8	2	5	5	5	5	3.4	2	3.8	3.8	5	5	5	5	5	3.4
75	0	0	-3.14962	-2	-4	3.6	2.9	1.0392	0	-3.6	4.6	4.6	4.25738	4	0.6	-1	-4	-2.49631	-4	-4	3.6	1.9	2.83009	1.9	0.2	3.8	2.4	1.92673	2.4	1	4.6	3.8	4.55625	3.8	0.8	5	5	5	5	2.4	0.8	3.8	3.8	5	5	5	5	5	2.4
76	-0.4	-1	-2.42185	-2.2	-3.4	3.4	1.3	0.110648	-2.1	-3.4	5	5	5	5	1.2	-1.2	-4	-2.64235	-4	-4	3.8	2	2.73772	2	0.2	4	2.7	2.24824	2.7	1.4	3.4	2.3	3.17094	2.3	1	4.8	4.6	4.75412	4.6	3	1	2.3	2.3	4.8	4.8	4.6	4.75412	4.6	3
77	0	0	-2.40952	-2.8	-4	3.6	0.8	0.296421	-1.2	-3.2	4.2	3.1	3.31882	3.1	-2	-1	-4	-2.92941	-4	-4	4	2.1	2.04291	2.1	0.2	3.6	2.4	2.44146	2.4	1.2	4.2	3.3	3.81029	3.3	1.8	4.6	4.1	4.41564	4.1	3	1.8	3.3	3.3	4.6	4.6	4.1	4.41564	4.1	3
78	-0.4	-0.8	-2.87223	-2.4	-4	3.8	0.9	-0.481785	-2.1	-3.6	4	3.2	2.12922	1.1	-3.8	-1.2	-4	-3.00369	-4	-4	3.6	1.8	2.23698	1.8	0	3.8	2.4	2.42824	2.4	1	4.6	3.9	4.11635	3.9	2.8	4.8	4.5	4.36471	4.5	2.8	2.8	3.9	3.9	4.8	4.8	4.5	4.36471	4.5	2.8
79	-0.2	-0.8	-2.40043	-2.4	-4	4	2.7	1.55981	-0.5	-3.4	4.6	4.6	4.41132	4	-2.4	-1	-4	-2.31294	-4	-4	3.8	2	2.29668	2	0.2	4	2.5	2.77412	2.5	1	4.6	3.9	3.50451	3.9	1.8	4.2	3.4	3.44361	3.4	1.4	1.8	3.9	3.9	4.2	4.2	3.4	3.44361	3.4	1.4
80	-0.2	-1.6	-2.47162	-2.8	-4	4	1.6	-0.254377	-2.4	-4	4	3.3	3.11882	2.9	-3.6	-1	-4	-2.29294	-4	-4	3.8	2.3	2.99021	2.3	0.8	3.8	2.4	2.90574	2.4	1	5	5	5	5	2.2	4.2	3.9	3.61435	3.9	3.2	2.2	5	5	4.2	4.2	3.9	3.61435	3.9	3.2
81	-0.6	-0.8	-2.69423	-2.8	-4	2.4	0.2	-1.07911	-2.4	-3.6	4.2	4	3.8075	3.8	-1.4	-1.4	-3.4	-2.70096	-3.4	-3.4	3.8	2	2.54727	2	0.2	4	2.5	2.50824	2.5	1	4.4	4	4.38276	4	2	5	5	5	5	4.4	2	4	4	5	5	5	5	5	4.4
82	0	0	-2.08308	-2	-4	3.6	2.1	-0.0944209	-1	-4	4.8	4.1	3.82385	3.4	-1.8	-1	-4	-2.57168	-4	-4	3.4	1.8	1.73643	1.8	0.2	3.8	2.5	2.71647	2.5	1.2	4.4	3.8	3.83354	3.8	2.4	4.6	4.6	4.6	4.6	2.2	2.4	3.8	3.8	4.6	4	4.6	4.6	4.6	2.2
83	0	0	-3.18263	-2.3	-3.8	3.8	1.1	0.176179	-1.2	-3	4.4	4.4	4.37765	3.8	-1.4	-1	-4	-2.67412	-4	-4	3.6	2.1	2.69963	2.1	0.6	3.8	2.5	2.80947	2.5	1.2	5	5	5	5	2.8	4.8	4.5	4.23077	4.5	2	2.8	5	5	4.8	4.8	4.5	4.23077	4.5	2
84	-0.2	-0.8	-1.79227	-2.4	-4	4	1.6	0.150575	-2.4	-4	3.8	3.3	2.90272	2.9	-0.8	-1	-4	-2.41765	-4	-4	3.4	1.9	2.42244	1.9	0.4	4	2.5	2.43743	2.5	1	4.2	3.3	2.88009	3.3	1.6	4.6	4.3	4.43515	4.3	2.6	1.6	3.3	3.3	4.6	3.8	4.3	4.43515	4.3	2.6
85	0	0	-2.44336	-2.4	-4	3.6	1.6	0.0664155	0.2	-3.2	4.8	4.8	4.76824	4	-1.4	-1	-4	-2.83059	-4	-4	4	2.1	2.08159	2.1	0.2	4	2.5	2.15294	2.5	1	4.8	4.5	4.36585	4.5	1.8	4.8	4.5	4.25857	4.5	1.6	1.8	4.5	4.5	4.8	4.8	4.5	4.25857	4.5	1.6
86	-0.2	-0.8	-2.03956	-2.4	-4	3.4	0.1	-0.40762	-2.5	-3.2	2.8	2.4	2.53165	1.1	-2.4	-1.2	-4	-2.01176	-4	-4	4	2	2.18106	2	0	4	2.5	2.50353	2.5	1	4.2	4	4.19294	4	2.2	4.8	4.6	4.51111	4.6	3	2.2	4	4	4.8	4.8	4.6	4.51111	4.6	3
87	-0.2	-0.6	-2.72663	-2.2	-3.8	2.6	-0.3	-0.456658	-1.2	-2.6	4.2	3.5	3.17324	2.8	-2.2	-1	-4	-2.79672	-4	-4	3.6	1.9	2.50021	1.9	0.2	4	2.5	2.14588	2.5	1	4.6	3.8	4.41863	3.8	0.2	4.6	4.4	4.44	4.4	2.6	0.2	3.8	3.8	4.6	4.6	4.4	4.44	4.4	2.6
88	-0.4	-1.6	-2.84401	-2.4	-4	3.8	1.9	0.215856	-1.1	-3	5	5	5	5	-0.4	-1	-3.8	-2.25294	-3.8	-3.8	4	2.1	2.47499	2.1	0.2	4	2.6	2.63882	2.6	1.2	4.6	4.4	4.31325	4.4	1.6	5	5	5	5	2.2	1.6	4.4	4.4	5	5	5	5	5	2.2
89	-0.2	0	-2.57038	-2.4	-4	3.2	1.1	-0.450237	-1.2	-4	4.2	3.4	3.27294	2	-3.8	-1.2	-4	-3.07148	-4	-4	4	2	3.32699	2	0	4	2.7	3.0113	2.7	1.4	5	5	5	5	2.2	4.6	4.2	3.90909	4.2	2.2	2.2	5	5	4.6	4.6	4.2	3.90909	4.2	2.2
90	-0.4	-0.6	-2.19873	-2.4	-3.6	2.2	0	-0.381174	-0.8	-2.8	4.4	3.2	2.80409	2	0.2	-1.6	-4	-2.74558	-4	-4	4	2	2.87899	2	0	4	2.7	2.78247	2.7	1.4	4	3.3	3.6875	3.3	1.8	4.8	4.6	4.52	4.6	2.6	1.8	3.3	3.3	4.8	4.8	4.6	4.52	4.6	2.6
91	0	0	-2.49735	-2.3	-3.8	4	1.8	0.314949	-1.3	-3.6	4	3.2	2.93529	1.8	-1	-1	-3.8	-2.40967	-3.8	-3.8	4	2	3.01611	2	0	3.8	2.6	2.31066	2.6	1.4	3.4	2.8	3.16633	2.8	0.6	4.2	3.6	3.79044	3.6	1.8	0.6	2.8	2.8	4.2	4.2	3.6	3.79044	3.6	1.8
92	0	0	-2.42947	-2	-4	3	0.4	-1.26587	-2.6	-3.4	5	5	5	5	-3	-1	-3.8	-1.66256	-3.8	-3.8	3.8	1.9	2.73455	1.9	0	3.8	2.4	2.35725	2.4	1	4.8	4.4	4.67879	4.4	0.8	4.8	4.5	4.4	4.5	1	0.8	4.4	4.4	4.8	4.8	4.5	4.4	4.5	1
93	-0.4	-1.6	-2.22663	-2.8	-4	2.4	0.2	-0.79262	-0.4	-3	4.6	3.9	3.74706	3.9	-1.4	-1	-3.8	-2.44596	-3.8	-3.8	3.4	1.7	2.10656	1.7	0	3.8	2.4	2.25294	2.4	1	4.6	3.8	4.3625	3.8	1.4	4.6	4.4	4.33846	4.4	3.2	1.4	3.8	3.8	4.6	4.6	4.4	4.33846	4.4	3.2
94	-0.6	-0.8	-3.10055	-2.4	-4	3.2	2	0.295372	-0.2	-3.6	3.8	3.3	3.70824	3.1	-1.4	-1.2	-4	-2.64126	-4	-4	4	2	2.46686	2	0	4	2.5	2.08588	2.5	1	4.8	4.4	4.68696	4.4	2	4.4	4	3.99333	4	2.4	2	4.4	4.4	4.4	4.4	4	3.99333	4	2.4
95	0	-0.8	-2.56664	-2	-4	4	1.9	0.741406	-1.1	-3.4	5	5	5	5	2	-1	-4	-2.13112	-4	-4	3.8	2	2.62637	2	0.2	4	2.5	2.41529	2.5	1	4	3.1	3.20238	3.1	0.8	4.4	4.4	4.4	4.4	2.8	0.8	3.1	3.1	4.4	4.4	4.4	4.4	4.4	2.8
96	-0.4	-0.8	-2.55585	-2.8	-4	3.2	0.2	-0.875024	-1	-2.8	4.2	4.2	3.52471	2.8	-3.8	-1	-4	-2.36824	-4	-4	4	2	2.59055	2	0	4	2.5	2.47647	2.5	1	5	5	5	5	2.2	5	5	5	5	4	2.2	5	5	5	5	5	5	5	4
97	0	0	-2.37625	-2.4	-4	3.4	0.5	-1.15121	-2.5	-3.6	4.6	4	3.53069	3.4	-3	-1	-4	-2.36941	-4	-4	3.6	1.8	2.44666	1.8	0	3.4	2.3	2.7666	2.3	1.2	4.8	4.6	4.57	4.6	1.2	4.2	4	3.98947	4	2.2	1.2	4.6	4.6	4.2	3.6	4	3.98947	4	2.2
98	0	0	-2.43081	-1.9	-3.8	3.8	0.9	-0.879373	-2.8	-3.6	4	2.9	2.39176	2.4	-2.4	-1	-4	-2.60353	-4	-4	4	2	2.65826	2	0	4	2.5	2.79529	2.5	1	4.6	3.9	4.09048	3.9	1.2	4.6	4.3	4.29742	4.3	2.4	1.2	3.9	3.9	4.6	4.6	4.3	4.29742	4.3	2.4
99	-0.2	-0.8	-2.73349	-2.8	-4	2.8	-0.1	0.0902603	-1.7	-3.8	4.4	3.1	1.88353	1	-3.4	-1	-4	-1.81765	-4	-4	3.4	1.8	2.41662	1.8	0.2	4	2.6	2.29421	2.6	1.2	4.6	3.9	4.12706	3.9	2.6	4.8	4.5	4.20706	4.5	1.8	2.6	3.9	3.9	4.8	4.8	4.5	4.20706	4.5	1.8
100	0	0	-2.39196	-2	-4	3.4	1.2	1.15913	0.4	-2.6	4.4	3	2.62711	3	-1	-1.2	-4	-2.31059	-4	-4	3.8	2	3.02636	2	0.2	4	2.5	2.28706	2.5	1	4.4	4.2	4.20152	4.2	2	5	5	5	5	2.4	2	4.2	4.2	5	5	5	5	5	2.4
101	0	0	-2.48294	-2.3	-3.8	3.6	1	-0.489221	-1.7	-3.2	4.2	3.1	2.67917	3.1	-1.2	-1.2	-4	-1.9743	-4	-4	3.4	1.8	2.11104	1.8	0.2	4	2.5	2.94	2.5	1	4.4	4.2	4.36	4.2	2.6	4.2	4.2	4.2	4.2	2	2.6	4.2	4.2	4.2	4	4.2	4.2	4.2	2
102	0	0	-2.50741	-2.4	-4	2.8	0.2	-0.880844	-1.8	-3.2	4.2	2.8	2.30133	2	-3.2	-1.2	-4	-2.15203	-4	-4	3.8	1.9	2.22814	1.9	0	4	2.5	2.52588	2.5	1	4.6	4.3	4.46667	4.3	1.8	4.6	4.6	4.6	4.6	2.8	1.8	4.3	4.3	4.6	4.6	4.6	4.6	4.6	2.8
103	0	0	-2.51561	-2	-4	3	1.3	-0.0962882	-0.8	-3.2	4.6	3.9	3.52308	3.9	-1.8	-1	-4	-2.45882	-4	-4	3.6	1.8	2.94977	1.8	0	3.8	2.6	2.35176	2.6	1.4	4.6	4.3	4.45	4.3	2.4	4.2	3.8	3.65664	3.8	1.2	2.4	4.3	4.3	4.2	4.2	3.8	3.65664	3.8	1.2
104	0	0	-2.61403	-2.4	-4	3.6	1.2	0.195772	-0.4	-2.8	4	2.7	2.62588	1.4	-2.8	-1.2	-3.8	-2.18353	-3.8	-3.8	4	2.1	2.15746	2.1	0.2	4	2.5	2.26118	2.5	1	4.6	4.3	4.37718	4.3	1	4.8	4.5	4.39412	4.5	2.6	1	4.3	4.3	4.8	4.8	4.5	4.39412	4.5	2.6
105	0	0	-2.68377	-2.5	-3.6	2.8	2	-0.0880734	-1.3	-3.8	3.8	1.8	0.755939	0.4	-2	-1.2	-3.4	-2.12578	-3.4	-3.4	3.8	2	2.64868	2	0.2	4	2.6	2.48471	2.6	1.2	3.6	3.3	3.22162	3.3	2.6	4.8	4.5	4.33488	4.5	3.4	2.6	3.3	3.3	4.8	4.8	4.5	4.33488	4.5	3.4
106	0	0	-2.87264	-2.4	-4	3.2	1.3	1.71804	0.7	-1.8	4.4	4	3.91882	3.6	-0.4	-1	-4	-2.33647	-4	-4	3.6	1.8	2.76628	1.8	0	4	2.5	2.63882	2.5	1	3.8	3.6	3.57474	3.6	1.6	5	5	5	5	3	1.6	3.6	3.6	5	5	5	5	5	3
107	-0.4	-1.6	-2.33909	-2.8	-4	3.4	0.7	-1.04778	-1.4	-3.6	3.6	1.9	2.19647	0.9	-2.4	-1.2	-4	-2.95412	-4	-4	3.8	2	2.4996	2	0.2	4	2.5	2.48118	2.5	1	4.4	3.7	4.08877	3.7	2	5	5	5	5	2.6	2	3.7	3.7	5	5	5	5	5	2.6
108	-0.4	-0.8	-2.22585	-2.3	-3.8	3.4	0.4	-0.462795	-2.4	-3.6	5	5	5	5	-0.4	-1.2	-4	-2.76824	-4	-4	3.8	2	2.57125	2	0.2	3.8	2.4	2.66941	2.4	1	4.4	3.8	4.04669	3.8	1.8	4.4	4.3	4.39551	4.3	1.8	1.8	3.8	3.8	4.4	4.4	4.3	4.39551	4.3	1.8
109	0	0	-2.48157	-2	-4	3.4	1.3	-0.593374	-1.7	-3.6	4	4	3.76588	3	-2.4	-1	-4	-2.92118	-4	-4	4	2.1	2.85598	2.1	0.2	3.8	2.4	2.40677	2.4	1	4.8	4.4	4.73895	4.4	2.2	5	5	5	5	3.6	2.2	4.4	4.4	5	5	5	5	5	3.6
110	0	0	-2.69736	-2.2	-3.6	3.4	0.8	-0.0580298	-1.3	-3	4.2	3.2	3.10122	2.4	-1.8	-1	-4	-2.45059	-4	-4	4	2.1	2.75884	2.1	0.2	4	2.5	2.51684	2.5	1	4.8	4.6	4.40613	4.6	3.6	5	5	5	5	2.6	3.6	4.6	4.6	5	5	5	5	5	2.6
111	0	-0.8	-2.20065	-1.8	-3.6	3.6	1	0.241926	-0.6	-3.2	4	2.6	1.47537	1.2	-2	-1	-4	-2.56941	-4	-4	4	2.1	2.59307	2.1	0.2	3.8	2.5	3.22824	2.5	1.2	4.8	4.4	4.74	4.4	2	5	5	5	5	2	2	4.4	4.4	5	5	5	5	5	2
112	-0.6	-0.6	-2.60798	-2.6	-3.8	3.4	0.8	0.0953957	-2.4	-3	4.8	4.2	3.82941	3.6	-1.6	-1	-3.8	-1.88879	-3.8	-3.8	3.6	1.9	2.51526	1.9	0.2	4	2.5	2.12824	2.5	1	3.8	3.2	2.92814	3.2	1.6	4.8	4.5	4.475	4.5	3.2	1.6	3.2	3.2	4.8	4.8	4.5	4.475	4.5	3.2
113	0	0	-2.35895	-2	-4	4	1.4	1.58879	-0.1	-2.8	4.8	4.2	4.38824	4.2	-1.6	-1.2	-4	-3.00395	-4	-4	4	2	2.47415	2	0	3.8	2.4	2.32706	2.4	1	4.6	4.3	4.31382	4.3	2.4	3.6	3.1	2.70314	3.1	1.8	2.4	4.3	4.3	3.6	3.6	3.1	2.70314	3.1	1.8
114	-0.2	-0.8	-2.96156	-2.8	-4	3.6	-0.1	-1.92069	-3.2	-3.8	4.4	3.7	3.10886	2.3	-1.4	-1	-3.8	-2.10471	-3.8	-3.8	4	2	2.58551	2	0	4	2.5	2.61809	2.5	1	4.6	3.8	4.43636	3.8	0.8	4.8	4.5	4.56	4.5	3.4	0.8	3.8	3.8	4.8	4.8	4.5	4.56	4.5	3.4
115	0	-0.8	-2.32183	-2	-4	3	-0.2	-2.02212	-2.4	-3.4	4.8	4.8	3.79765	4	-0.4	-1	-3.8	-2.62824	-3.8	-3.8	4	2	2.90501	2	0	4	2.5	2.20941	2.5	1	4.2	3.9	3.77294	3.9	3.6	4.8	4.5	4.48605	4.5	2.6	3.6	3.9	3.9	4.8	4.8	4.5	4.48605	4.5	2.6
116	-0.4	-0.8	-2.62952	-3.2	-4	3	1.5	-0.109767	-0.7	-2.8	4.8	4.8	4.305	4	-2	-1	-4	-2.09647	-4	-4	3.8	2	2.69536	2	0.2	4	2.5	2.39412	2.5	1	3.8	3	3.62324	3	1.2	4.4	3.9	3.86277	3.9	2.8	1.2	3	3	4.4	4.4	3.9	3.86277	3.9	2.8
117	-0.2	-0.8	-2.9286	-2.4	-4	3.6	0.7	-0.452384	-2.1	-3.4	5	5	5	5	0.6	-1	-4	-3.15765	-4	-4	3.8	2.1	2.35189	2.1	0.4	3.8	2.4	2.67875	2.4	1	4.2	4.1	4.2	4.1	1.4	4.4	3.8	4.21991	3.8	3.2	1.4	4.1	4.1	4.4	4.4	3.8	4.21991	3.8	3.2
118	0	0	-2.35839	-1.8	-3.6	3.8	2.2	0.635382	-1.7	-4	3	2.4	2.19432	1.6	-2	-1	-4	-2.63765	-4	-4	4	2.2	2.49401	2.2	0.4	4	2.5	3.11176	2.5	1	3.8	3.5	3.43492	3.5	3	3.8	3	3.02169	3	1.4	3	3.5	3.5	3.8	3.8	3	3.02169	3	1.4
119	-0.2	-0.8	-2.24177	-2.4	-4	3.8	0.9	-0.465026	-2.1	-3.6	4.2	4.2	3.22669	2.9	-3	-1	-4	-2.15882	-4	-4	3.4	1.8	2.32779	1.8	0.2	4	2.5	2.37765	2.5	1	3.8	3.1	3.0133	3.1	1.4	4.8	4.5	4.4809	4.5	1.8	1.4	3.1	3.1	4.8	4.8	4.5	4.4809	4.5	1.8
120	0	0	-2.46367	-1.9	-3.8	2.6	0	-0.576405	-1.5	-2.6	4.8	4.1	3.71358	3.4	-3	-1.2	-4	-2.72924	-4	-4	3.8	1.9	2.20609	1.9	0	4	2.6	2.27294	2.6	1.2	4.6	3.8	4.03688	3.8	0.2	4.8	4.5	4.25306	4.5	1	0.2	3.8	3.8	4.8	4.8	4.5	4.25306	4.5	1
121	0	0	-2.47062	-2.8	-4	3.4	0.7	-0.793218	-1.5	-2	4.2	3.6	3.04402	2.8	-1.2	-1.2	-4	-2.34339	-4	-4	4	2	2.23296	2	0	3.8	2.4	2.05999	2.4	1	4.6	3.9	4.15904	3.9	1.2	4.2	4	4	4	1.4	1.2	3.9	3.9	4.2	3.8	4	4	4	1.4
122	0	0	-2.22466	-2.2	-3.6	3.4	0.8	-0.810299	-2	-3.4	4.4	3.6	2.42235	2.1	-2.2	-1	-3.6	-2.48301	-3.6	-3.6	4	2	2.52738	2	0	4	2.5	2.35882	2.5	1	4.4	3.7	4.11964	3.7	0	4	3.3	3.00835	3.3	1.6	0	3.7	3.7	4	4	3.3	3.00835	3.3	1.6
123	-0.2	-0.8	-2.5667	-2.3	-3.8	2.6	1	-0.819354	-1.7	-3.2	5	5	5	5	-0.2	-1	-4	-2.35529	-4	-4	3.8	2	1.94647	2	0.2	3.6	2.4	2.15765	2.4	1.2	4.4	4.1	4.1125	4.1	2	4.6	4.2	4.07143	4.2	1.6	2	4.1	4.1	4.6	4.6	4.2	4.07143	4.2	1.6
124	-0.2	-0.8	-2.80629	-2.6	-3.6	2.8	0.1	-1.08873	-1.5	-3.4	4.6	3.9	4.26118	3.1	-2	-1	-3.8	-2.76588	-3.8	-3.8	4	2	2.42021	2	0	3.8	2.6	2.77152	2.6	1.4	4.6	4.1	4.17802	4.1	2.6	4.6	4.5	4.5	4.5	2	2.6	4.1	4.1	4.6	4.6	4.5	4.5	4.5	2
125	-0.2	-0.8	-2.60651	-2.7	-3.8	3.8	3.1	1.79596	0	-3.8	5	5	5	5	-0.8	-1	-4	-2.27529	-4	-4	4	2	2.41845	2	0	4	2.5	2.17081	2.5	1	5	5	5	5	2	5	5	5	5	4.2	2	5	5	5	5	5	5	5	4.2
126	0	0	-2.38677	-1.9	-3.8	3	1.6	1.24157	0	-3	4.8	4	3.81916	3.2	-2.4	-1	-4	-2.55291	-4	-4	3.8	2	3.03851	2	0.2	3.4	2.3	2.45765	2.3	1.2	4.6	3.9	4.45333	3.9	1.2	4	3.8	3.64	3.8	1.4	1.2	3.9	3.9	4	4	3.8	3.64	3.8	1.4
127	-0.8	-2.4	-1.94805	-3.1	-3.8	2.8	1.8	0.292923	-0.9	-3	4.4	3.2	2.63882	2.4	-2.6	-1.4	-4	-3.15294	-4	-4	3.8	1.9	2.59613	1.9	0	4	2.6	2.37083	2.6	1.2	5	5	5	5	2.2	4.6	4.4	4.33945	4.4	3.2	2.2	5	5	4.6	4.6	4.4	4.33945	4.4	3.2
128	0	-0.6	-2.77457	-2.4	-4	3	0.8	-0.468577	-0.4	-2.2	3.6	3	2.89647	2.4	-3.6	-1	-4	-2.29059	-4	-4	3.8	2	2.46971	2	0.2	3.8	2.4	2.06349	2.4	1	4.2	3.2	2.67014	3.2	0.4	4	3.7	3.68588	3.7	2.2	0.4	3.2	3.2	4	4	3.7	3.68588	3.7	2.2
129	-0.4	-1.2	-2.28295	-2.6	-3.8	2.6	0.2	-0.422801	-1.2	-3	4.8	4.1	3.93765	3.4	-0.4	-1	-4	-2.64	-4	-4	4	2.3	3.92854	2.3	0.6	4	2.5	2.22588	2.5	1	4.2	3.5	3.63947	3.5	2.2	5	5	5	5	2.8	2.2	3.5	3.5	5	5	5	5	5	2.8
130	-0.2	0	-2.57786	-1.9	-3.4	3.4	1.8	0.963533	-0.5	-2.4	5	5	5	5	-2.6	-1	-4	-2.89294	-4	-4	3.8	1.9	2.0828	1.9	0	4	2.5	2.94118	2.5	1	4.6	3.8	4.16184	3.8	1.6	4.6	4.4	4.21176	4.4	1.8	1.6	3.8	3.8	4.6	4.6	4.4	4.21176	4.4	1.8
131	-0.4	-1.6	-2.5737	-2.8	-4	3.6	1.9	0.781908	0.4	-2.8	5	5	5	5	-2.4	-1	-4	-2.78412	-4	-4	4	2	2.41756	2	0	4	2.5	2.69176	2.5	1	4	4	4	4	1	5	5	5	5	2.2	1	4	4	5	5	5	5	5	2.2
132	0	0	-2.51876	-2.4	-4	2.2	0.1	-0.780946	-1.7	-3.2	4.2	3.5	2.96744	2.9	-1.6	-1	-4	-2.63059	-4	-4	3.6	1.8	2.90428	1.8	0	4	2.5	2.36588	2.5	1	4.8	4.5	4.41094	4.5	2.4	4.6	4.5	4.47368	4.5	2.4	2.4	4.5	4.5	4.6	4.6	4.5	4.47368	4.5	2.4
133	-0.2	-0.8	-1.70713	-2.2	-3.6	2.8	1.6	0.816944	-1.1	-3.4	5	5	5	5	-2.4	-1.4	-4	-2.37843	-4	-4	4	2	2.67799	2	0	4	2.5	2.54941	2.5	1	4.8	4.4	4.25714	4.4	0.2	4.4	4.3	4.25529	4.3	2.4	0.2	4.4	4.4	4.4	4.4	4.3	4.25529	4.3	2.4
134	0	0	-2.01565	-2	-4	3.6	2.7	1.30588	0.4	-2.8	3.8	2.1	1.69176	0.9	-3	-1.2	-4	-2.80941	-4	-4	3.4	2	2.43547	2	0.6	4	2.5	2.36588	2.5	1	4.4	3.9	4.37609	3.9	1.2	5	5	5	5	1	1.2	3.9	3.9	5	5	5	5	5	1
135	0	0	-2.405	-1.9	-3.8	3.6	1.8	0.627299	-0.2	-3.2	4.6	4.6	4.6	4.6	2.8	-1	-3.8	-2.55529	-3.8	-3.8	3.4	1.7	2.42743	1.7	0	4	2.5	3.01765	2.5	1	4.8	4.4	4.64444	4.4	0.4	4.6	4.4	4.40133	4.4	2	0.4	4.4	4.4	4.6	4.6	4.4	4.40133	4.4	2
136	-0.2	-0.8	-2.82236	-2.4	-4	3.2	1.7	0.637874	-0.9	-3.4	4.4	4.2	4.4	4.2	0.6	-1	-3.8	-2.43234	-3.8	-3.8	4	2.1	2.77094	2.1	0.2	4	2.6	2.36353	2.6	1.2	4.8	4.4	4.69882	4.4	1.6	4.8	4.5	4.72821	4.5	2.4	1.6	4.4	4.4	4.8	4.8	4.5	4.72821	4.5	2.4
137	0	0	-2.5826	-2	-4	2.8	0.9	-0.651205	-1.1	-3.6	4.2	3.7	3.62353	3.7	-3	-1	-4	-2.92118	-4	-4	3.8	2.2	1.50042	2.2	0.6	3.8	2.5	2.50235	2.5	1.2	3.4	2.6	2.71412	2.6	1.8	4.6	4.6	4.6	4.6	2.4	1.8	2.6	2.6	4.6	4	4.6	4.6	4.6	2.4
138	-0.2	-0.8	-2.18274	-2.4	-4	3.2	2.1	0.819323	-0.9	-3.6	4.6	4.3	4.57143	4.3	0.4	-1	-4	-2.71647	-4	-4	4	2	2.51913	2	0	3.8	2.4	2.44984	2.4	1	5	5	5	5	2.2	4.4	3.9	3.66151	3.9	1.4	2.2	5	5	4.4	4.4	3.9	3.66151	3.9	1.4
139	0	0	-2.71212	-1.9	-3.8	3.8	1.2	-0.38491	-2.2	-3	5	5	5	5	-1.6	-1	-3.8	-1.92094	-3.8	-3.8	4	2	2.28653	2	0	4	2.5	2.61059	2.5	1	4.6	3.9	4.27879	3.9	0.4	4.4	4.1	4.06832	4.1	2	0.4	3.9	3.9	4.4	4.4	4.1	4.06832	4.1	2
140	-0.2	-0.8	-3.33316	-2.8	-4	3.8	1.4	-0.340697	-2.4	-3.8	3.6	1.4	1.8445	1.4	-3.6	-1	-4	-2.76706	-4	-4	3.8	2	2.06526	2	0.2	3.8	2.5	2.89186	2.5	1.2	5	5	5	5	1	5	5	5	5	3	1	5	5	5	5	5	5	5	3
141	-0.4	-1.6	-2.8109	-2.6	-3.8	2.8	-0.3	-0.927353	-1.1	-3.4	3	2.5	2.6211	1.7	-0.6	-1	-4	-2.26118	-4	-4	3.8	2	2.72473	2	0.2	3.8	2.4	2.05788	2.4	1	4.8	4.5	4.77529	4.5	1.8	4.8	4.5	4.5	4.5	3.2	1.8	4.5	4.5	4.8	4.8	4.5	4.5	4.5	3.2
142	-0.2	-0.6	-1.95171	-2.3	-3.8	3.6	0.1	-0.801348	-2.2	-3.4	4	2.8	1.996	2	-1.2	-1	-4	-2.40471	-4	-4	3.6	1.9	2.56679	1.9	0.2	4	2.5	2.9	2.5	1	4.4	4.2	4.2375	4.2	2	4.4	3.9	3.88078	3.9	2.2	2	4.2	4.2	4.4	4.4	3.9	3.88078	3.9	2.2
143	-0.4	-0.8	-2.65296	-3	-3.8	3.2	1	-1.27132	-1.8	-3.6	4.4	3.6	2.62654	2.1	-3.6	-1.6	-3.8	-2.62706	-3.8	-3.8	3.8	1.9	3.07124	1.9	0	4	2.5	2.84471	2.5	1	5	5	5	5	1.2	5	5	5	5	3	1.2	5	5	5	5	5	5	5	3
144	0	0	-2.46929	-2	-4	2.2	0	-0.747829	-1.8	-3	4.4	3.8	2.87312	2.4	-3.2	-1.2	-3.6	-2.35258	-3.6	-3.6	3.8	1.9	2.35445	1.9	0	4	2.5	2.57765	2.5	1	4.4	4	4.35	4	1.2	5	5	5	5	2	1.2	4	4	5	5	5	5	5	2
145	-0.8	-1.6	-2.56933	-3.2	-4	3.2	1.3	-0.0247627	-1.7	-3.8	5	5	5	5	-3.4	-1.2	-3.4	-2.32941	-3.4	-3.4	4	2.1	2.30211	2.1	0.2	3.8	2.4	2.27176	2.4	1	3.6	2.6	2.69489	2.6	1.6	4	3.5	3.29068	3.5	2.8	1.6	2.6	2.6	4	4	3.5	3.29068	3.5	2.8
146	0	0	-2.15176	-2	-4	3	0.8	-0.797163	-1.5	-3.6	3.8	3.2	2.66788	2.4	0.2	-1	-3.8	-2.30588	-3.8	-3.8	3.6	1.9	1.89996	1.9	0.2	3.6	2.5	2.86131	2.5	1.4	4.4	3.3	3.23239	3.3	1.2	4.6	4.5	4.40941	4.5	1.8	1.2	3.3	3.3	4.6	4.6	4.5	4.40941	4.5	1.8
147	-0.2	-0.8	-2.99522	-2.4	-4	3.2	2	0.030274	-0.8	-3.6	5	5	5	5	-0.2	-1	-3.4	-1.679	-3.4	-3.4	3.8	1.9	2.69598	1.9	0	4	2.7	2.69444	2.7	1.4	5	5	5	5	1.8	4.4	3.6	3.72955	3.6	1.6	1.8	5	5	4.4	4.4	3.6	3.72955	3.6	1.6
148	-0.4	-1.4	-2.86492	-2.4	-4	2.8	0.9	-0.26084	-0.9	-2.6	4	2.4	1.12235	0.3	-1.8	-1	-4	-2.29059	-4	-4	3.6	1.9	1.96328	1.9	0.2	4	2.5	2.59886	2.5	1	4.6	3.9	3.95492	3.9	2	4.4	4.4	4.4	4.4	2.4	2	3.9	3.9	4.4	4	4.4	4.4	4.4	2.4
149	-0.2	0	-2.79806	-2.2	-3.8	3.6	1.2	-0.00381464	-0.2	-2.8	4.6	3.3	2.54171	2.5	-2.2	-1	-4	-2.59641	-4	-4	3.8	2	2.43225	2	0.2	4	2.6	2.92471	2.6	1.2	4.6	3.8	4.38726	3.8	0.2	4	3.6	3.33429	3.6	1.6	0.2	3.8	3.8	4	4	3.6	3.33429	3.6	1.6
150	0	0	-2.03841	-1.9	-3.8	3.6	2.1	0.733667	-0.2	-2.6	4.2	3.7	2.99054	2.5	-1.8	-1.2	-3.8	-2.54004	-3.8	-3.8	3.8	1.9	2.30198	1.9	0	4	2.6	2.75882	2.6	1.2	4.6	4.1	4.17818	4.1	2.2	4.8	4.5	4.59845	4.5	1.8	2.2	4.1	4.1	4.8	4.8	4.5	4.59845	4.5	1.8
151	0	0	-2.47028	-2	-4	3.4	0.4	-1.14497	-2.4	-3.6	4.6	3.8	2.84182	2.2	-1.4	-1.2	-4	-2.56336	-4	-4	4	2	2.94166	2	0	4	2.5	2.28118	2.5	1	4.8	4.4	4.74323	4.4	2.6	4.8	4.5	4.37436	4.5	2.8	2.6	4.4	4.4	4.8	4.8	4.5	4.37436	4.5	2.8
152	-0.4	-0.8	-1.6873	-2.4	-4	4	3.3	2.3846	0.1	-3.8	3.8	3.2	3.79647	3.2	-0.8	-1.4	-3.6	-2.77529	-3.6	-3.6	3.2	1.7	2.75514	1.7	0.2	3.8	2.6	2.03174	2.6	1.4	4	3.4	3.67437	3.4	0.8	4.4	3.9	4.11746	3.9	1.8	0.8	3.4	3.4	4.4	4.4	3.9	4.11746	3.9	1.8
153	-0.2	-0.8	-2.72664	-2.4	-4	2.8	0.9	-0.387702	-1.1	-3.8	5	5	5	5	-3	-1	-4	-2.38784	-4	-4	4	2	2.14372	2	0	4	2.5	2.51059	2.5	1	3	2.5	2.99664	2.5	1.2	5	5	5	5	1.2	1.2	2.5	2.5	5	5	5	5	5	1.2
154	0	0	-2.69144	-2.4	-3.6	3.8	1.5	0.0491481	-1.6	-3.8	5	5	5	5	-1.4	-1	-4	-2.71647	-4	-4	3.4	1.7	2.28097	1.7	0	4	2.5	3.02637	2.5	1	4.8	4.4	4.50909	4.4	2.4	4.4	3.8	3.59362	3.8	2.2	2.4	4.4	4.4	4.4	4.4	3.8	3.59362	3.8	2.2
155	-0.2	-0.8	-2.55685	-2.4	-4	2.4	-0.6	-1.88671	-2.8	-4	3.6	2.3	2.91932	2.3	-2.2	-1	-4	-2.26588	-4	-4	3.4	1.8	2.23707	1.8	0.2	3.8	2.4	2.34353	2.4	1	4	3.1	3.24384	3.1	2.2	5	5	5	5	3	2.2	3.1	3.1	5	5	5	5	5	3
156	0	0	-2.54357	-2	-4	3.4	1.6	-0.273492	-0.5	-3.4	3.6	1.9	1.20742	0.9	-2.8	-1.2	-4	-2.74066	-4	-4	3.8	2	2.39266	2	0.2	3.4	2.2	2.01562	2.2	1	4.8	4.7	4.60353	4.7	1.6	4.6	4.4	4.4	4.4	2	1.6	4.7	4.7	4.6	4.6	4.4	4.4	4.4	2
157	0	0	-2.99245	-2	-4	3.4	1.9	-0.283252	-1.5	-3.4	4.8	4	3.93719	3.2	-1	-1	-4	-2.75412	-4	-4	3.4	1.8	1.74796	1.8	0.2	4	2.6	2.91502	2.6	1.2	4.2	3.2	3.68571	3.2	1.6	4.6	4.4	4.4	4.4	1.8	1.6	3.2	3.2	4.6	4.6	4.4	4.4	4.4	1.8
158	0	-0.8	-2.15544	-2.4	-4	3.4	1.6	1.29864	-0.4	-2.6	4.6	4	3.62706	3.4	-2	-1	-4	-2.57882	-4	-4	3	1.5	1.63881	1.5	0	4	2.6	2.60633	2.6	1.2	5	5	5	5	2	4.4	3.9	3.46532	3.9	2.6	2	5	5	4.4	4.4	3.9	3.46532	3.9	2.6
159	-0.2	0	-2.40672	-2.3	-3.8	3.4	0.9	0.416633	0.4	-2.6	4.8	4.1	4.26797	4.1	-3.6	-1.2	-4	-2.66971	-4	-4	4	2	2.50926	2	0	4	2.5	2.25412	2.5	1	5	5	5	5	1	5	5	5	5	3	1	5	5	5	5	5	5	5	3
160	0	0	-2.02802	-1.9	-3.8	3.4	2.3	0.526466	0	-3.4	4.8	4.1	4.53647	4.1	-2	-1	-4	-2.02706	-4	-4	3.4	2	1.79597	2	0.6	3.6	2.4	2.30816	2.4	1.2	4.8	4.4	4.66154	4.4	2.2	4.2	3.9	4.1	3.9	2	2.2	4.4	4.4	4.2	4.2	3.9	4.1	3.9	2
161	-0.4	-0.8	-2.37111	-2.3	-3.8	3.4	1.9	0.895994	-0.9	-3.6	4.8	4.5	4.75059	4.5	-0.2	-1	-4	-2.81176	-4	-4	3.8	1.9	2.36113	1.9	0	4	2.5	2.93882	2.5	1	4.8	4.5	4.36923	4.5	1.8	4.6	4	3.92866	4	2.2	1.8	4.5	4.5	4.6	4.6	4	3.92866	4	2.2
162	-0.8	-1.4	-2.37118	-2.6	-3.8	3	0.5	-1.15988	-1.1	-3.6	3.6	2	1.98816	1.2	-3	-1.2	-3.8	-2.37055	-3.8	-3.8	4	2.3	2.97241	2.3	0.6	4	2.5	2.84235	2.5	1	4.8	4.4	4.29928	4.4	2	5	5	5	5	3.2	2	4.4	4.4	5	5	5	5	5	3.2
163	-0.2	-0.8	-2.29959	-2.8	-4	3.4	0.6	-0.392393	-2.4	-3.8	3.8	3.4	3.13647	2.5	-0.6	-1	-4	-2.52588	-4	-4	4	2.1	2.62789	2.1	0.2	3.8	2.6	2.65501	2.6	1.4	4.8	4.4	4.79344	4.4	2	4.8	4.5	4.34348	4.5	2.6	2	4.4	4.4	4.8	4.8	4.5	4.34348	4.5	2.6
164	0	0	-2.46601	-2.4	-4	4	0.4	-0.453823	-2.6	-3.2	3.2	2.2	2.75414	1.7	-1.2	-1	-4	-2.57529	-4	-4	3.2	2.2	2.69026	2.2	1.2	4	2.5	2.91294	2.5	1	4	3.1	2.94831	3.1	0.6	4.2	3.5	3.6257	3.5	2.2	0.6	3.1	3.1	4.2	4.2	3.5	3.6257	3.5	2.2
165	0	0	-2.65065	-2	-3.6	3.4	0.5	-0.294693	-1	-3.8	4.2	2.9	1.43127	0.8	-1	-1	-4	-2.55294	-4	-4	3.6	1.9	1.92214	1.9	0.2	4	2.5	2.58824	2.5	1	5	5	5	5	1	4.4	3.9	3.92578	3.9	2.4	1	5	5	4.4	4.4	3.9	3.92578	3.9	2.4
166	-0.2	-0.8	-2.60682	-2.8	-4	3.6	2.3	0.0366779	-0.7	-3.8	4.2	2.9	2.47184	2.9	-3.2	-1	-4	-2.57059	-4	-4	3.8	1.9	2.58842	1.9	0	4	2.5	3.11176	2.5	1	5	5	5	5	2.2	4.8	4.5	4.33714	4.5	1	2.2	5	5	4.8	4.8	4.5	4.33714	4.5	1
167	0	0	-2.81654	-2	-4	3	1.4	0.00159044	-1.1	-2.8	4.2	3.8	3.99333	3.4	0.4	-1.2	-4	-2.77882	-4	-4	4	2.1	2.6639	2.1	0.2	4	2.5	2.53882	2.5	1	5	5	5	5	2	4.2	3.8	3.62874	3.8	1.8	2	5	5	4.2	4.2	3.8	3.62874	3.8	1.8
168	0	0	-2.47951	-2	-4	3.8	0.3	-0.634337	-1.3	-3.2	4	4	3.66706	3.2	-0.6	-1	-3.8	-2.14374	-3.8	-3.8	4	2	2.85589	2	0	4	2.7	2.88235	2.7	1.4	4.4	4.4	4.4	4.4	2.2	4.6	4.6	4.6	4.6	2	2.2	4.4	4.4	4.6	4	4.6	4.6	4.6	2
169	0	0	-2.6384	-1.4	-3.4	3	1	-0.0987476	-1.4	-3.2	4.6	4	3.43882	3.4	-1	-1	-3.8	-2.79294	-3.8	-3.8	4	2	2.88185	2	0	3.8	2.4	2.16864	2.4	1	4.4	3.4	3.98136	3.4	2.2	4.2	3.9	3.94839	3.9	2.8	2.2	3.4	3.4	4.2	4.2	3.9	3.94839	3.9	2.8
170	0	-0.8	-2.44385	-2	-4	3.2	-0.7	-1.39089	-3.8	-3.8	3.6	2.4	1.66075	1.3	-1.2	-1	-4	-2.67176	-4	-4	3.6	2	2.08718	2	0.4	4	2.5	2.98471	2.5	1	4.8	4.4	4.79032	4.4	3	4.8	4.5	4.78909	4.5	2	3	4.4	4.4	4.8	4.8	4.5	4.78909	4.5	2
171	-0.6	-0.8	-2.7757	-2.8	-4	3.6	1.6	-0.480484	-0.6	-3.6	4.6	3.2	2.2744	1.8	-2.4	-1	-3.8	-2.32929	-3.8	-3.8	3.8	2.2	2.40405	2.2	0.6	4	2.5	2.25412	2.5	1	4.2	3.6	3.81129	3.6	1.8	4.4	4.1	4.05927	4.1	2.8	1.8	3.6	3.6	4.4	4.4	4.1	4.05927	4.1	2.8
172	0	0	-1.93205	-2	-4	3.4	1.3	0.114261	-1.5	-3.6	5	5	5	5	2.2	-1	-4	-2.70706	-4	-4	3.6	2	2.91012	2	0.4	4	2.5	2.84	2.5	1	4.2	3.6	3.8625	3.6	0	4.8	4.5	4.56403	4.5	2.2	0	3.6	3.6	4.8	4.8	4.5	4.56403	4.5	2.2
173	-0.4	-0.6	-2.29646	-2.2	-3.8	2.8	0.6	0.404988	-1.6	-3.6	4	3.6	3.79881	3.6	-1.2	-1	-4	-2.05647	-4	-4	3.8	2	2.42012	2	0.2	3.8	2.5	1.9923	2.5	1.2	3.6	2.6	2.84381	2.6	0.8	4.8	4.5	4.39429	4.5	1	0.8	2.6	2.6	4.8	4.8	4.5	4.39429	4.5	1
174	0	0	-2.02448	-2.3	-3.8	3.6	0.9	-0.774873	-2.3	-3.4	4.2	2.5	3.01675	2.5	-2.2	-1	-4	-2.09283	-4	-4	3.8	1.9	2.07228	1.9	0	4	2.5	2.37819	2.5	1	3.6	2.9	3.10791	2.9	1	4.2	3.2	2.91508	3.2	1.4	1	2.9	2.9	4.2	4.2	3.2	2.91508	3.2	1.4
175	0	0	-2.43598	-1.9	-3	2.4	0.5	0.912332	-0.4	-2.6	4.8	4.1	3.63077	3.4	-0.4	-1	-4	-2.69412	-4	-4	3.8	1.9	1.75829	1.9	0	3.8	2.4	2.66275	2.4	1	5	5	5	5	1.6	5	5	5	5	2.6	1.6	5	5	5	5	5	5	5	2.6
176	0	0	-2.26243	-2.4	-4	2.8	0.6	0.0755934	-0.9	-3.8	4.6	3.9	3.28961	3.1	-3	-1	-4	-2.60471	-4	-4	3.8	2	2.30455	2	0.2	4	2.9	2.38765	2.9	1.8	3.2	2.1	2.97848	2.1	0	4.6	4.4	4.4124	4.4	2.8	0	2.1	2.1	4.6	4.6	4.4	4.4124	4.4	2.8
177	0	0	-2.93632	-1.9	-3.8	3.8	0.2	-1.09806	-2.7	-3.4	4.8	4.8	4.2383	4	-1.6	-1	-4	-2.96964	-4	-4	3.8	1.9	2.40359	1.9	0	4	2.6	2.94031	2.6	1.2	4.2	3.6	3.82609	3.6	1.2	5	5	5	5	3	1.2	3.6	3.6	5	5	5	5	5	3
178	0	0	-2.42825	-2.4	-4	3	1.2	-0.17472	-1.8	-3	4.2	4.1	3.68592	3.5	-0.8	-1.2	-3.8	-2.40469	-3.8	-3.8	3.8	2	2.45731	2	0.2	3.8	2.4	2.81922	2.4	1	4.2	3.9	3.95529	3.9	1.4	4.6	4.5	4.45176	4.5	1.6	1.4	3.9	3.9	4.6	4.6	4.5	4.45176	4.5	1.6
179	0	0	-2.96145	-2.6	-3.8	4	1.6	-1.20776	-2.4	-4	4.2	3	3.16894	3	-3.2	-1	-4	-3.09837	-4	-4	3.8	2	2.38139	2	0.2	4	2.5	2.50824	2.5	1	4.8	4.5	4.21702	4.5	2.8	5	5	5	5	3.6	2.8	4.5	4.5	5	5	5	5	5	3.6
180	-0.2	-0.6	-2.55563	-2.1	-3.6	3	0.3	-0.10644	-2.6	-3.8	4	3.5	2.81059	2.1	-3.4	-1.6	-4	-2.57294	-4	-4	3.6	2	2.24145	2	0.4	4	2.6	2.74459	2.6	1.2	4.8	4.4	4.78571	4.4	3	4.2	3.4	3.85791	3.4	2.4	3	4.4	4.4	4.2	4.2	3.4	3.85791	3.4	2.4
181	0	0	-2.34554	-2.7	-3.8	3.2	1.4	0.766498	-0.2	-3	4.6	4.2	4.37725	4.2	-1.4	-1	-4	-2.87706	-4	-4	3.6	1.9	2.3279	1.9	0.2	4	2.9	2.5608	2.9	1.8	4.6	4.5	4.58118	4.5	2	4.8	4.5	4.67436	4.5	2.6	2	4.5	4.5	4.8	4.8	4.5	4.67436	4.5	2.6
182	-0.2	-0.6	-2.66385	-2.2	-3.8	4	1.1	-0.166017	-2	-3.4	4.4	4.1	4.31148	4.1	-1.4	-1	-4	-2.64353	-4	-4	3.8	1.9	1.65518	1.9	0	4	2.5	2.05059	2.5	1	4.8	4.5	4.47727	4.5	2.8	4.4	4.1	3.86975	4.1	2.6	2.8	4.5	4.5	4.4	4.4	4.1	3.86975	4.1	2.6
183	-0.2	-0.8	-2.41716	-2.4	-4	2.6	0.3	-1.04381	-1.1	-3.6	4.6	4.6	4.35217	3.9	-2.8	-1.2	-3.8	-2.81899	-3.8	-3.8	4	2.3	3.16039	2.3	0.6	4	2.5	2.28353	2.5	1	4.8	4.4	4.56739	4.4	3	5	5	5	5	3.2	3	4.4	4.4	5	5	5	5	5	3.2
184	0	0	-2.35227	-1.7	-3.4	1.8	0.3	-0.33639	-1.3	-3.8	4.4	4.4	4.36353	3.8	-1	-1.4	-4	-2.43412	-4	-4	4	2	2.2028	2	0	3.8	2.7	2.7318	2.7	1.6	4	3.2	3.2537	3.2	0.6	5	5	5	5	2.8	0.6	3.2	3.2	5	5	5	5	5	2.8
185	0	-0.8	-2.25479	-1.9	-3.8	3.2	1.2	0.247587	-2	-3.6	4.6	3	2.26878	1.4	0.2	-1	-4	-2.74606	-4	-4	3.4	1.7	2.01245	1.7	0	4	2.5	2.16471	2.5	1	5	5	5	5	1	4.6	4.6	4.6	4.6	1.8	1	5	5	4.6	4	4.6	4.6	4.6	1.8
186	-0.8	-1.4	-2.2965	-3	-3.8	3.2	1.7	-0.079438	-1.2	-4	4.4	3.8	3.47569	3.1	-3	-1.2	-4	-2.47765	-4	-4	3.8	2	2.40409	2	0.2	4	2.5	2.65059	2.5	1	3.6	3.5	3.45965	3.5	1.2	3.6	2.8	2.8081	2.8	1.2	1.2	3.5	3.5	3.6	3.6	2.8	2.8081	2.8	1.2
187	-0.6	-1.6	-2.8422	-2.8	-4	2.8	1.2	0.0314222	-1	-3.2	3.6	2.5	2.30745	2.5	-1.8	-1	-3.8	-2.3426	-3.8	-3.8	4	2.1	2.13114	2.1	0.2	4	2.7	2.36499	2.7	1.4	3.6	2.9	3.25581	2.9	1.2	4.8	4.6	4.55	4.6	2.8	1.2	2.9	2.9	4.8	4.8	4.6	4.55	4.6	2.8
188	0	0	-2.18579	-1.9	-3.8	3.4	1.5	1.10402	-0.7	-3.2	5	5	5	5	-1	-1	-4	-2.38989	-4	-4	3.8	2	2.67289	2	0.2	4	2.5	2.19882	2.5	1	5	5	5	5	3	4.6	4.5	4.5	4.5	2.6	3	5	5	4.6	4.6	4.5	4.5	4.5	2.6
189	0	0	-2.2473	-1.9	-3.8	3.4	1.3	0.382065	-1	-2.4	3.4	1.4	1.56761	0.1	-3.2	-1.2	-4	-2.93529	-4	-4	3.8	2	1.79111	2	0.2	4	2.5	2.10353	2.5	1	4.8	4.4	4.57222	4.4	2.2	4.8	4.5	4.54737	4.5	2.4	2.2	4.4	4.4	4.8	4.8	4.5	4.54737	4.5	2.4
190	0	0	-3.02702	-2	-4	2.8	0.8	0.062243	-1.3	-3.8	3.2	2.4	2.29412	2	-1.8	-1.2	-4	-2.75176	-4	-4	4	2	3.23284	2	0	3.8	2.6	3.09458	2.6	1.4	4.8	4.5	4.63262	4.5	1.4	4.6	4	3.90387	4	3	1.4	4.5	4.5	4.6	4.6	4	3.90387	4	3
191	0	0	-2.88208	-2	-4	3.2	1.9	0.0468353	-0.4	-4	3.8	2.5	2.39713	2.1	-3.2	-1	-3.4	-2.35132	-3.4	-3.4	4	2	3.00731	2	0	4	2.5	2.65882	2.5	1	4.8	4.6	4.70213	4.6	2.6	5	5	5	5	2.8	2.6	4.6	4.6	5	5	5	5	5	2.8
192	0	0	-2.12448	-2	-4	4	2.6	1.79014	-0.6	-3.6	2.2	1.8	1.82235	1.8	-3.6	-1.2	-3.8	-2.21025	-3.8	-3.8	3.8	2.1	2.14041	2.1	0.4	3.8	2.4	2.69765	2.4	1	4.8	4.4	4.29375	4.4	1.4	4.6	4.1	4.28205	4.1	1.6	1.4	4.4	4.4	4.6	4.6	4.1	4.28205	4.1	1.6
193	0	0	-2.8183	-1.9	-3.8	3.6	0.8	0.150134	-2	-3.4	3.6	3.6	3.0097	2.9	-2.2	-1.4	-4	-2.80916	-4	-4	3.8	2.1	2.58956	2.1	0.4	3.8	2.4	2.26758	2.4	1	4.2	3.5	3.2958	3.5	1.6	5	5	5	5	3.2	1.6	3.5	3.5	5	5	5	5	5	3.2
194	-0.2	-0.6	-2.76063	-2.6	-3.8	3	0.3	-1.23098	-2.1	-4	5	5	5	5	-0.2	-1	-4	-2.25647	-4	-4	3.8	1.9	2.35102	1.9	0	3.8	2.4	1.93771	2.4	1	4	3.5	3.90178	3.5	1.8	4	3.6	3.76352	3.6	1.6	1.8	3.5	3.5	4	4	3.6	3.76352	3.6	1.6
195	-0.2	-0.8	-2.64543	-2.4	-4	2.6	0.1	-0.627584	-2.1	-3.4	3.8	2.9	2.88471	2.9	0.2	-1	-4	-2.21998	-4	-4	3.4	1.7	2.34471	1.7	0	4	2.5	2.39059	2.5	1	4.4	3.7	4.04943	3.7	2	4.8	4.5	4.59817	4.5	1.4	2	3.7	3.7	4.8	4.8	4.5	4.59817	4.5	1.4
196	0	0	-1.86424	-2	-3.2	3.2	1.5	-0.00908598	-1.4	-3.2	4.6	4	3.84588	3.4	-2	-1.2	-4	-2.65312	-4	-4	3.8	2.1	2.03434	2.1	0.4	3.8	2.5	2.21769	2.5	1.2	4.4	3.8	4.37602	3.8	0.8	4.4	4	4.06324	4	2	0.8	3.8	3.8	4.4	4.4	4	4.06324	4	2
197	0	-0.8	-2.85958	-2.4	-4	2.6	-0.3	-0.850195	-1.1	-3.2	5	5	5	5	-1	-1	-4	-2.45969	-4	-4	4	2.3	2.67564	2.3	0.6	4	2.5	2.58941	2.5	1	5	5	5	5	1.4	3.8	3.7	3.60145	3.7	2.2	1.4	5	5	3.8	3.8	3.7	3.60145	3.7	2.2
198	-0.2	-0.6	-2.12154	-2.8	-4	3.8	0.3	0.372529	-1.3	-3.2	4.2	2.8	2.27023	2	-2.4	-1.2	-3.6	-2.75529	-3.6	-3.6	3.8	1.9	2.23783	1.9	0	3.8	2.4	2.79059	2.4	1	4.4	3.7	3.76058	3.7	3	4.6	4.4	4.48132	4.4	3.2	3	3.7	3.7	4.6	4.6	4.4	4.48132	4.4	3.2
199	-0.4	0	-2.81931	-2.2	-3.8	3	1.7	0.148322	-0.5	-4	4.6	3.3	4.12603	3.3	-1	-1.2	-3.6	-2.63444	-3.6	-3.6	4	2	2.12654	2	0	4	2.5	2.89686	2.5	1	3.8	3.2	3.33516	3.2	1.8	4.4	4.3	4.20235	4.3	1.8	1.8	3.2	3.2	4.4	4.4	4.3	4.20235	4.3	1.8
200	-0.2	-0.8	-2.36755	-2.4	-4	3.6	2.5	1.90477	0.5	-2.6	5	5	5	5	-3.2	-1.6	-4	-2.26759	-4	-4	3.6	2	2.67788	2	0.4	4	2.5	2.54824	2.5	1	5	5	5	5	3	4	3.5	3.74169	3.5	2.2	3	5	5	4	4	3.5	3.74169	3.5	2.2
201	-0.4	-1.6	-2.09853	-2.8	-4	3.4	1.9	1.16274	-1	-3.8	4	3.2	2.67601	2	-0.8	-1	-3.8	-2.31059	-3.8	-3.8	3.8	2	2.88846	2	0.2	4	2.5	2.50289	2.5	1	4.6	4.3	4.25714	4.3	0.8	4.8	4.6	4.79294	4.6	3.6	0.8	4.3	4.3	4.8	4.8	4.6	4.79294	4.6	3.6
202	0	0	-2.7845	-2	-4	3.6	0	-0.0865607	-1.6	-3.6	4.8	4.1	4.56835	4.1	1.4	-1.4	-3.8	-2.26069	-3.8	-3.8	3.8	2.2	2.93355	2.2	0.6	3.8	2.4	2.57412	2.4	1	4.4	3.8	4.2	3.8	2.4	4.4	3.8	3.54446	3.8	1.8	2.4	3.8	3.8	4.4	4.4	3.8	3.54446	3.8	1.8
203	0	0	-2.77447	-2.2	-3.8	3.6	0.9	-0.59685	-1.5	-3.4	3.8	3.2	2.8102	2.4	-2.8	-1	-3.8	-2.74307	-3.8	-3.8	4	2	2.34046	2	0	3.8	2.5	2.21727	2.5	1.2	4	3.1	3.48857	3.1	2.2	4.6	4.1	4.21563	4.1	2.6	2.2	3.1	3.1	4.6	4.6	4.1	4.21563	4.1	2.6
204	0	0	-2.37348	-2.4	-4	3.4	0.6	-0.251807	-1.3	-3.2	4.2	3.1	2.25647	2.7	-2.6	-1	-4	-2.45882	-4	-4	3.8	1.9	2.01471	1.9	0	3.8	2.5	2.72824	2.5	1.2	5	5	5	5	2	4	3.5	3.17397	3.5	2.4	2	5	5	4	4	3.5	3.17397	3.5	2.4
205	0	0	-2.44944	-2	-4	3	0.4	0.0166438	-0.2	-3.4	3.4	3.2	3.39882	3.2	-3.4	-1	-4	-2.29412	-4	-4	3.8	2.1	2.50534	2.1	0.4	4	2.5	2.40706	2.5	1	5	5	5	5	2	4.4	3.6	3.41021	3.6	1.6	2	5	5	4.4	4.4	3.6	3.41021	3.6	1.6
206	0	0	-3.16098	-2	-4	3	1.7	0.397121	-1.3	-3.6	3.8	2.2	1.72745	1.4	-3.2	-1.2	-3.8	-3.30254	-3.8	-3.8	4	2.1	2.19736	2.1	0.2	4	2.5	2.36	2.5	1	4.8	4.4	4.6	4.4	3	4.2	3.8	3.46358	3.8	2.8	3	4.4	4.4	4.2	4.2	3.8	3.46358	3.8	2.8
207	-0.2	-0.8	-2.87022	-2.4	-4	3.8	0.1	-1.59749	-3.6	-3.6	4.6	3.1	3.25104	2.3	-1	-1.2	-3.4	-2.02608	-3.4	-3.4	4	2	2.04318	2	0	4	2.5	2.52588	2.5	1	4.4	4.3	4.20734	4.3	0.6	4.8	4.5	4.79195	4.5	2	0.6	4.3	4.3	4.8	4.8	4.5	4.79195	4.5	2
208	0	0	-2.63842	-2	-4	3.6	0.8	-0.916742	-2.3	-3.6	4.2	2.9	2.12143	1.6	-2.8	-1	-4	-2.48235	-4	-4	4	2.1	2.15003	2.1	0.2	4	2.5	2.42941	2.5	1	4.6	4.3	4.04407	4.3	2	5	5	5	5	2.8	2	4.3	4.3	5	5	5	5	5	2.8
209	0	0	-2.96485	-1.9	-3.8	2.8	2.1	1.32698	0.2	-2.4	4.6	4.6	4.56224	3.9	-1.2	-1	-3.8	-2.44941	-3.8	-3.8	4	2	2.96023	2	0	4	2.5	2.48344	2.5	1	4.8	4.4	4.8	4.4	1	4.8	4.6	4.59167	4.6	3	1	4.4	4.4	4.8	4.8	4.6	4.59167	4.6	3
210	0	0	-2.62607	-2	-4	4	1	-0.281533	-2.2	-3.6	5	5	5	5	-1.4	-1.2	-4	-2.46941	-4	-4	4	2.2	2.55064	2.2	0.4	4	2.5	2.81647	2.5	1	4.8	4.5	4.26471	4.5	2	4.6	4.3	4.45	4.3	2.4	2	4.5	4.5	4.6	4.6	4.3	4.45	4.3	2.4
211	0	0	-2.5153	-2	-4	3.4	2.2	0.995569	-0.2	-3.8	3.6	2.4	2.46471	1.8	-2.2	-1.2	-4	-2.96941	-4	-4	4	2.1	2.71228	2.1	0.2	3.8	2.4	2.61294	2.4	1	4.8	4.4	4.58	4.4	0.8	4.8	4.7	4.63	4.7	2	0.8	4.4	4.4	4.8	4.8	4.7	4.63	4.7	2
212	0	0	-2.13496	-1.9	-3.8	3	1	-0.342241	-0.7	-2.4	4.6	4.6	4.20488	3.9	0.4	-1.6	-3.8	-2.90569	-3.8	-3.8	2.6	1.6	1.60612	1.6	0.6	4	2.6	2.53145	2.6	1.2	4.2	3.6	3.99386	3.6	1.4	5	5	5	5	2.8	1.4	3.6	3.6	5	5	5	5	5	2.8
213	-0.2	-0.6	-2.25324	-2.1	-3.6	3.4	1.6	0.820859	-0.6	-3	4.8	4	3.84	3.2	0.2	-1.4	-4	-3.18989	-4	-4	3.8	2.3	2.8253	2.3	0.8	4	2.5	2.17176	2.5	1	4.6	3.8	4.13103	3.8	1.4	5	5	5	5	2.6	1.4	3.8	3.8	5	5	5	5	5	2.6
214	-0.4	-0.8	-2.49326	-2.8	-3.6	3.4	0	-1.45368	-2.2	-3.4	4	2.1	2.05907	0.8	-3.4	-1	-4	-2.76118	-4	-4	4	2.6	2.81155	2.6	1.2	3.4	2.4	2.66561	2.4	1.4	4.8	4.4	4.77857	4.4	1.4	4.8	4.5	4.45143	4.5	3.4	1.4	4.4	4.4	4.8	4.8	4.5	4.45143	4.5	3.4
215	-0.2	-0.8	-2.94798	-2.3	-3.8	3.6	2.3	2.18768	0	-3.6	2.8	1.8	1.05412	1.5	-1.4	-1	-4	-2.32588	-4	-4	3.4	1.9	2.35071	1.9	0.4	4	2.5	2.83529	2.5	1	4.8	4.5	4.40588	4.5	1	4.2	3.8	4.13235	3.8	1.8	1	4.5	4.5	4.2	4.2	3.8	4.13235	3.8	1.8
216	-0.2	-0.8	-1.9695	-2.8	-4	3.6	0.9	-0.875725	-2.1	-3.4	4.4	4.1	4.39315	4.1	-1.6	-1	-4	-1.99529	-4	-4	4	2	2.28322	2	0	4	2.5	2.65294	2.5	1	4.8	4.6	4.78125	4.6	3.2	4.8	4.5	4.4	4.5	2	3.2	4.6	4.6	4.8	4.8	4.5	4.4	4.5	2
217	-0.6	-0.8	-2.91901	-2.4	-4	3	1.9	0.101413	-0.5	-3.2	4.4	4.4	3.61529	2.9	-3.6	-1.4	-3.8	-2.84802	-3.8	-3.8	4	2.3	2.6172	2.3	0.6	3.8	2.4	2.61176	2.4	1	4.6	4.3	4.6	4.3	3.2	4.4	4.4	4.4	4.4	2	3.2	4.3	4.3	4.4	4.4	4.4	4.4	4.4	2
218	-0.4	-0.8	-2.45845	-2.4	-4	3.4	1.7	0.896627	0.2	-3	3.6	2.3	1.64573	0.9	-3.8	-1	-4	-2.09176	-4	-4	4	2.1	2.72682	2.1	0.2	4	2.5	2.71647	2.5	1	4	3.3	2.95183	3.3	1	5	5	5	5	3.2	1	3.3	3.3	5	5	5	5	5	3.2
219	0	0	-2.8487	-2	-4	3.4	0.1	-1.44621	-1.9	-3.2	4	3	2.7052	2.4	-2.6	-1	-4	-2.65412	-4	-4	4	2.1	2.62898	2.1	0.2	3.8	2.4	2.43933	2.4	1	4.6	4.4	4.4	4.4	2.2	4.8	4.5	4.55556	4.5	3.4	2.2	4.4	4.4	4.8	4.8	4.5	4.55556	4.5	3.4
220	-0.2	-0.6	-2.48054	-2.1	-3.6	3.2	-0.3	-1.4201	-2.5	-3.2	5	5	5	5	0.4	-1.2	-4	-2.61278	-4	-4	3.8	1.9	2.15896	1.9	0	4	2.5	2.36706	2.5	1	4.8	4.4	4.8	4.4	3.6	4.8	4.7	4.79394	4.7	2.2	3.6	4.4	4.4	4.8	4.8	4.7	4.79394	4.7	2.2
221	0	0	-3.10628	-2	-4	3.6	2.3	0.607259	-1	-3	3.8	2.5	0.838714	0.1	-3.6	-1.2	-4	-2.12363	-4	-4	3.2	1.7	2.17563	1.7	0.2	4	2.5	2.25176	2.5	1	4.4	3.8	4.17418	3.8	2	4.6	4.1	4.39556	4.1	2.2	2	3.8	3.8	4.6	4.6	4.1	4.39556	4.1	2.2
222	0	0	-2.80697	-1.8	-3.6	3.6	2	0.494259	-1.8	-4	4.2	3.2	2.51882	2.6	-0.4	-1.4	-3.8	-2.22235	-3.8	-3.8	3.8	1.9	2.04935	1.9	0	3.4	2.2	2.11765	2.2	1	4.8	4.6	4.67692	4.6	2.6	3.8	3.6	3.7	3.6	2	2.6	4.6	4.6	3.8	3.6	3.6	3.7	3.6	2
223	-0.2	-0.8	-2.71186	-2.4	-4	3.6	2.1	0.83714	-0.7	-3.4	4.8	4	3.95556	4	-1.4	-1	-4	-2.44521	-4	-4	3.6	1.8	2.45136	1.8	0	4	2.5	3.06072	2.5	1	5	5	5	5	1.6	5	5	5	5	1.8	1.6	5	5	5	5	5	5	5	1.8
224	0	0	-2.26697	-2.4	-4	2.8	0.3	0.111751	-0.9	-3.2	4.8	4.3	3.92771	3.8	-1	-1	-4	-2.43059	-4	-4	3.8	2.2	2.60239	2.2	0.6	3.8	2.5	2.84113	2.5	1.2	4.2	3.2	3.76235	3.2	0.6	4.8	4.5	4.61176	4.5	2.2	0.6	3.2	3.2	4.8	4.8	4.5	4.61176	4.5	2.2
225	0	0	-2.61999	-2	-4	3.4	0.5	-1.80351	-2.7	-4	5	5	5	5	-0.4	-1	-3.8	-2.67192	-3.8	-3.8	3.8	1.9	2.1254	1.9	0	3.6	2.3	2.09059	2.3	1	4.8	4.4	4.54545	4.4	2.2	4.6	4.5	4.525	4.5	2	2.2	4.4	4.4	4.6	4.6	4.5	4.525	4.5	2
226	-0.4	-0.4	-2.84657	-2	-3.6	2.8	1.8	1.64118	0.5	-1.8	4	3.3	3.0325	2.1	-0.6	-1.2	-4	-3.05447	-4	-4	3.6	1.9	2.18075	1.9	0.2	4	2.5	2.76976	2.5	1	4.6	3.9	3.84504	3.9	1.2	4.2	3.7	3.57318	3.7	2.2	1.2	3.9	3.9	4.2	4.2	3.7	3.57318	3.7	2.2
227	0	0	-2.68251	-2	-4	3.4	2.7	0.833756	-0.1	-3.6	5	5	5	5	-2	-1	-4	-2.74235	-4	-4	4	2	2.94803	2	0	4	2.5	2.88588	2.5	1	4.2	3.1	3.72454	3.1	1	4	3.1	3.51126	3.1	1.6	1	3.1	3.1	4	4	3.1	3.51126	3.1	1.6
228	-0.2	-1.4	-2.70315	-2.4	-4	3.8	1.4	1.21949	0.1	-2.2	4.2	4.2	3.69332	2.8	-2.4	-1.2	-4	-2.33176	-4	-4	3.8	1.9	2.82385	1.9	0	3.6	2.3	2.62212	2.3	1	4.4	3.9	4.17935	3.9	1.4	5	5	5	5	3.4	1.4	3.9	3.9	5	5	5	5	5	3.4
229	-0.6	-1.6	-1.83843	-3	-3.8	4	0.8	-0.818347	-3.2	-4	4.2	2.6	1.46329	0.3	-3	-1	-4	-2.66588	-4	-4	4	2	3.09496	2	0	3.8	2.4	2.34824	2.4	1	4.4	4.1	4.20246	4.1	1.6	4.8	4.5	4.77581	4.5	1.8	1.6	4.1	4.1	4.8	4.8	4.5	4.77581	4.5	1.8
230	0	0	-2.36615	-1.9	-3.8	2	0.6	-0.552639	-1	-4	3.8	2.6	2.29846	2.6	-2	-1	-4	-2.78926	-4	-4	3.8	2.3	1.97294	2.3	0.8	4	2.5	2.38471	2.5	1	4.8	4.4	4.73333	4.4	2	4.2	3.9	3.66	3.9	3.2	2	4.4	4.4	4.2	3.8	3.9	3.66	3.9	3.2
231	-0.2	-0.8	-2.5028	-2.4	-4	3.2	-0.1	-1.16909	-1.6	-3.4	4.4	3.7	2.65812	2.9	-2.2	-1.6	-3.6	-2.79647	-3.6	-3.6	3.8	2	2.60109	2	0.2	3.8	2.4	2.63765	2.4	1	3.8	3.4	3.76893	3.4	1.4	5	5	5	5	1.4	1.4	3.4	3.4	5	5	5	5	5	1.4
232	0	0	-2.99822	-2	-4	3.8	0.3	-0.813747	-1.3	-3.2	4.6	4	2.77134	2.6	-0.2	-1.6	-3.8	-2.50191	-3.8	-3.8	4	2	2.51278	2	0	3.8	2.5	2.42353	2.5	1.2	4.4	3.7	3.83382	3.7	1.2	4.8	4.6	4.57632	4.6	3	1.2	3.7	3.7	4.8	4.8	4.6	4.57632	4.6	3
233	0	0	-2.24879	-1.7	-3.4	3	-0.2	0.0521845	-0.2	-3.4	4	3.2	3.57436	3.2	-0.8	-1	-4	-2.36593	-4	-4	4	2.1	2.48178	2.1	0.2	4	2.6	2.98239	2.6	1.2	4.4	3.9	3.82564	3.9	0.8	4.8	4.7	4.75	4.7	2.2	0.8	3.9	3.9	4.8	4.8	4.7	4.75	4.7	2.2
234	-0.2	-0.8	-2.51388	-2.8	-4	4	1.8	-0.204044	-1.4	-3.6	4.2	3.7	3.37727	3.7	0.4	-1	-4	-2.63176	-4	-4	3.4	1.8	2.61626	1.8	0.2	4	2.5	2.61647	2.5	1	4.4	3.8	3.90385	3.8	0.4	4.8	4.5	4.275	4.5	1.4	0.4	3.8	3.8	4.8	4.8	4.5	4.275	4.5	1.4
235	0	0	-2.60622	-1.8	-3.6	2.8	1.8	0.128117	-1.4	-3.8	4.4	4.4	4.4	4.4	-1.4	-1.6	-3.2	-2.6876	-3.2	-3.2	3.8	2.1	2.06777	2.1	0.4	4	2.5	2.53176	2.5	1	4.6	4.4	4.37278	4.4	1.8	4.4	4.2	4.25	4.2	3.8	1.8	4.4	4.4	4.4	4.4	4.2	4.25	4.2	3.8
236	-0.4	-0.8	-2.46304	-2.4	-4	3.8	0.8	-0.994294	-1.5	-3.6	5	5	5	5	-2.2	-1	-4	-2.37722	-4	-4	3.6	2	2.33291	2	0.4	3.8	2.4	2.32147	2.4	1	3.2	2.3	1.8986	2.3	0.8	5	5	5	5	1.8	0.8	2.3	2.3	5	5	5	5	5	1.8
237	0	0	-2.6864	-2.4	-4	2.4	0.5	-0.271803	-1.1	-4	4.6	3.2	3.43757	2.5	-2.6	-1.4	-3.8	-2.50941	-3.8	-3.8	3.8	1.9	2.42879	1.9	0	4	2.5	2.76471	2.5	1	5	5	5	5	2	4.2	3.8	3.86106	3.8	2.8	2	5	5	4.2	4.2	3.8	3.86106	3.8	2.8
238	-0.2	-0.6	-3.02687	-2.6	-3.8	2.8	1.2	0.397026	-1	-2.6	4.6	3.1	2.8746	1.6	-2.6	-1	-4	-1.81404	-4	-4	3.2	1.9	2.20817	1.9	0.6	4	2.5	1.95059	2.5	1	4.2	3.3	4.04444	3.3	0.6	4.6	4	4.07469	4	2	0.6	3.3	3.3	4.6	4.6	4	4.07469	4	2
239	0	0	-2.43634	-2	-4	3.6	2.6	0.403336	-0.3	-3	5	5	5	5	-1.4	-1.2	-4	-2.38824	-4	-4	3.8	1.9	2.65015	1.9	0	4	2.6	2.84824	2.6	1.2	4.6	4.3	4.25	4.3	1.2	4.6	4.4	4.56886	4.4	1	1.2	4.3	4.3	4.6	4.6	4.4	4.56886	4.4	1
240	0	0	-2.27114	-2.3	-3.8	3.2	0.8	0.625924	-1.3	-3.2	4.2	2.3	1.86568	1.5	-2.2	-1	-4	-2.19412	-4	-4	3.8	2	1.9168	2	0.2	4	2.5	2.59647	2.5	1	4.4	3.3	3.55599	3.3	1.8	5	5	5	5	2.8	1.8	3.3	3.3	5	5	5	5	5	2.8
241	-0.2	-0.8	-2.28312	-2.4	-4	4	1	0.433101	-2.1	-3.6	3.2	2.8	2.72471	2.3	0.2	-1.4	-3.8	-2.66406	-3.8	-3.8	3.8	2	2.25025	2	0.2	4	2.5	2.51294	2.5	1	4.6	3.9	4.17692	3.9	1.4	4.8	4.5	4.27413	4.5	1.2	1.4	3.9	3.9	4.8	4.8	4.5	4.27413	4.5	1.2
242	0	0	-1.92689	-1.9	-3.8	4	1.8	1.06882	-0.6	-3.6	4.2	3.4	2.7119	2	-2	-1	-4	-2.86933	-4	-4	3.8	1.9	2.55287	1.9	0	4	2.5	1.80118	2.5	1	4.6	4.3	4.568	4.3	2.4	4.4	4.1	4.19538	4.1	2.6	2.4	4.3	4.3	4.4	4.4	4.1	4.19538	4.1	2.6
243	0	0	-2.50689	-2	-4	2.2	1.1	0.914845	-0.3	-2.8	4.8	4	3.67971	3.2	-2.2	-1.4	-4	-2.48	-4	-4	4	2.1	2.81281	2.1	0.2	4	2.5	2.49373	2.5	1	4	3.5	3.68794	3.5	0.2	4.6	4	3.70666	4	2	0.2	3.5	3.5	4.6	4.6	4	3.70666	4	2
244	-0.2	-0.6	-2.56742	-2.2	-3.8	1.6	-0.5	-0.975742	-2	-3.8	5	5	5	5	-3	-1.2	-3.6	-2.66449	-3.6	-3.6	4	2	2.51308	2	0	3.8	2.4	2.09739	2.4	1	5	5	5	5	2.4	4.8	4.5	4.64444	4.5	1.8	2.4	5	5	4.8	4.8	4.5	4.64444	4.5	1.8
245	-0.2	-0.6	-2.16098	-2.6	-3.8	3	0.2	-0.692868	-1.4	-3.6	3.4	1.9	1.6438	1.3	-3.6	-1.6	-3.2	-2.48116	-3.2	-3.2	3.6	2.2	2.59187	2.2	0.8	4	2.5	2.37678	2.5	1	4.6	3.8	4.17037	3.8	0.2	4.2	3.9	3.9081	3.9	1.4	0.2	3.8	3.8	4.2	4.2	3.9	3.9081	3.9	1.4
246	-0.2	-0.8	-1.80502	-2.4	-4	3.6	0.3	-0.348567	-1.6	-3	4.6	3.8	3.71641	2.2	-1.6	-1.2	-3.6	-2.28075	-3.6	-3.6	3.6	1.9	2.19483	1.9	0.2	3.8	2.4	2.20353	2.4	1	4.4	4.3	4.38947	4.3	3.2	4.8	4.5	4.5	4.5	1.2	3.2	4.3	4.3	4.8	4.8	4.5	4.5	4.5	1.2
247	-0.2	-0.8	-2.79857	-2.4	-4	1.8	-1.3	-1.71096	-2.7	-3.4	4.4	3.9	3.55812	3.2	-3	-1	-3.8	-2.46765	-3.8	-3.8	4	2	2.45296	2	0	4	2.5	2.98421	2.5	1	4.6	3.8	4.43052	3.8	1.2	4.8	4.6	4.75294	4.6	2.6	1.2	3.8	3.8	4.8	4.8	4.6	4.75294	4.6	2.6
248	0	0	-2.2994	-2	-4	3.2	0.8	0.152549	-0.5	-2.8	4.2	2.9	2.78846	2.2	-3.4	-1	-4	-2.66588	-4	-4	3.2	1.7	2.44664	1.7	0.2	4	2.6	2.69416	2.6	1.2	4.8	4.4	4.21728	4.4	1.2	5	5	5	5	3.2	1.2	4.4	4.4	5	5	5	5	5	3.2
249	-1.2	-1.8	-2.34689	-3	-3.4	3.8	2.5	0.0244222	-1.2	-3.6	4	2	1.6786	1.2	-1.6	-1	-4	-2.61059	-4	-4	3.8	1.9	2.46848	1.9	0	4	2.5	1.71059	2.5	1	4	3.6	3.50471	3.6	2.2	4.4	4.2	4.19268	4.2	3.2	2.2	3.6	3.6	4.4	4.4	4.2	4.19268	4.2	3.2
250	-0.2	-0.8	-2.44202	-2.4	-4	3	0.3	-0.258419	-2	-3.4	3.2	2	1.69814	2	-4	-1.2	-4	-2.50235	-4	-4	3.6	1.9	2.50546	1.9	0.2	4	2.5	2.32706	2.5	1	4.6	4.3	4.22558	4.3	1.4	5	5	5	5	4	1.4	4.3	4.3	5	5	5	5	5	4
251	-0.4	-0.8	-2.35424	-2.1	-3.4	2.4	0.4	-0.546739	-0.7	-2.6	3.2	2	0.783137	0.1	-3.4	-1	-4	-2.44494	-4	-4	4	2	2.28412	2	0	4	2.5	1.8251	2.5	1	4.4	3.8	3.95333	3.8	1.6	5	5	5	5	3	1.6	3.8	3.8	5	5	5	5	5	3
252	-0.4	-1.6	-2.25955	-2.8	-4	2.4	0	0.0220226	-0.8	-3.2	4.4	4.4	4.08235	3.8	-1.6	-1.2	-4	-2.80854	-4	-4	3.8	2	2.76075	2	0.2	3.8	2.4	3.08874	2.4	1	4.4	3.7	3.96667	3.7	0.8	4.8	4.5	4.49091	4.5	2.8	0.8	3.7	3.7	4.8	4.8	4.5	4.49091	4.5	2.8
253	0	0	-2.4982	-2.4	-4	3.8	1	-0.167425	-1.2	-3	4.8	4	3.66347	3.2	-1	-1	-3.4	-2.16353	-3.4	-3.4	4	2.3	3.01694	2.3	0.6	3.6	2.3	2.25495	2.3	1	4.8	4.6	4.76235	4.6	2	4.8	4.5	4.7858	4.5	3	2	4.6	4.6	4.8	4.8	4.5	4.7858	4.5	3
254	0	0	-2.35997	-2.2	-3.8	4	1.4	-0.298284	-1.8	-2.8	4.6	3.3	3.02406	2.7	-1.4	-1	-4	-2.07765	-4	-4	4	2	2.12028	2	0	4	2.5	2.48235	2.5	1	4.4	3.8	4.0614	3.8	2	3.8	2.9	3.27504	2.9	1.2	2	3.8	3.8	3.8	3.8	2.9	3.27504	2.9	1.2
255	0	0	-2.63394	-2	-4	3.4	1.5	0.693621	-0.6	-3.2	5	5	5	5	-1.8	-1	-4	-2.36235	-4	-4	4	2	2.48872	2	0	4	2.5	2.66353	2.5	1	5	5	5	5	2.4	4	3.4	3.5371	3.4	2.4	2.4	5	5	4	4	3.4	3.5371	3.4	2.4
256	0	0	-2.83294	-2.4	-4	3.6	1.7	0.591082	-0.5	-3.4	3.6	2.6	2.67856	2.2	-2.4	-1	-4	-2.79882	-4	-4	4	2	2.887	2	0	4	2.5	2.76471	2.5	1	5	5	5	5	3.6	4.6	4.4	4.20471	4.4	2.2	3.6	5	5	4.6	4.6	4.4	4.20471	4.4	2.2
257	0	0	-2.67247	-2.4	-4	4	1.2	0.718297	-1.1	-3.2	4.8	4.2	3.62941	3.6	-2.4	-1.2	-3.6	-3.17399	-3.6	-3.6	3.8	2.3	2.59505	2.3	0.8	4	2.5	2.65294	2.5	1	4.8	4.6	4.72471	4.6	2.2	4.2	3.6	3.65723	3.6	2.8	2.2	4.6	4.6	4.2	4.2	3.6	3.65723	3.6	2.8
258	0	-0.8	-2.45827	-1.9	-3.8	3.6	1.4	-0.319153	-1.6	-3.8	3.8	2.4	2.39893	1.6	-2.4	-1.2	-4	-2.30395	-4	-4	4	2.2	2.38992	2.2	0.4	4	2.5	2.55765	2.5	1	4.8	4.4	4.40292	4.4	2.8	4.6	4.2	4.16706	4.2	2	2.8	4.4	4.4	4.6	4.6	4.2	4.16706	4.2	2
259	-0.2	0	-2.47644	-3.2	-4	3.6	1.5	-0.0280608	-0.9	-3.8	4.8	4	3.60988	3.2	1.6	-1.4	-4	-3.14085	-4	-4	3.4	1.8	2.21825	1.8	0.2	4	2.6	2.61647	2.6	1.2	4	3.7	3.92471	3.7	1.4	4.6	4.4	4.41212	4.4	3	1.4	3.7	3.7	4.6	4.6	4.4	4.41212	4.4	3
260	0	0	-2.12871	-2	-4	3.2	0.8	0.0757047	0	-3.2	3	1.6	1.72426	1.6	-3	-1.2	-4	-2.76471	-4	-4	3.8	2	2.78163	2	0.2	4	2.6	2.4281	2.6	1.2	4.4	3.7	4.1931	3.7	0.4	5	5	5	5	3	0.4	3.7	3.7	5	5	5	5	5	3
261	0	0	-2.3641	-1.9	-3.8	4	2.5	0.431397	-1.4	-3.8	2.8	1	0.188646	-0.1	-3.4	-1	-4	-2.48471	-4	-4	4	2.1	2.37048	2.1	0.2	4	2.5	2.34	2.5	1	4.4	3.2	3.68622	3.2	1	4.8	4.6	4.48333	4.6	1.4	1	3.2	3.2	4.8	4.8	4.6	4.48333	4.6	1.4
262	0	0	-2.68221	-1.9	-3.8	4	2.6	0.393828	-1.2	-3.6	4.8	4.1	4.59765	4.1	-0.4	-1	-4	-2.23412	-4	-4	4	2.1	2.6411	2.1	0.2	3.4	2.2	2.3531	2.2	1	5	5	5	5	2	4.4	3.6	3.58677	3.6	2.4	2	5	5	4.4	4.4	3.6	3.58677	3.6	2.4
263	-0.2	-0.8	-2.62409	-2.4	-4	2	-0.3	-1.13362	-0.3	-2.6	4	3.5	2.94259	2.7	-2.6	-1.4	-4	-3.05941	-4	-4	3.4	1.8	2.71214	1.8	0.2	3.6	2.5	2.45511	2.5	1.4	4.8	4.4	4.45614	4.4	2	4.8	4.5	4.5	4.5	3	2	4.4	4.4	4.8	4.8	4.5	4.5	4.5	3
264	0	-0.8	-2.67898	-2.2	-3.8	3.8	2.2	0.303771	-1.6	-3.8	4.8	4.5	4.22118	4.5	-0.2	-1	-4	-3.11586	-4	-4	3.6	2.1	2.56451	2.1	0.6	4	2.5	2.42	2.5	1	4.4	3.9	3.93596	3.9	0.8	4.4	4.3	4.39389	4.3	3	0.8	3.9	3.9	4.4	4.4	4.3	4.39389	4.3	3
265	-0.4	-0.8	-2.35199	-2.8	-4	3.6	1.4	-1.04256	-1.8	-4	4	3.4	3.55932	3.4	-2	-1	-4	-2.93765	-4	-4	3.8	1.9	2.02331	1.9	0	3.8	2.4	2.48118	2.4	1	4.8	4.4	4.77931	4.4	0.6	4	3.4	3.22253	3.4	1.6	0.6	4.4	4.4	4	4	3.4	3.22253	3.4	1.6
266	0	0	-2.05154	-2	-4	3.8	0.1	-1.04626	-2.9	-3.6	3	2.1	0.641625	0.2	-3.6	-1	-4	-2.48941	-4	-4	4	2	2.06066	2	0	4	2.5	2.46749	2.5	1	4.2	3.7	3.74548	3.7	1.2	4.8	4.6	4.60513	4.6	3	1.2	3.7	3.7	4.8	4.8	4.6	4.60513	4.6	3
267	0	0	-2.76573	-2.3	-3.8	3.8	3	0.516863	-0.9	-4	4.2	3.5	2.69059	2.9	0.2	-1	-4	-2.56	-4	-4	4	2	2.7952	2	0	4	2.6	1.75882	2.6	1.2	4.2	3.6	4.00714	3.6	3	5	5	5	5	1.4	3	3.6	3.6	5	5	5	5	5	1.4
268	-0.2	-1.6	-2.18238	-2.3	-3.8	2	0.2	-0.118241	-2.1	-3.6	3.4	3	2.42235	2.4	-2.8	-1	-3.8	-2.44588	-3.8	-3.8	4	2.2	2.55375	2.2	0.4	4	2.6	2.6	2.6	1.2	4.6	4.4	4.55556	4.4	1.2	4.6	4	4.21091	4	1.2	1.2	4.4	4.4	4.6	4.6	4	4.21091	4	1.2
269	-0.4	0	-2.88793	-2.4	-4	2.4	-0.5	-1.00381	-2	-4	4.4	4.4	4.39351	3.9	-2	-1.4	-4	-2.68211	-4	-4	3.6	1.9	2.02602	1.9	0.2	4	2.6	2.16828	2.6	1.2	4.2	3.4	3.53178	3.4	1.2	5	5	5	5	4	1.2	3.4	3.4	5	5	5	5	5	4
270	-1	-1.6	-2.36571	-2.7	-3.8	3.6	0.3	-0.926374	-1.7	-3	3.4	3	2.66824	2.4	-1.6	-1	-4	-2.35875	-4	-4	4	2	2.29692	2	0	4	2.5	3.22118	2.5	1	4	3.4	3.76667	3.4	1	4.8	4.5	4.26706	4.5	2.8	1	3.4	3.4	4.8	4.8	4.5	4.26706	4.5	2.8
271	0	0	-2.37475	-1.8	-3.6	3	0.9	-0.205359	-0.2	-3.4	4	4	3.12004	2.9	0	-1	-4	-2.67412	-4	-4	4	2	2.3786	2	0	3.8	2.4	2.52706	2.4	1	4.4	3.3	3.39557	3.3	0.4	4.4	3.9	3.57837	3.9	2.2	0.4	3.3	3.3	4.4	4.4	3.9	3.57837	3.9	2.2
272	0	-0.8	-2.81332	-2	-4	3.4	0.6	-0.367225	-1.7	-3.6	4.8	4.4	4.70303	4.4	-1.6	-1	-4	-2.06909	-4	-4	4	2	2.14382	2	0	4	2.6	2.74618	2.6	1.2	3.6	3.4	3.43333	3.4	1.6	4.6	4.1	4.28735	4.1	3	1.6	3.4	3.4	4.6	4.6	4.1	4.28735	4.1	3
273	-0.2	-0.8	-2.33226	-2.4	-4	3.2	0.7	-0.246317	-1.7	-3.4	4	3.4	2.92353	2.9	-2.4	-1	-4	-2.68471	-4	-4	3.8	1.9	2.56806	1.9	0	4	2.6	2.84941	2.6	1.2	4.8	4.4	4.64211	4.4	2	4.6	4.2	3.88006	4.2	2.2	2	4.4	4.4	4.6	4.6	4.2	3.88006	4.2	2.2
274	-0.8	-0.6	-3.21467	-2.6	-3.8	3.2	1.9	1.22738	-0.3	-3.8	5	5	5	5	-2	-1	-3.8	-2.04471	-3.8	-3.8	3.8	1.9	2.47193	1.9	0	4	2.5	2.43176	2.5	1	3.6	3	3.35193	3	1.2	4.8	4.6	4.66667	4.6	2.2	1.2	3	3	4.8	4.8	4.6	4.66667	4.6	2.2
275	0	0	-2.83002	-2	-4	3.2	0.7	-0.49536	-0.9	-3.4	4.2	4.2	3.88101	3.7	0.2	-1	-4	-2.73662	-4	-4	4	2	2.07156	2	0	4	2.5	1.99882	2.5	1	4.8	4.5	4.37753	4.5	1.6	5	5	5	5	4	1.6	4.5	4.5	5	5	5	5	5	4
276	-0.6	-0.8	-3.09326	-2.8	-4	3.8	0.2	-1.21813	-3.4	-3.4	4.4	3.9	3.65556	3.9	0.2	-1	-4	-2.51647	-4	-4	4	2	2.84489	2	0	4	2.5	2.59059	2.5	1	3.8	3.2	3.47928	3.2	1.6	4.6	4.4	4.26429	4.4	1.4	1.6	3.2	3.2	4.6	4.6	4.4	4.26429	4.4	1.4
277	-0.2	-0.8	-1.86553	-2.4	-4	3.8	1	0.632869	-0.6	-3.4	4	3	2.80839	2.2	-1.4	-1	-3.8	-2.27662	-3.8	-3.8	4	2	2.70209	2	0	4	2.5	2.08941	2.5	1	5	5	5	5	2.6	4.6	4.4	4.20351	4.4	2.4	2.6	5	5	4.6	4.6	4.4	4.20351	4.4	2.4
278	0	0	-2.20318	-2.4	-4	3.4	0.1	-0.868558	-1.8	-3.2	3.8	2.4	2.6237	0.4	-2.4	-1	-4	-2.72	-4	-4	3.8	2	2.52539	2	0.2	3.8	2.5	2.25421	2.5	1.2	4.8	4.4	4.64	4.4	1.4	4.4	4	3.93248	4	2.6	1.4	4.4	4.4	4.4	4.4	4	3.93248	4	2.6
279	0	0	-2.04661	-1.9	-3.8	4	1.2	0.280643	-1.8	-3.2	3.4	1.7	1.18121	1.1	0.8	-1	-4	-2.16941	-4	-4	4	2.1	2.52643	2.1	0.2	4	2.6	2.19294	2.6	1.2	4.6	4.3	4.48	4.3	1.4	4.6	4.5	4.41	4.5	3.6	1.4	4.3	4.3	4.6	4.6	4.5	4.41	4.5	3.6
280	-0.4	-0.8	-2.76379	-2.4	-4	3.8	1.1	0.599699	-0.5	-3.2	4.2	3.5	2.52074	2.2	-1.6	-1.2	-4	-2.3	-4	-4	3.8	1.9	2.22004	1.9	0	3	2.1	2.50282	2.1	1.2	4.8	4.4	4.26122	4.4	1.2	4.8	4.6	4.71111	4.6	1.6	1.2	4.4	4.4	4.8	4.8	4.6	4.71111	4.6	1.6
281	-0.2	-0.8	-2.83347	-2.8	-4	3.6	0.2	-0.574286	-1.4	-3.2	4.6	4.4	4.55294	4.4	-1.2	-1	-3.4	-2.30147	-3.4	-3.4	3.6	1.8	2.83418	1.8	0	3.8	2.6	2.67778	2.6	1.4	3.8	3.3	3.08581	3.3	1	4.6	4	3.89361	4	1.2	1	3.3	3.3	4.6	4.6	4	3.89361	4	1.2
282	-0.2	-0.8	-2.35921	-2.3	-3.8	4	1.1	0.262661	-2	-3.4	4	3.5	2.80476	2.7	-1.2	-1	-4	-2.72706	-4	-4	4	2.6	3.20629	2.6	1.2	4	2.5	2.70235	2.5	1	4.6	3.9	3.59686	3.9	2.4	3.8	3.2	3.44072	3.2	1.6	2.4	3.9	3.9	3.8	3.8	3.2	3.44072	3.2	1.6
283	0	-0.8	-1.94735	-2.4	-4	3.8	2.4	1.52027	0	-3.8	4	4	3.38048	3	-1.8	-1.6	-3.8	-2.8293	-3.8	-3.8	3.8	2	2.50834	2	0.2	4	2.5	2.40118	2.5	1	4.2	3.2	3.40665	3.2	1.4	4.2	3.4	3.53125	3.4	2.6	1.4	3.2	3.2	4.2	4.2	3.4	3.53125	3.4	2.6
284	-0.4	0	-2.68405	-2.4	-4	4	1.1	-0.15617	-1.9	-3.4	3.8	3.1	2.48953	1.8	-3.4	-1	-4	-2.21255	-4	-4	4	2.1	2.56155	2.1	0.2	3.8	2.4	2.01002	2.4	1	5	5	5	5	2	4.8	4.5	4.44138	4.5	3.8	2	5	5	4.8	4.8	4.5	4.44138	4.5	3.8
285	0	0	-3.04927	-2.4	-4	3.2	1.5	0.431563	-0.6	-3	4.4	4.1	4.25882	4.1	0.4	-1	-3.4	-2.70588	-3.4	-3.4	3.6	1.9	2.18718	1.9	0.2	4	2.5	2.66824	2.5	1	3.8	2.9	3.16212	2.9	0.2	4.4	4.4	4.4	4.4	1.4	0.2	2.9	2.9	4.4	4.4	4.4	4.4	4.4	1.4
286	-0.2	-0.6	-2.08053	-2.2	-3.8	3.2	1.7	-0.00473337	-1.1	-3	4.4	4.4	3.2071	2.9	-3.6	-1	-4	-2.45059	-4	-4	4	2.1	2.42759	2.1	0.2	3.8	2.5	3.09744	2.5	1.2	4.8	4.5	4.39586	4.5	1.2	4.8	4.5	4.60637	4.5	3.6	1.2	4.5	4.5	4.8	4.8	4.5	4.60637	4.5	3.6
287	0	0	-2.48637	-2.2	-3.8	2	-0.7	-0.0476074	-0.7	-3.2	4.4	3.1	3.23729	2.5	-2.8	-1	-4	-2.52235	-4	-4	4	2	2.38467	2	0	3.8	2.4	2.40249	2.4	1	4.4	3.8	3.64688	3.8	0.8	4.8	4.5	4.725	4.5	1	0.8	3.8	3.8	4.8	4.8	4.5	4.725	4.5	1
288	0	-0.8	-2.46506	-1.8	-3.6	2.6	0.9	-0.254235	-1.2	-3.4	4.8	4.3	4.5907	4.3	-0.6	-1.2	-3.8	-2.26657	-3.8	-3.8	3.8	2	2.22518	2	0.2	4	2.5	2.43871	2.5	1	4.6	4	4.38947	4	1	4	3.4	3.42652	3.4	2.2	1	4	4	4	4	3.4	3.42652	3.4	2.2
289	-1	-0.6	-2.98013	-2.6	-3.8	2.6	2.2	0.426502	-0.1	-2.8	3.8	3.3	2.8688	2.8	-3.4	-1	-4	-2.28941	-4	-4	3.8	2.2	2.58465	2.2	0.6	4	2.7	2.71635	2.7	1.4	5	5	5	5	3.4	4.4	4.2	4.3	4.2	3.4	3.4	5	5	4.4	4.4	4.2	4.3	4.2	3.4
290	0	0	-2.94086	-2.4	-4	3.6	1.7	0.0563469	-1.8	-3.4	4.6	4.3	4.42286	4.3	-2.6	-1	-3.8	-2.51294	-3.8	-3.8	3	2	2.05323	2	1	3.8	2.4	2.53654	2.4	1	4.4	3.9	3.88784	3.9	2.4	4.6	4.4	4.45	4.4	3	2.4	3.9	3.9	4.6	4.6	4.4	4.45	4.4	3
291	0	0	-2.28858	-1.8	-3.6	3.4	0.4	-1.591	-2.6	-3.8	4.2	2.8	0.788092	0.6	-1.8	-1	-3.8	-2.72471	-3.8	-3.8	4	2	2.5783	2	0	4	2.5	2.76118	2.5	1	4.6	4.3	4.20714	4.3	2.6	4.8	4.5	4.31594	4.5	3	2.6	4.3	4.3	4.8	4.8	4.5	4.31594	4.5	3
292	0	-0.8	-2.16902	-2	-4	2.4	0.5	-0.335266	-1.1	-4	4	1.8	0.667923	1	-4	-1	-3.8	-2.51027	-3.8	-3.8	4	2.1	2.61308	2.1	0.2	4	2.5	2.75529	2.5	1	3.2	2.1	2.38264	2.1	0.6	5	5	5	5	2	0.6	2.1	2.1	5	5	5	5	5	2
293	-0.4	0	-2.82729	-2.8	-4	3.2	2	1.36292	-0.6	-3.2	4.6	3	2.66019	1.4	-2	-1	-3.6	-2.38837	-3.6	-3.6	3.8	2.1	2.38844	2.1	0.4	4	2.5	2.60941	2.5	1	4.6	3.9	3.99577	3.9	1.2	5	5	5	5	3.4	1.2	3.9	3.9	5	5	5	5	5	3.4
294	-0.2	-0.4	-2.58349	-2	-3.2	2.8	0.4	-0.426989	-0.6	-3.2	5	5	5	5	-1	-1.2	-4	-2.29713	-4	-4	3.4	2	2.41406	2	0.6	4	2.5	2.33412	2.5	1	3.8	3	3.56	3	0.6	4.4	4.4	4.4	4.4	3	0.6	3	3	4.4	4	4.4	4.4	4.4	3
295	0	0	-2.06942	-2.4	-4	3.6	0.5	-0.357058	-3.2	-3.8	4	3.3	2.31973	1.8	-2.8	-1	-4	-2.33529	-4	-4	3.8	1.9	1.89925	1.9	0	4	2.6	2.65765	2.6	1.2	4	3.7	3.67692	3.7	1.6	3.8	3.3	3.41427	3.3	1.2	1.6	3.7	3.7	3.8	3.4	3.3	3.41427	3.3	1.2
296	-0.4	-1.6	-2.08105	-2.8	-3.4	3	0.4	0.0129276	-0.4	-3.8	3.6	3.6	2.96075	1.6	-2.4	-1	-4	-2.1304	-4	-4	4	2.1	2.80778	2.1	0.2	4	2.5	2.81059	2.5	1	4.2	3.6	3.82905	3.6	2	4.8	4.5	4.41341	4.5	2.4	2	3.6	3.6	4.8	4.8	4.5	4.41341	4.5	2.4
297	0	0	-2.43886	-1.9	-3.8	3.4	0.7	0.330454	-0.8	-2	4.2	3	2.51911	1.8	-3.2	-1.2	-3.8	-2.38706	-3.8	-3.8	4	2	2.4963	2	0	4	2.5	2.29059	2.5	1	5	5	5	5	0.6	5	5	5	5	1.8	0.6	5	5	5	5	5	5	5	1.8
298	0	0	-2.37729	-2	-4	3.8	1	0.22784	-1.2	-3.4	4	2.8	1.98241	2	-1.4	-1	-4	-2.18306	-4	-4	4	2	1.91478	2	0	4	2.5	2.27647	2.5	1	4	3.4	3.67473	3.4	1	4.8	4.5	4.56923	4.5	2.2	1	3.4	3.4	4.8	4.8	4.5	4.56923	4.5	2.2
299	-0.2	-0.8	-1.86018	-2.4	-4	4	1.6	-0.00671413	-2.4	-4	4.4	3.6	3.47576	2.2	-3	-1.4	-3.8	-2.88588	-3.8	-3.8	4	2	1.96428	2	0	4	2.5	2.72235	2.5	1	5	5	5	5	1.6	4.8	4.5	4.45294	4.5	2.6	1.6	5	5	4.8	4.8	4.5	4.45294	4.5	2.6
300	0	0	-2.87749	-2	-4	3.6	1.5	1.79017	0.1	-1.8	2.8	1.8	1.50765	1	-0.6	-1	-3.8	-2.27381	-3.8	-3.8	4	2	2.5237	2	0	4	2.5	2.08471	2.5	1	5	5	5	5	2.8	4.8	4.5	4.46667	4.5	2.6	2.8	5	5	4.8	4.8	4.5	4.46667	4.5	2.6
301	-0.2	-0.8	-2.25736	-2.4	-4	3.2	0.5	0.541332	-1.6	-3.4	5	5	5	5	-2.4	-1.2	-4	-2.55412	-4	-4	4	2	2.08037	2	0	4	2.5	2.83647	2.5	1	4.6	3.8	3.97	3.8	1.4	4.4	4.3	4.38182	4.3	1.8	1.4	3.8	3.8	4.4	4.4	4.3	4.38182	4.3	1.8
302	0	0	-2.39329	-1.7	-3.4	2.6	0.3	-0.453304	-1.9	-4	5	5	5	5	-0.2	-1	-4	-2.39872	-4	-4	4	2.1	2.58252	2.1	0.2	4	2.6	2.72588	2.6	1.2	3.8	3	3.65203	3	1.2	4.4	3.6	3.80578	3.6	1.4	1.2	3	3	4.4	4.4	3.6	3.80578	3.6	1.4
303	-0.2	-0.8	-2	-2.8	-4	3.2	1.8	-0.806425	-1.1	-3.8	4.2	3.7	3.75833	3.7	-3.4	-1	-4	-3.09529	-4	-4	3.6	1.8	2.43723	1.8	0	4	2.7	2.97647	2.7	1.4	4.2	3.1	3.69947	3.1	1	5	5	5	5	1.6	1	3.1	3.1	5	5	5	5	5	1.6
304	0	0	-2.05611	-1.9	-3.8	3.4	0.6	0.157973	-1.8	-3.8	3.6	3	3.3885	3	-2.4	-1	-3.6	-2.42931	-3.6	-3.6	3.6	1.8	2.16007	1.8	0	3.8	2.4	2.26214	2.4	1	4.8	4.4	4.8	4.4	2	5	5	5	5	2.6	2	4.4	4.4	5	5	5	5	5	2.6
305	-0.2	-0.8	-2.69232	-2.4	-4	3.2	1.2	-0.6108	-0.9	-3.8	5	5	5	5	0.2	-1	-3.8	-2.01412	-3.8	-3.8	3.4	1.9	2.36127	1.9	0.4	4	2.6	2.91647	2.6	1.2	3.8	3	3.24745	3	1.4	4	3.7	3.66064	3.7	1.4	1.4	3	3	4	4	3.7	3.66064	3.7	1.4
306	0	0	-3.05652	-1.9	-3.8	3.2	1.9	1.43354	-0.7	-3.4	4.2	3.4	1.89265	0.2	-3.8	-1	-4	-2.14776	-4	-4	3.8	2.1	2.63326	2.1	0.4	4	2.5	2.21529	2.5	1	3.8	3.1	3.43103	3.1	0.4	4.4	4.4	4.4	4.4	2.2	0.4	3.1	3.1	4.4	4	4.4	4.4	4.4	2.2
307	0	0	-2.64547	-2	-4	3.8	2.2	0.206499	-1.7	-4	4.4	2.9	2.15107	2.1	-0.2	-1	-4	-2.16118	-4	-4	3.8	1.9	2.39222	1.9	0	4	2.5	2.83529	2.5	1	4.4	3.8	3.72876	3.8	1.4	5	5	5	5	3.4	1.4	3.8	3.8	5	5	5	5	5	3.4
308	-0.2	-0.2	-2.42794	-1.6	-3	3.2	3.2	1.5694	-0.4	-4	5	5	5	5	-3	-1	-4	-2.46471	-4	-4	3.8	2.2	3.1194	2.2	0.6	3.8	2.5	2.7715	2.5	1.2	4.6	4.3	4.5	4.3	3.4	4.6	4.4	4.3	4.4	2.4	3.4	4.3	4.3	4.6	4.6	4.4	4.3	4.4	2.4
309	0	0	-2.64503	-2	-3.6	3.4	0.3	-1.90489	-2.6	-3.8	3.2	2.5	2.03529	1	-2.8	-1	-4	-2.54471	-4	-4	4	2	2.38589	2	0	4	2.6	2.43412	2.6	1.2	4.8	4.4	4.60556	4.4	1.2	4.6	4.2	4.29882	4.2	2.8	1.2	4.4	4.4	4.6	4.6	4.2	4.29882	4.2	2.8
310	0	0	-2.74889	-2.8	-4	3	0.4	1.34357	-0.3	-2.8	4.2	3.6	3.30132	3.1	0	-1	-4	-2.84588	-4	-4	4	2	2.15923	2	0	3.8	2.4	2.1584	2.4	1	3.8	3.1	3.26923	3.1	0.8	4.2	3.4	3.27062	3.4	1.2	0.8	3.1	3.1	4.2	4.2	3.4	3.27062	3.4	1.2
311	-0.4	-2.4	-2.53335	-2.8	-4	3.2	0.5	0.457463	-1.7	-3.4	4.8	4.2	4.67642	4.2	2	-1.2	-3.6	-2.72078	-3.6	-3.6	4	2	2.64793	2	0	4	2.5	2.28706	2.5	1	4.4	3.6	3.53307	3.6	1	4.8	4.6	4.78571	4.6	3.6	1	3.6	3.6	4.8	4.8	4.6	4.78571	4.6	3.6
312	-0.2	-0.8	-2.42377	-2.4	-3.6	2.6	0.5	-0.776662	-1	-3.8	4.6	3	2.00908	1.4	-3	-1	-3.8	-2.39647	-3.8	-3.8	4	2	2.27847	2	0	4	2.6	2.69765	2.6	1.2	4.8	4.8	4.8	4.8	1.4	4.2	3.6	3.93684	3.6	1.8	1.4	4.8	4.8	4.2	4.2	3.6	3.93684	3.6	1.8
313	-0.4	-0.8	-2.2268	-3.2	-4	3.8	2.5	0.700456	-1.2	-3.6	4.4	4.4	3.9006	2.9	-1.8	-1	-3.8	-2.38588	-3.8	-3.8	3.6	2.1	2.85952	2.1	0.6	4	2.5	2.45176	2.5	1	4.8	4.4	4.375	4.4	0.6	4.6	4.4	4.59529	4.4	3	0.6	4.4	4.4	4.6	4.6	4.4	4.59529	4.4	3
314	-0.2	-0.8	-2.67251	-2.6	-3.8	2.8	2.1	0.791006	-0.4	-3.6	4.4	3.8	2.75048	2.4	-2	-1	-4	-2.49497	-4	-4	4	2	2.58887	2	0	3.6	2.4	2.3861	2.4	1.2	4.2	3.9	4.14878	3.9	2.2	4.8	4.6	4.60263	4.6	1.4	2.2	3.9	3.9	4.8	4.8	4.6	4.60263	4.6	1.4
315	-0.2	-0.8	-2.14737	-2.3	-3.8	4	3.3	1.60675	0.1	-3.8	3.6	2.5	2.03221	0.4	-3	-1.2	-4	-2.06393	-4	-4	4	2	2.39812	2	0	3.8	2.4	2.01326	2.4	1	4.2	4.1	4.2	4.1	2	4.8	4.8	4.8	4.8	4	2	4.1	4.1	4.8	4.8	4.8	4.8	4.8	4
316	0	0	-2.5507	-1.9	-3.8	3.4	1.9	0.55013	-0.7	-2.6	4.2	3.1	2.3039	2.7	-1.8	-1	-4	-2.16094	-4	-4	3.8	2.1	2.74507	2.1	0.4	4	2.6	2.74	2.6	1.2	4	3.3	3.45647	3.3	1.2	4	3.7	3.83125	3.7	2	1.2	3.3	3.3	4	4	3.7	3.83125	3.7	2
317	0	0	-2.84092	-2	-4	3.2	0.3	-0.00737304	-0.9	-3.4	5	5	5	5	0.4	-1	-4	-1.93882	-4	-4	3.6	2	2.12527	2	0.4	4	2.5	2.35412	2.5	1	4.4	4.2	4.39231	4.2	0.6	4.6	4.1	4.13333	4.1	2.4	0.6	4.2	4.2	4.6	4.6	4.1	4.13333	4.1	2.4
318	0	-0.8	-2.66212	-1.9	-3.8	3	1.1	-0.288559	-1.5	-3.4	5	5	5	5	-2.8	-1	-4	-2.47176	-4	-4	3.6	1.8	1.89383	1.8	0	3.8	2.6	2.39824	2.6	1.4	3.4	2.8	3.33333	2.8	0.4	4.8	4.5	4.55789	4.5	2.6	0.4	2.8	2.8	4.8	4.8	4.5	4.55789	4.5	2.6
319	-0.2	0	-2.55133	-2.4	-4	3.8	1.4	0.889245	-0.2	-2.6	3.8	2.1	1.16974	1	-2.4	-1	-4	-2.89588	-4	-4	3.8	1.9	2.72695	1.9	0	4	2.6	2.58499	2.6	1.2	3.6	3	2.86981	3	0.8	4.6	4.6	4.6	4.6	3.2	0.8	3	3	4.6	4.6	4.6	4.6	4.6	3.2
320	-0.2	-0.8	-2.65432	-2.8	-4	3.8	0.7	-0.419272	-2.3	-3.8	3.6	1.1	1.09019	0.6	-3	-1	-4	-2.61176	-4	-4	4	2.1	1.76661	2.1	0.2	4	2.5	2.82471	2.5	1	4	3.6	3.96923	3.6	1.2	4.8	4.5	4.44946	4.5	2.6	1.2	3.6	3.6	4.8	4.8	4.5	4.44946	4.5	2.6
321	0	0	-2.77149	-2	-4	3.6	-0.2	-1.35702	-2.6	-4	4.6	3.3	2.97977	2.7	-0.8	-1	-4	-2.51059	-4	-4	3.8	2.2	2.16444	2.2	0.6	3.8	2.5	2.3758	2.5	1.2	5	5	5	5	2.2	4.8	4.7	4.60629	4.7	3	2.2	5	5	4.8	4.8	4.7	4.60629	4.7	3
322	-0.2	-0.8	-2.57715	-2.3	-3.8	1.6	0.7	0.585243	-0.7	-3	4.4	3.7	3.61735	3.1	-3.2	-1	-4	-2.19765	-4	-4	3.8	1.9	2.19231	1.9	0	4	2.7	2.83973	2.7	1.4	4.6	3.9	4.28051	3.9	3.2	4.6	4.1	3.90222	4.1	3.6	3.2	3.9	3.9	4.6	4.6	4.1	3.90222	4.1	3.6
323	-0.2	-1.4	-2.5988	-2.2	-3.6	2.8	0.5	0.201198	-1.9	-3.4	3.8	1.7	0.77657	0.3	-3	-1.2	-4	-2.95529	-4	-4	4	2	2.97005	2	0	4	2.6	2.37324	2.6	1.2	4	3	3.45123	3	1.2	4.6	4.1	3.78889	4.1	1.6	1.2	3	3	4.6	4.6	4.1	3.78889	4.1	1.6
324	-0.8	-0.6	-2.73977	-2.4	-3.6	4	2.1	2.11391	-0.3	-3	4.6	4.6	4.25882	3.9	-1.2	-1.2	-4	-2.67882	-4	-4	4	2.1	2.162	2.1	0.2	4	2.5	2.78308	2.5	1	4.4	3.8	4.02454	3.8	1	4.4	4.2	4.02588	4.2	2.4	1	3.8	3.8	4.4	4.4	4.2	4.02588	4.2	2.4
325	0	0	-2.8149	-2.2	-3.6	3.8	1.5	0.678668	-2.3	-3.8	4.6	3.8	3.09059	2.2	-2.8	-1	-4	-2.38471	-4	-4	3.6	1.9	2.27538	1.9	0.2	4	2.5	2.54941	2.5	1	4.4	4.2	4.39645	4.2	1.2	5	5	5	5	2	1.2	4.2	4.2	5	5	5	5	5	2
326	-0.4	-0.8	-2.0839	-2.4	-4	3.2	1.9	0.147069	-1.1	-3.8	4.8	4.1	4.36235	4.1	-2.6	-1	-4	-2.56235	-4	-4	3.6	2.1	2.49635	2.1	0.6	4	2.5	2.01471	2.5	1	4.8	4.4	4.604	4.4	2	4.6	4	3.96505	4	2	2	4.4	4.4	4.6	4.6	4	3.96505	4	2
327	0	0	-2.70994	-2	-4	3.2	2.1	0.834491	-1.2	-3.4	4.2	3	2.96717	3	-3	-1	-3.8	-2.17025	-3.8	-3.8	4	2	2.28441	2	0	4	2.7	2.86634	2.7	1.4	4.8	4.6	4.44	4.6	2.4	4.8	4.5	4.6	4.5	4.2	2.4	4.6	4.6	4.8	4.8	4.5	4.6	4.5	4.2
328	0	0	-2.49644	-2	-4	3.4	1.9	0.490123	-1	-3.8	4.4	2.5	1.76148	1.1	0.6	-1	-3.6	-2.13673	-3.6	-3.6	4	2	2.46909	2	0	4	2.5	2.60588	2.5	1	4.6	4.3	4.32727	4.3	2	4.6	4	3.86183	4	3	2	4.3	4.3	4.6	4.6	4	3.86183	4	3
329	-0.2	-0.8	-2.30547	-2.4	-4	3.4	1.3	0.96289	-0.7	-3.2	4.8	4.4	4.58882	4.4	-1.2	-1.2	-3.8	-2.80851	-3.8	-3.8	4	2.1	2.45883	2.1	0.2	4	2.5	2.41059	2.5	1	4.2	4.2	4.2	4.2	2	4.2	3.9	4.16555	3.9	2.2	2	4.2	4.2	4.2	4.2	3.9	4.16555	3.9	2.2
330	0	0	-2.22019	-2.1	-3.6	3.4	2.3	0.0141137	-0.8	-3.4	4	2.8	2.32471	2.8	-1.4	-1.2	-4	-2.73337	-4	-4	3.8	2.4	2.85274	2.4	1	3.8	2.7	2.64838	2.7	1.6	4.4	3.7	4.39699	3.7	1.2	4.2	4	4.07083	4	2.8	1.2	3.7	3.7	4.2	4.2	4	4.07083	4	2.8
331	-0.2	-0.8	-2.08351	-2.3	-3.8	3.8	1.7	0.376985	-1.8	-3.2	4	3.2	3.2	3.2	-1.6	-1	-3.4	-2.10118	-3.4	-3.4	4	2.2	2.60993	2.2	0.4	4	2.7	2.4751	2.7	1.4	4.2	3.9	4.13294	3.9	0.8	5	5	5	5	1.6	0.8	3.9	3.9	5	5	5	5	5	1.6
332	-0.2	-0.8	-2.54086	-2.4	-4	3.6	0.1	-1.22332	-2.1	-3.4	3	1.5	0.515602	0.7	-3.2	-1	-3.6	-2.35263	-3.6	-3.6	4	2.1	2.23536	2.1	0.2	3.8	2.4	2.19765	2.4	1	4.8	4.4	4.21667	4.4	2.6	5	5	5	5	3.2	2.6	4.4	4.4	5	5	5	5	5	3.2
333	0	0	-2.95066	-2	-4	3	-0.3	-0.727686	-2.6	-3.6	4.6	3.8	3.03723	2.2	-1	-1.2	-4	-2.49608	-4	-4	3.8	2.1	2.73935	2.1	0.4	4	2.5	2.57176	2.5	1	4.4	3.7	4.17241	3.7	0.6	4.4	4.1	3.82088	4.1	3.6	0.6	3.7	3.7	4.4	4.4	4.1	3.82088	4.1	3.6
334	-0.2	-0.8	-1.52876	-2.5	-3.4	3.6	0.8	-0.471722	-2.8	-3.6	4.4	3.8	2.90941	1.6	-3.2	-1.2	-4	-2.79982	-4	-4	3.8	2.2	2.95695	2.2	0.6	4	2.5	2.23059	2.5	1	4.8	4.5	4.40118	4.5	2.4	4.6	4.4	4.24444	4.4	3.4	2.4	4.5	4.5	4.6	4.6	4.4	4.24444	4.4	3.4
335	-0.6	-1.4	-2.26279	-2.6	-3.8	3.8	1.4	1.30149	-0.1	-2.6	4.8	4.5	4.21176	4.5	-2.6	-1	-4	-2.72353	-4	-4	4	2	2.2401	2	0	4	2.5	2.50234	2.5	1	4.6	3.8	4.1262	3.8	1.2	4.2	4.1	4.0375	4.1	2.6	1.2	3.8	3.8	4.2	3.6	4.1	4.0375	4.1	2.6
336	0	0	-2.37987	-2.4	-4	3.4	0	-0.942215	-1.5	-3.4	3.8	3	2.56827	2.2	-1.2	-1.8	-3.8	-3.02869	-3.8	-3.8	4	2	2.5802	2	0	4	2.5	2.55529	2.5	1	5	5	5	5	2.6	4	3.4	3.31922	3.4	2	2.6	5	5	4	4	3.4	3.31922	3.4	2
337	0	0	-2.60943	-1.9	-3.8	3.4	0.9	0.336863	-0.7	-3.2	4.2	3.4	2.45087	2.1	1.2	-1.2	-4	-2.38118	-4	-4	3.8	2.1	2.439	2.1	0.4	4	2.5	2.51412	2.5	1	4.4	3.9	4.37265	3.9	1.8	5	5	5	5	2.4	1.8	3.9	3.9	5	5	5	5	5	2.4
338	-0.2	-0.8	-2.36926	-2.4	-4	3.6	0	-1.39049	-1.5	-3.6	4.4	3.5	3.42036	2.7	-1.6	-1.2	-4	-2.78235	-4	-4	3.4	1.7	2.20182	1.7	0	4	2.5	2.42375	2.5	1	4.6	3.8	4.37609	3.8	1.6	4.4	4.3	4.38333	4.3	3.6	1.6	3.8	3.8	4.4	4.4	4.3	4.38333	4.3	3.6
339	0	0	-2.8299	-2	-4	2.6	0.7	0.314641	-1.1	-3.2	4	3.4	3.51882	3	0	-1	-4	-2.64563	-4	-4	4	2	2.23902	2	0	4	2.5	2.68597	2.5	1	5	5	5	5	2.4	4.6	4.4	4.58824	4.4	1.8	2.4	5	5	4.6	4.6	4.4	4.58824	4.4	1.8
340	0	0	-3.04231	-2.3	-3.8	3.4	1.4	1.14722	-0.7	-3.2	4.2	3.7	3.47381	3.7	-1.2	-1	-4	-2.27412	-4	-4	4	2.2	2.92961	2.2	0.4	4	2.6	2.95707	2.6	1.2	4.6	4.3	4.5913	4.3	1.4	4.2	4.1	4.18788	4.1	2	1.4	4.3	4.3	4.2	3.6	4.1	4.18788	4.1	2
341	0	0	-2.34743	-2	-4	3.8	1.9	-0.152568	-1.6	-3.2	4.2	4.2	4.14824	4	-0.8	-1	-4	-2.12941	-4	-4	4	2.1	2.46022	2.1	0.2	4	2.5	2.29743	2.5	1	4.8	4.6	4.65176	4.6	1.8	5	5	5	5	3.4	1.8	4.6	4.6	5	5	5	5	5	3.4
342	0	0	-2.37358	-1.9	-3.8	3.6	-0.1	-1.59687	-2.4	-3.8	4.6	4.5	4.59176	4.5	0	-1	-3.6	-2.38902	-3.6	-3.6	3.8	1.9	2.49036	1.9	0	3.8	2.4	2.66706	2.4	1	5	5	5	5	2.8	4.4	4	4.1	4	2.2	2.8	5	5	4.4	4.4	4	4.1	4	2.2
343	-0.4	-1.2	-2.35428	-2.8	-3.6	2.8	1.1	-0.0994617	-0.5	-3.8	5	5	5	5	-2	-1	-4	-1.89647	-4	-4	3.8	2	2.58819	2	0.2	3.4	2.2	2.50471	2.2	1	4.8	4.4	4.575	4.4	0.6	4.4	4.4	4.4	4.4	1.4	0.6	4.4	4.4	4.4	4.4	4.4	4.4	4.4	1.4
344	0	0	-3.13921	-2.8	-4	3.4	1.3	-0.395688	-2.2	-3.6	3.8	3.1	2.28907	1.7	-4	-1	-3.8	-2.40588	-3.8	-3.8	4	2.3	2.96653	2.3	0.6	3.8	2.4	1.84149	2.4	1	4.6	4.5	4.53333	4.5	1.2	4.2	4	4.16	4	2.4	1.2	4.5	4.5	4.2	3.6	4	4.16	4	2.4
345	-0.2	-1.4	-2.15676	-2.2	-3.6	3	-0.3	-2.08009	-1.6	-3.6	4.6	4.6	4.6	4.6	-0.4	-1	-3.8	-2.58706	-3.8	-3.8	3.6	1.8	2.03919	1.8	0	3.6	2.3	2.25556	2.3	1	4.2	3.6	4.03025	3.6	0	4.8	4.5	4.3871	4.5	2.6	0	3.6	3.6	4.8	4.8	4.5	4.3871	4.5	2.6
346	-0.2	0	-2.01973	-2.3	-3.2	3.8	1.1	-0.0600505	-1	-3.2	4.4	3.2	2.85396	2.7	0.2	-1	-4	-2.57529	-4	-4	4	2	2.98988	2	0	3.8	2.4	2.34183	2.4	1	4.6	3.9	4.32775	3.9	0.4	4.6	4.1	3.93765	4.1	2.6	0.4	3.9	3.9	4.6	4.6	4.1	3.93765	4.1	2.6
347	-0.4	-0.8	-2.49674	-2.4	-4	2.8	2.2	0.601565	-0.5	-3.8	5	5	5	5	-3.4	-1	-4	-2.15176	-4	-4	4	2.1	2.60317	2.1	0.2	4	2.6	2.187	2.6	1.2	4	3	3.59067	3	1.4	4.6	4	4.20308	4	2.6	1.4	3	3	4.6	4.6	4	4.20308	4	2.6
348	-0.2	-0.8	-3.20436	-2.4	-4	3.4	1.3	0.568973	-0.2	-3.8	3.4	1.3	0.937551	1.3	-1.8	-1	-4	-2.53765	-4	-4	3.8	1.9	2.71003	1.9	0	4	2.6	2.42824	2.6	1.2	4.4	3.8	3.86813	3.8	2.2	4.4	4.3	4.35	4.3	2.4	2.2	3.8	3.8	4.4	4.4	4.3	4.35	4.3	2.4
349	-0.4	-1.6	-2.23092	-2.4	-4	2.4	0.1	1.00537	0.1	-2.2	4.6	3.5	3.76941	3.5	-2.6	-1	-4	-2.55647	-4	-4	3.8	2	2.45783	2	0.2	4	2.5	2.76353	2.5	1	4.2	3.2	3.96006	3.2	0.2	5	5	5	5	3.6	0.2	3.2	3.2	5	5	5	5	5	3.6
350	-0.8	0	-2.53331	-2.8	-4	1.6	-0.6	-1.75714	-1.2	-3.4	4.2	3.9	3.49166	3.1	-3.2	-1.2	-4	-2.53993	-4	-4	4	2	2.80863	2	0	4	2.5	2.53412	2.5	1	4.8	4.8	4.8	4.8	3.8	5	5	5	5	1.6	3.8	4.8	4.8	5	5	5	5	5	1.6
351	-0.2	-1.4	-3.00084	-2.3	-3.8	3.2	1.2	0.565446	-0.7	-1.8	4.4	3.3	3.57664	3.3	-3.2	-1	-4	-2.15059	-4	-4	3.6	2.1	2.6816	2.1	0.6	3.8	2.4	2.18471	2.4	1	5	5	5	5	1.2	4.6	4.4	4.4	4.4	4.2	1.2	5	5	4.6	4.6	4.4	4.4	4.4	4.2
352	-0.2	0	-2.63567	-1.8	-3.8	3.8	1.1	1.17092	-0.5	-3.2	4.6	3.9	3.43976	3.9	-3.4	-1	-4	-2.23529	-4	-4	3.6	1.8	2.01161	1.8	0	4	2.5	2.29059	2.5	1	4.4	3.3	3.94504	3.3	0.4	4.4	3.9	4.09933	3.9	2.6	0.4	3.3	3.3	4.4	4.4	3.9	4.09933	3.9	2.6
353	0	0	-2.07293	-2.4	-4	3.8	1.4	-1.0397	-2.5	-4	4.2	3.7	3.53059	3.7	-2.4	-1	-3.8	-2.45007	-3.8	-3.8	4	2	3.01722	2	0	3.8	2.4	2.32706	2.4	1	4.2	3.2	3.41612	3.2	1.2	4.8	4.5	4.37895	4.5	2.2	1.2	3.2	3.2	4.8	4.8	4.5	4.37895	4.5	2.2
354	0	-0.4	-2.70652	-2	-4	3.8	0.9	-0.524344	-2.1	-3.4	3.8	3.2	2.43835	2.7	-2.4	-1	-3.8	-1.89837	-3.8	-3.8	4	2	2.4624	2	0	4	2.5	1.98941	2.5	1	4	3.5	3.45122	3.5	1.2	4.4	3.9	4.13278	3.9	1.4	1.2	3.5	3.5	4.4	4.4	3.9	4.13278	3.9	1.4
355	-0.2	0	-2.46907	-2.4	-3.6	4	2.5	1.60328	-0.7	-3.8	4.6	4	3.67294	2.6	-1.6	-1	-3.8	-2.48771	-3.8	-3.8	4	2.1	2.25206	2.1	0.2	4	2.5	2.22	2.5	1	4.4	4.4	4.4	4.4	2.2	4.2	3.8	3.72203	3.8	1.8	2.2	4.4	4.4	4.2	4.2	3.8	3.72203	3.8	1.8
356	0	0	-2.34951	-2	-4	3.4	1.9	0.764374	-1.1	-4	5	5	5	5	-3.2	-1	-4	-2.96235	-4	-4	4	2	2.49243	2	0	4	2.5	2.40706	2.5	1	4.2	3.5	3.70782	3.5	2.2	4	3.6	3.80774	3.6	2.4	2.2	3.5	3.5	4	4	3.6	3.80774	3.6	2.4
357	-0.2	-0.8	-2.75276	-2.4	-4	3.2	0.9	1.2397	-0.5	-2.6	4.6	4.3	4.22424	4.3	-0.4	-1	-4	-2.52824	-4	-4	4	2	2.78429	2	0	4	2.5	2.59529	2.5	1	4	3.5	3.8	3.5	0.8	4.6	4.4	4.20355	4.4	2.8	0.8	3.5	3.5	4.6	4.6	4.4	4.20355	4.4	2.8
358	-0.4	-0.8	-2.66233	-2.4	-4	3.2	0.3	-0.582244	-0.9	-2.6	4.2	3.1	2.36199	3.1	-1	-1	-4	-3.02896	-4	-4	4	2.1	2.37727	2.1	0.2	4	2.5	2.15765	2.5	1	3.6	2.9	2.84779	2.9	1.2	4.6	4.4	4.5719	4.4	3.8	1.2	2.9	2.9	4.6	4.6	4.4	4.5719	4.4	3.8
359	-0.2	-0.8	-2.62465	-2.7	-3.8	3.4	0.6	-0.60695	-1.7	-3.8	4.6	3.1	2.74512	2.3	-2.6	-1	-4	-2.67176	-4	-4	4	2	1.99668	2	0	3.6	2.6	3.02309	2.6	1.6	4.8	4.4	4.42308	4.4	1.4	4.8	4.5	4.28118	4.5	1.8	1.4	4.4	4.4	4.8	4.8	4.5	4.28118	4.5	1.8
360	-0.2	-0.8	-2.4226	-2.7	-3.8	2.4	0.3	0.418964	-1	-3	3.6	2.1	1.29886	0.6	-2.4	-1	-3.8	-2.93176	-3.8	-3.8	3.6	2	2.28549	2	0.4	3.8	2.5	3.52375	2.5	1.2	4.8	4.4	4.22143	4.4	1	5	5	5	5	1.4	1	4.4	4.4	5	5	5	5	5	1.4
361	0	0	-3.07001	-1.9	-3.8	3.6	0.5	-0.645006	-2.6	-4	4.2	2.8	2.22137	2	-3.4	-1	-4	-2.58476	-4	-4	4	2.2	2.35411	2.2	0.4	3.8	2.4	2.0674	2.4	1	4.6	3.8	4.33333	3.8	1.4	4.2	4.2	4.2	4.2	3.2	1.4	3.8	3.8	4.2	4.2	4.2	4.2	4.2	3.2
362	-0.2	-0.8	-2.58821	-2.8	-4	3.6	0.6	-1.03128	-1.8	-4	4.6	3.8	3.27335	2.2	-2.6	-1	-4	-2.52118	-4	-4	3.6	1.8	2.54823	1.8	0	4	2.7	2.81529	2.7	1.4	4.6	4.1	4.01163	4.1	2.4	5	5	5	5	1.4	2.4	4.1	4.1	5	5	5	5	5	1.4
363	0	0	-2.29157	-1.8	-3.6	3.4	0.6	-0.217975	-1.8	-3.8	4.8	4.8	4.40471	4	-1.8	-1	-4	-2.80953	-4	-4	3.8	1.9	2.24599	1.9	0	4	2.5	2.95145	2.5	1	4.8	4.4	4.78922	4.4	0.8	4.8	4.5	4.55556	4.5	1.8	0.8	4.4	4.4	4.8	4.8	4.5	4.55556	4.5	1.8
364	0	0	-2.29851	-2	-4	3	2	1.67713	-0.5	-2.8	4.6	4.6	4.07239	4	-2.8	-1	-4	-2.40235	-4	-4	3.8	1.9	2.30657	1.9	0	4	2.5	2.75765	2.5	1	4.8	4.4	4.36944	4.4	1.4	5	5	5	5	3.6	1.4	4.4	4.4	5	5	5	5	5	3.6
365	0	0	-2.80059	-2	-4	3.8	1	0.572096	-1.2	-3.4	4.6	3.2	2.87529	2.5	-2	-1	-4	-2.80235	-4	-4	3.8	2.1	2.54517	2.1	0.4	3.8	2.4	2.77296	2.4	1	3.8	3	3.59809	3	0.2	4.8	4.5	4.79184	4.5	2.4	0.2	3	3	4.8	4.8	4.5	4.79184	4.5	2.4
366	0	0	-2.89389	-1.9	-3.8	3.2	1.4	1.22947	-0.4	-2.8	4.8	4.3	3.88941	3.8	-2.6	-1	-4	-2.80353	-4	-4	3.4	1.8	2.39141	1.8	0.2	4	2.6	2.31781	2.6	1.2	5	5	5	5	0.8	4.8	4.5	4.35	4.5	2.6	0.8	5	5	4.8	4.8	4.5	4.35	4.5	2.6
367	0	0	-2.35487	-2	-3.6	3.2	1.2	-0.709475	-1.8	-3.8	4.2	4.2	3.36588	2.8	1	-1	-4	-2.91176	-4	-4	4	2	2.63358	2	0	3.4	2.2	2.49882	2.2	1	4.2	3.7	3.46463	3.7	0.8	5	5	5	5	2.4	0.8	3.7	3.7	5	5	5	5	5	2.4
368	0	0	-1.76873	-1.6	-3.2	3.6	0.5	1.71358	-0.2	-2.6	4.8	4.8	4.44235	4	-2.8	-1	-4	-2.31686	-4	-4	4	2.4	2.33463	2.4	0.8	3.8	2.4	2.09059	2.4	1	4.4	3.8	3.98906	3.8	1	4.8	4.6	4.5	4.6	2	1	3.8	3.8	4.8	4.8	4.6	4.5	4.6	2
369	0	0	-2.13172	-2.8	-4	4	1.9	-0.0279379	-1.8	-3.4	5	5	5	5	-1.4	-1	-4	-2.21176	-4	-4	3.8	1.9	2.83754	1.9	0	4	2.5	2.30353	2.5	1	3.8	3.3	2.86457	3.3	1	4.8	4.6	4.75824	4.6	3.6	1	3.3	3.3	4.8	4.8	4.6	4.75824	4.6	3.6
370	0	0	-2.93745	-1.9	-3.8	2.4	0.5	-1.1478	-2	-3.4	2.8	1.7	2.07126	1.2	-3.2	-1	-4	-2.83529	-4	-4	3.8	2.4	2.56867	2.4	1	4	2.5	2.33467	2.5	1	4.8	4.6	4.72706	4.6	3	4.8	4.5	4.49109	4.5	1.8	3	4.6	4.6	4.8	4.8	4.5	4.49109	4.5	1.8
371	-0.6	-1.4	-1.98547	-2.6	-3.8	3.2	-0.2	-2.16041	-2.4	-3.6	4	2.8	2.76307	2.2	-3.6	-1	-4	-2.04353	-4	-4	3.8	1.9	2.23089	1.9	0	4	2.5	2.70809	2.5	1	4.2	3.3	3.74736	3.3	0.4	4.4	3.8	3.55753	3.8	2.4	0.4	3.3	3.3	4.4	4.4	3.8	3.55753	3.8	2.4
372	0	0	-2.61158	-2.4	-4	3.8	2.4	-0.784772	-0.7	-3.8	3.8	2.8	2.09529	2.2	-1.4	-1	-4	-2.56941	-4	-4	4	2.1	2.06759	2.1	0.2	3.8	2.4	2.62941	2.4	1	3.8	3	3.55426	3	1	3.6	3.1	3.19835	3.1	2.2	1	3	3	3.6	3.6	3.1	3.19835	3.1	2.2
373	0	0	-2.67852	-1.9	-3.8	3.4	2	2.08522	0.6	-2.2	4.6	4	3.33521	3.2	-0.2	-1	-3.8	-2.28235	-3.8	-3.8	3.8	1.9	2.51638	1.9	0	4	2.5	2.29412	2.5	1	4.6	4.3	4.52	4.3	1.6	4.2	3.7	3.80628	3.7	2	1.6	4.3	4.3	4.2	4.2	3.7	3.80628	3.7	2
374	-0.4	-0.8	-2.24155	-2.4	-4	4	1.7	-0.2715	-2.2	-3.8	3.6	1.6	-0.280453	-0.7	-3.8	-1.4	-3.4	-2.98312	-3.4	-3.4	3.8	2	2.44925	2	0.2	4	2.6	2.54471	2.6	1.2	4.6	4.3	4.4	4.3	1.4	4.8	4.5	4.71605	4.5	2.2	1.4	4.3	4.3	4.8	4.8	4.5	4.71605	4.5	2.2
375	-0.2	-0.8	-2.39531	-2.4	-4	3.6	0.9	0.822647	0.1	-3.4	4.2	3.8	3.82934	3.3	1	-1	-4	-2.74872	-4	-4	3.4	1.9	2.12098	1.9	0.4	4	2.5	2.5092	2.5	1	4.8	4.4	4.28966	4.4	1.2	4.8	4.7	4.77143	4.7	2.8	1.2	4.4	4.4	4.8	4.8	4.7	4.77143	4.7	2.8
376	0	0	-2.80272	-2.4	-4	3	0	-1.18492	-1	-3	3.4	1.4	1.96878	0.8	-1.2	-1.2	-4	-2.64139	-4	-4	4	2.1	2.78731	2.1	0.2	4	2.5	2.45647	2.5	1	4.6	4.3	4.21346	4.3	2.6	4.4	4.1	4.33333	4.1	1.8	2.6	4.3	4.3	4.4	3.8	4.1	4.33333	4.1	1.8
377	0	0	-2.71379	-1.9	-3.8	3.4	0.5	-0.192893	-1.7	-3.6	4.2	2.8	2.125	2.8	-3.4	-1	-4	-2.45661	-4	-4	4	2.3	2.59985	2.3	0.6	3.8	2.7	2.8959	2.7	1.6	4.8	4.4	4.60308	4.4	1.8	4.8	4.5	4.50353	4.5	2	1.8	4.4	4.4	4.8	4.8	4.5	4.50353	4.5	2
378	-0.4	-1.4	-2.58619	-2.6	-3.8	3.6	1.7	2.04505	0.5	-2.6	3.8	2.7	2.42491	1.2	-2	-1.2	-4	-2.7927	-4	-4	4	2	1.93993	2	0	3.4	2.2	2.03162	2.2	1	4.6	4.3	4.40602	4.3	2.6	4.2	4	3.87273	4	1.8	2.6	4.3	4.3	4.2	3.6	4	3.87273	4	1.8
379	0	0	-2.54784	-2.7	-3.8	3	0.3	-0.186684	-0.9	-3.2	4.6	3.9	3.37253	3.1	-2	-1	-4	-2.75159	-4	-4	4	2.1	2.25231	2.1	0.2	3.4	2.2	2.36614	2.2	1	4.6	3.8	4.16349	3.8	0	3.8	3.4	3.58846	3.4	1.8	0	3.8	3.8	3.8	3.2	3.4	3.58846	3.4	1.8
380	0	0	-2.47304	-2.4	-4	3.8	0.8	-0.270519	-2.1	-3.4	4	1.8	0.497016	1	-2.2	-1	-4	-2.88706	-4	-4	4	2.2	2.72446	2.2	0.4	4	2.5	2.53176	2.5	1	4.8	4.4	4.46154	4.4	2.2	4.8	4.5	4.75647	4.5	3.4	2.2	4.4	4.4	4.8	4.8	4.5	4.75647	4.5	3.4
381	-0.2	-0.8	-2.45302	-2.4	-4	3.2	0.8	-0.630631	-1.7	-3.2	4.8	4.8	4.57595	4	-1	-1	-3.8	-2.14235	-3.8	-3.8	3.8	1.9	2.78003	1.9	0	4	2.5	2.52933	2.5	1	4	3.6	3.72727	3.6	1.2	4.8	4.5	4.4	4.5	1.4	1.2	3.6	3.6	4.8	4.8	4.5	4.4	4.5	1.4
382	-0.2	-0.8	-2.04506	-2.8	-4	3.2	1.1	0.217862	0.3	-2.6	4.4	3.3	3.39175	2.5	-0.8	-1	-4	-2.32154	-4	-4	4	2	2.46229	2	0	4	2.5	2.31882	2.5	1	4.2	3.3	3.81248	3.3	1	4.2	3.9	4.18174	3.9	2.4	1	3.3	3.3	4.2	4.2	3.9	4.18174	3.9	2.4
383	-0.6	-1.4	-2.30849	-2.3	-3.2	3.4	1.5	2.15101	0.9	-1.6	4.2	3.5	2.38922	2.8	1.4	-1.2	-3.8	-2.44816	-3.8	-3.8	4	2.2	3.0323	2.2	0.4	3.6	2.3	2.12466	2.3	1	4.6	4.5	4.46429	4.5	3	5	5	5	5	3.2	3	4.5	4.5	5	5	5	5	5	3.2
384	-0.6	-0.8	-2.65787	-2.7	-3.8	3.8	2.3	-0.100439	-0.9	-4	5	5	5	5	-2	-1	-3.8	-2.38353	-3.8	-3.8	4	2	2.45368	2	0	3.8	2.6	2.87634	2.6	1.4	4.2	3.5	3.44337	3.5	1.4	4	3.7	3.71214	3.7	2.2	1.4	3.5	3.5	4	4	3.7	3.71214	3.7	2.2
385	-0.4	-0.8	-2.6311	-2.9	-3.6	3	0.2	-2.15336	-1.3	-4	4.6	3.1	3.26353	2.3	-3.8	-1	-3.8	-2.53322	-3.8	-3.8	3.4	1.7	2.04531	1.7	0	4	2.5	2.15938	2.5	1	3.8	3	3.60472	3	1.4	4.8	4.7	4.76667	4.7	2.4	1.4	3	3	4.8	4.8	4.7	4.76667	4.7	2.4
386	0	0	-2.59887	-2	-4	4	2.4	0.466616	-1.6	-4	4.8	4.5	4.21059	4.5	0.6	-1	-4	-2.31412	-4	-4	3.6	1.8	2.3273	1.8	0	4	2.5	2.49176	2.5	1	3.2	2.7	3.05438	2.7	1.8	4.8	4.5	4.38125	4.5	2.2	1.8	2.7	2.7	4.8	4.8	4.5	4.38125	4.5	2.2
387	0	0	-2.94205	-2	-4	3.6	1.6	1.39064	-0.7	-3.4	3.8	2.1	1.38413	1.1	-0.6	-1.2	-4	-2.58706	-4	-4	3.4	1.9	2.10269	1.9	0.4	4	2.5	2.96398	2.5	1	4	3.9	4	3.9	1.4	5	5	5	5	4	1.4	3.9	3.9	5	5	5	5	5	4
388	0	0	-2.05431	-1.6	-3.2	3	1.1	0.339211	-1.3	-3.2	5	5	5	5	0.2	-1.2	-4	-2.8	-4	-4	4	2	2.35281	2	0	4	2.6	2.90434	2.6	1.2	4.2	3.6	3.62917	3.6	2	5	5	5	5	2.8	2	3.6	3.6	5	5	5	5	5	2.8
389	-0.2	-0.8	-2.99373	-2.8	-4	3	1	0.504543	0	-2.4	4	3.3	3.66235	3.3	-0.8	-1.2	-3.6	-1.89828	-3.6	-3.6	4	2	2.94483	2	0	4	2.5	1.79294	2.5	1	3.8	3.2	3.63542	3.2	1	4.6	4.1	4.00684	4.1	1.2	1	3.2	3.2	4.6	4.6	4.1	4.00684	4.1	1.2
390	0	0	-2.7105	-2.4	-4	2.2	0.5	-0.476993	-2.2	-3.4	3.8	1.9	0.27224	0.1	-2.4	-1	-4	-2.45176	-4	-4	3.6	1.8	2.27138	1.8	0	3.4	2.3	2.11059	2.3	1.2	4.8	4.5	4.23057	4.5	2.2	5	5	5	5	2	2.2	4.5	4.5	5	5	5	5	5	2
391	-0.6	-1.4	-2.70785	-2.4	-3.4	2.4	-0.5	0.360912	-2.1	-3.6	3.8	2.7	1.48538	1.5	-3	-1.4	-3.4	-2.47294	-3.4	-3.4	4	2	2.90374	2	0	4	2.6	3.01757	2.6	1.2	4.2	3.2	3.56903	3.2	1.6	5	5	5	5	2.2	1.6	3.2	3.2	5	5	5	5	5	2.2
392	-0.6	0	-2.96692	-2.3	-3.8	3.8	0.9	-0.122787	-0.7	-3.6	4.4	2.8	3.36469	2.8	-0.2	-1.2	-4	-2.9419	-4	-4	3.8	1.9	2.68228	1.9	0	4	2.7	2.63933	2.7	1.4	4.8	4.4	4.64348	4.4	0.4	4.8	4.6	4.7513	4.6	3.6	0.4	4.4	4.4	4.8	4.8	4.6	4.7513	4.6	3.6
393	-0.4	-0.6	-2.92635	-2.2	-3.8	3.2	0.5	-0.904298	-1.1	-3.8	4.4	4.4	3.73529	3	-1.8	-1.2	-4	-2.42783	-4	-4	4	2	3.03859	2	0	4	2.5	2.28471	2.5	1	3.6	3.1	3.12602	3.1	0.6	4.4	3.9	4.06226	3.9	2.2	0.6	3.1	3.1	4.4	4.4	3.9	4.06226	3.9	2.2
394	0	0	-2.54124	-2	-4	3.2	0.9	0.590677	-1.2	-3	4.4	3.8	3.26214	2.4	-2.2	-1	-4	-2.24832	-4	-4	3.8	2.1	2.56734	2.1	0.4	4	2.5	2.44471	2.5	1	4.6	4.5	4.57529	4.5	2	5	5	5	5	2.6	2	4.5	4.5	5	5	5	5	5	2.6
395	0	0	-2.64439	-2	-4	4	1.6	0.425174	-2.4	-4	4.6	3.3	3.14915	2.5	-0.4	-1.2	-4	-2.49539	-4	-4	4	2.3	2.85187	2.3	0.6	3.8	2.4	2.69176	2.4	1	4.4	3.8	4.39294	3.8	0.2	4.4	4	4.09304	4	2.8	0.2	3.8	3.8	4.4	4.4	4	4.09304	4	2.8
396	-0.8	-1.6	-2.91143	-2.8	-4	3.6	1.8	1.36692	-0.4	-2.8	4.8	4.1	4.63529	4.1	-2.4	-1	-4	-2.57529	-4	-4	3.2	1.8	2.19434	1.8	0.4	4	2.5	2.28	2.5	1	5	5	5	5	2.8	4.2	3.6	3.53475	3.6	2	2.8	5	5	4.2	4.2	3.6	3.53475	3.6	2
397	-0.2	-0.6	-2.51917	-2.1	-3.6	3.8	1.3	0.498387	-0.9	-2.8	3.4	2.8	1.74043	2	-2.8	-1.2	-4	-2.38937	-4	-4	3.6	2.1	2.78674	2.1	0.6	3.2	2.2	2.50292	2.2	1.2	5	5	5	5	1.6	4.2	3.8	3.88571	3.8	2	1.6	5	5	4.2	4.2	3.8	3.88571	3.8	2
398	0	0	-2.65678	-2	-4	3.6	1.8	1.63348	1	-1.6	3.6	2.9	1.8378	1.6	-3.8	-1	-3.8	-2.00353	-3.8	-3.8	3.2	1.9	2.27414	1.9	0.6	4	2.5	2.48641	2.5	1	4.4	4.3	4.26353	4.3	3.4	3.8	2.9	2.81964	2.9	1.4	3.4	4.3	4.3	3.8	3.8	2.9	2.81964	2.9	1.4
399	0	0	-2.67462	-1.9	-3.8	3.2	1.6	1.04055	-0.7	-3.2	4.6	3.9	3.41176	3.9	-3.2	-1	-4	-2.28941	-4	-4	4	2	2.88425	2	0	3.8	2.4	2.08353	2.4	1	4.8	4.4	4.75714	4.4	1	4	3.9	3.99355	3.9	3.2	1	4.4	4.4	4	3.6	3.9	3.99355	3.9	3.2
400	0	0	-2.62704	-1.8	-3.6	3.8	2.9	1.84465	0.6	-2.6	4.4	3.6	3.8043	3.6	0.4	-1.2	-3.6	-2.59647	-3.6	-3.6	3.4	1.8	1.76698	1.8	0.2	4	2.6	2.27471	2.6	1.2	5	5	5	5	2.4	4.8	4.5	4.44938	4.5	2.8	2.4	5	5	4.8	4.8	4.5	4.44938	4.5	2.8
401	0	0	-1.99386	-2.4	-4	3.8	3.2	0.955556	0.1	-3.6	4.6	3.9	3.58588	3.9	-0.2	-1.2	-4	-3.16465	-4	-4	3.8	1.9	2.22343	1.9	0	4	2.5	2.57647	2.5	1	3.4	2.9	3.14804	2.9	1.4	4.8	4.6	4.58333	4.6	3.2	1.4	2.9	2.9	4.8	4.8	4.6	4.58333	4.6	3.2
402	-0.2	-0.4	-2.22323	-1.9	-3.4	3.4	1.8	0.571051	0.4	-2.6	4	4	3.09059	1.8	-3	-1	-4	-2.04824	-4	-4	4	2.2	2.80346	2.2	0.4	3.8	2.5	2.43825	2.5	1.2	4	3.7	3.8039	3.7	3.4	4.6	4.5	4.46667	4.5	2.8	3.4	3.7	3.7	4.6	4.6	4.5	4.46667	4.5	2.8
403	-0.2	-0.8	-1.99607	-2.2	-3.6	3.6	0.1	-0.295505	-1.4	-3.4	4.4	4.4	3.54918	2.9	-2.8	-1.2	-4	-2.25647	-4	-4	4	2	2.42951	2	0	4	2.5	2.40471	2.5	1	4.4	3.9	4.13403	3.9	2.2	5	5	5	5	2	2.2	3.9	3.9	5	5	5	5	5	2
404	0	0	-2.19979	-1.8	-3.6	3.8	1	-0.396689	-1.9	-3.4	4	3.3	3.02429	2.7	-2	-1	-4	-2.47647	-4	-4	3.6	1.9	2.5963	1.9	0.2	4	2.5	2.27647	2.5	1	4.6	3.8	4.26567	3.8	0	4.6	4.4	4.38947	4.4	3.8	0	3.8	3.8	4.6	4.6	4.4	4.38947	4.4	3.8
405	0	-0.8	-2.32227	-2	-4	3.6	0.9	1.16841	-0.5	-3	4.2	3.4	2.45064	2.1	-3	-1	-4	-3.21294	-4	-4	3.4	1.7	2.83074	1.7	0	4	2.7	2.61895	2.7	1.4	4.4	3.5	3.51794	3.5	1	4.8	4.5	4.592	4.5	1.8	1	3.5	3.5	4.8	4.8	4.5	4.592	4.5	1.8
406	-0.4	-0.8	-2.57377	-3.2	-4	3.6	1.5	1.19105	-0.8	-3.6	4.6	3.9	3.65444	3.9	2.2	-1.4	-3.6	-2.44542	-3.6	-3.6	3.8	2.2	2.60295	2.2	0.6	4	2.7	2.83837	2.7	1.4	4.8	4.5	4.52093	4.5	3.2	4.6	4.1	4.22333	4.1	2.4	3.2	4.5	4.5	4.6	4.6	4.1	4.22333	4.1	2.4
407	0	0	-2.96662	-2.3	-3.8	4	4	1.07339	0	-4	4.4	3.8	3.53765	3.1	-2.6	-1	-4	-2.40588	-4	-4	3.2	1.6	2.12621	1.6	0	4	2.5	2.33647	2.5	1	4.4	3.6	3.69025	3.6	2	4.4	4	3.9	4	1.4	2	3.6	3.6	4.4	4.4	4	3.9	4	1.4
408	0	0	-2.70936	-2	-4	3.8	2.4	0.819509	-0.6	-3.4	4.6	4.1	4.47337	4.1	-1.4	-1	-4	-2.56471	-4	-4	3.8	1.9	2.44319	1.9	0	3.4	2.3	2.78356	2.3	1.2	3.8	2.7	2.65523	2.7	1.6	4.6	4.4	4.34235	4.4	3.2	1.6	2.7	2.7	4.6	4.6	4.4	4.34235	4.4	3.2
409	0	0	-2.17457	-2	-4	3.8	0.7	-1.23008	-3.1	-3.8	4	2.5	1.96141	0.4	-2	-1	-4	-2.81412	-4	-4	4	2.1	3.44022	2.1	0.2	3.8	2.4	2.79529	2.4	1	4.8	4.4	4.8	4.4	1.6	4.4	3.9	3.65504	3.9	1.8	1.6	4.4	4.4	4.4	4.4	3.9	3.65504	3.9	1.8
410	0	0	-2.41812	-2.4	-4	3.8	1.2	0.409191	-1.1	-3	4.8	4.8	4.10706	4	-2	-1.6	-4	-2.8994	-4	-4	4	2	2.24865	2	0	3.8	2.4	2.34588	2.4	1	4.2	3.1	3.39757	3.1	1	4.8	4.5	4.71882	4.5	3.6	1	3.1	3.1	4.8	4.8	4.5	4.71882	4.5	3.6
411	0	0	-2.28666	-2	-4	3.4	0.5	-0.749072	-2.7	-4	3.2	2	1.50907	1.4	-3	-1	-4	-2.70052	-4	-4	3.8	1.9	2.56504	1.9	0	4	2.5	2.56353	2.5	1	4.2	3.6	3.70778	3.6	1.8	4.2	3.7	3.46082	3.7	1.6	1.8	3.6	3.6	4.2	4.2	3.7	3.46082	3.7	1.6
412	-0.4	-1.2	-2.72091	-2.7	-3.4	3.8	1.8	0.631017	-0.6	-3.4	4.8	4.1	3.40824	3.4	-2	-1	-4	-2.19882	-4	-4	3.8	1.9	2.44817	1.9	0	4	2.5	2.46118	2.5	1	4.6	4.4	4.55765	4.4	0.6	4.4	4	3.66792	4	2.4	0.6	4.4	4.4	4.4	4.4	4	3.66792	4	2.4
413	0	0	-2.60302	-2	-4	3.4	1.9	0.111712	-0.9	-3.6	4.2	4.2	2.97236	1.9	-3.4	-1	-4	-3.00798	-4	-4	3.4	1.9	2.62081	1.9	0.4	4	2.5	2.48	2.5	1	5	5	5	5	2	5	5	5	5	2.4	2	5	5	5	5	5	5	5	2.4
414	-0.2	-0.8	-2.27061	-2.4	-4	4	1.6	-0.548341	-2.4	-4	5	5	5	5	-0.8	-1	-4	-3.27176	-4	-4	4	2.2	3.14022	2.2	0.4	4	2.5	2.01882	2.5	1	4.8	4.6	4.59655	4.6	0.8	4.2	3.8	3.79286	3.8	2.2	0.8	4.6	4.6	4.2	4.2	3.8	3.79286	3.8	2.2
415	0	0	-2.31541	-2.2	-3.8	3.4	0.8	-1.00551	-1.6	-3.4	5	5	5	5	-1.8	-1	-4	-2.95882	-4	-4	4	2	2.98923	2	0	4	2.5	2.76	2.5	1	3.2	2.7	3.08571	2.7	0.6	4.4	4.3	4.22791	4.3	3.4	0.6	2.7	2.7	4.4	4.4	4.3	4.22791	4.3	3.4
416	0	0	-2.38543	-2.1	-3.4	3.2	2	0.552367	0.5	-2.2	4.6	3.1	3.23656	2.3	-2.6	-1	-4	-2.74235	-4	-4	4	2.1	2.31868	2.1	0.2	3.8	2.4	2.23647	2.4	1	4.6	4.3	4.25065	4.3	3	4.6	4	3.85759	4	2.8	3	4.3	4.3	4.6	4.6	4	3.85759	4	2.8
417	-0.2	-1.6	-3.08846	-2.2	-3.6	3.6	2	-0.0881857	-1.8	-4	4.6	3.2	2.92263	2.4	-0.4	-1	-3.8	-2.02398	-3.8	-3.8	3.8	1.9	1.68065	1.9	0	4	2.5	2.62824	2.5	1	4.4	3.8	3.70603	3.8	1	5	5	5	5	2.6	1	3.8	3.8	5	5	5	5	5	2.6
418	-0.4	-1.6	-2.26386	-2.8	-4	3.6	0	-0.440085	-1.4	-3.6	4.6	3.9	3.5485	3.9	1.4	-1	-4	-2.49294	-4	-4	4	2.1	2.30081	2.1	0.2	4	2.5	2.14235	2.5	1	3.8	3.1	3.33333	3.1	0.6	4.4	3.9	4.15252	3.9	2.6	0.6	3.1	3.1	4.4	4.4	3.9	4.15252	3.9	2.6
419	-0.4	-0.8	-2.18734	-2.6	-3.6	3.6	1.6	0.404459	-0.8	-3.6	4.6	4.2	4.31951	4.2	-1.2	-1	-3.8	-2.63858	-3.8	-3.8	3.8	1.9	2.00566	1.9	0	4	2.7	2.35755	2.7	1.4	5	5	5	5	0.8	4.8	4.5	4.55556	4.5	3.4	0.8	5	5	4.8	4.8	4.5	4.55556	4.5	3.4
420	0	0	-2.93328	-1.9	-3.8	2.6	-0.7	-1.21661	-2.2	-3.4	4.8	4.2	3.77529	3.6	-1.8	-1	-3.8	-2.42458	-3.8	-3.8	4	2	2.74109	2	0	4	2.5	2.34697	2.5	1	4.8	4.4	4.73333	4.4	2.8	4.8	4.6	4.78961	4.6	2.2	2.8	4.4	4.4	4.8	4.8	4.6	4.78961	4.6	2.2
421	-0.2	-0.8	-3.08559	-2.8	-4	3.8	1.9	-0.282694	-0.5	-3.2	4.8	4.5	4.51059	4.5	-1.6	-1.4	-4	-2.60353	-4	-4	3.4	1.8	2.28913	1.8	0.2	4	2.5	2.56235	2.5	1	4.6	3.9	3.84944	3.9	1.4	5	5	5	5	3.8	1.4	3.9	3.9	5	5	5	5	5	3.8
422	-0.2	-0.8	-2.69807	-2.8	-4	3.8	1.6	-0.14592	-1.5	-3.8	4.8	4.1	3.87412	3.4	-3.2	-1	-4	-2.58235	-4	-4	3.8	1.9	2.78576	1.9	0	4	2.5	2.28706	2.5	1	3.6	2.9	3.21595	2.9	0.6	5	5	5	5	2.8	0.6	2.9	2.9	5	5	5	5	5	2.8
423	0	0	-2.62529	-2.2	-3.8	4	0.1	-0.999434	-3.8	-3.8	4.6	4.6	4.28588	3.9	-2.8	-1.2	-4	-2.35485	-4	-4	4	2.1	3.24315	2.1	0.2	4	2.5	2.83765	2.5	1	4.2	2.6	2.62733	2.6	0.2	4.6	4.4	4.40357	4.4	2.6	0.2	2.6	2.6	4.6	4.6	4.4	4.40357	4.4	2.6
424	-0.2	-0.8	-3.18177	-2.8	-4	2.8	1.6	0.0403942	-0.4	-2.6	4.6	3.9	3.31059	3.9	-2.6	-1.2	-4	-2.47218	-4	-4	3.8	1.9	2.26593	1.9	0	4	2.5	3.28471	2.5	1	4.4	3.8	4.24855	3.8	2.2	5	5	5	5	2.6	2.2	3.8	3.8	5	5	5	5	5	2.6
425	0	0	-2.5341	-1.8	-3.6	3.4	2.5	0.214422	-0.8	-3.2	4.8	4.4	4.34967	4.4	0.6	-1	-4	-1.83971	-4	-4	4	2	2.63066	2	0	4	2.5	2.62118	2.5	1	4.8	4.4	4.8	4.4	1	4.4	3.9	3.892	3.9	3.4	1	4.4	4.4	4.4	4.4	3.9	3.892	3.9	3.4
426	-0.4	-1.6	-2.12461	-2.7	-3.8	2.8	2.4	0.744259	-0.7	-3.8	4.8	4.1	4.06824	4.1	-3.6	-1.2	-3.8	-2.35778	-3.8	-3.8	3.8	1.9	2.3594	1.9	0	3.2	2.2	2.44182	2.2	1.2	5	5	5	5	1.8	4.2	3.9	3.81757	3.9	2	1.8	5	5	4.2	4.2	3.9	3.81757	3.9	2
427	0	0	-2.26136	-2	-4	4	1.3	-0.12609	-1.8	-3	3.8	2.5	2.15231	0.9	-3.8	-1.4	-4	-2.81017	-4	-4	4	2	2.35178	2	0	4	2.5	2.43926	2.5	1	4.8	4.4	4.77619	4.4	2.4	5	5	5	5	2.4	2.4	4.4	4.4	5	5	5	5	5	2.4
428	-0.2	-0.2	-2.76497	-2.2	-3.4	3.4	1.8	1.02578	-0.5	-3	4.4	3	3.21339	3	-2	-1	-4	-2.79882	-4	-4	4	2	2.58772	2	0	3.6	2.3	2.31736	2.3	1	4.8	4.4	4.75	4.4	3	4.2	3.8	3.86667	3.8	2.6	3	4.4	4.4	4.2	4.2	3.8	3.86667	3.8	2.6
429	-0.2	-0.8	-2.59059	-2.4	-4	3.4	1.8	0.131596	-0.9	-3	4.4	3.3	3.49705	3.3	-1.4	-1	-4	-2.49176	-4	-4	3.8	1.9	2.66785	1.9	0	3.8	2.4	3.00336	2.4	1	4.8	4.4	4.4	4.4	1.8	4.2	3.6	3.78238	3.6	2.6	1.8	4.4	4.4	4.2	4.2	3.6	3.78238	3.6	2.6
430	0	0	-2.25943	-2	-4	3	1.1	0.527813	0.3	-2.4	4.8	4.8	4.42754	4	-1.8	-1	-4	-2.45733	-4	-4	3.2	1.7	2.51485	1.7	0.2	4	2.5	3.03529	2.5	1	4.8	4.4	4.2375	4.4	0.6	4.8	4.5	4.64588	4.5	1.8	0.6	4.4	4.4	4.8	4.8	4.5	4.64588	4.5	1.8
431	-0.2	-1.6	-2.01352	-2.4	-4	3.8	1.8	0.767585	0.2	-3.4	4.2	3.7	3.22102	1.6	-2.8	-1	-4	-2.52118	-4	-4	3.8	1.9	2.43388	1.9	0	4	2.5	2.64706	2.5	1	4.2	3.6	3.64976	3.6	1.8	5	5	5	5	2.8	1.8	3.6	3.6	5	5	5	5	5	2.8
432	-0.2	0	-2.37805	-2.8	-4	3	2.1	0.960999	-0.2	-3.4	3.4	1.8	1.1919	1.8	-0.8	-1.2	-2.4	-1.81109	-2.4	-2.4	4	2	3.07887	2	0	4	2.5	2.9	2.5	1	4.4	3.8	3.67765	3.8	2.2	3.6	3.1	3.2	3.1	1	2.2	3.8	3.8	3.6	3.6	3.1	3.2	3.1	1
433	-0.4	-0.8	-2.11768	-2.3	-3.8	3.6	0.6	-0.934908	-1.7	-3.8	3.2	1.4	2.03944	1.4	-2	-1	-4	-2.25529	-4	-4	3.8	1.9	2.05157	1.9	0	4	2.5	2.68824	2.5	1	4.4	3.7	3.85745	3.7	1	4.2	3.5	3.72582	3.5	1.6	1	3.7	3.7	4.2	4.2	3.5	3.72582	3.5	1.6
434	0	0	-2.40688	-2.4	-4	3.8	1.7	0.47993	-1.3	-3.6	5	5	5	5	1	-1.4	-3.4	-2.34655	-3.4	-3.4	4	2.1	2.71048	2.1	0.2	4	2.5	2.41176	2.5	1	5	5	5	5	2.8	5	5	5	5	3	2.8	5	5	5	5	5	5	5	3
435	0	0	-1.72449	-2.3	-3.8	3.8	1.8	1.12809	-1.1	-3.2	4.2	2.6	1.98257	-0.6	-3.8	-1	-4	-2.80769	-4	-4	4	2.1	3.03746	2.1	0.2	4	2.5	2.52353	2.5	1	4.2	3.7	3.97412	3.7	1.8	4.6	4.1	3.97389	4.1	2.2	1.8	3.7	3.7	4.6	4.6	4.1	3.97389	4.1	2.2
436	0	0	-2.35578	-2.8	-4	2.6	0.5	-0.0420713	-0.3	-1.6	4.6	4.2	3.88272	3.4	-2.6	-1	-4	-2.90353	-4	-4	4	2	2.5253	2	0	4	2.5	1.88353	2.5	1	4.8	4.4	4.68	4.4	1.4	4.4	4	3.80669	4	2.4	1.4	4.4	4.4	4.4	4.4	4	3.80669	4	2.4
437	0	0	-2.79081	-1.9	-3.8	2.8	0.2	-1.15977	-2.1	-3.8	3.8	1.6	1.45651	0.3	-0.6	-1	-4	-2.15765	-4	-4	4	2	2.55719	2	0	4	2.6	2.20941	2.6	1.2	4.4	3.8	4.11048	3.8	2.4	4.6	4.2	4.12353	4.2	2.8	2.4	3.8	3.8	4.6	4.6	4.2	4.12353	4.2	2.8
438	0	0	-2.47042	-1.9	-3.8	3.6	0.7	-0.107321	-1.5	-3.6	2.6	0.6	0.627024	-0.2	-1.4	-1.2	-4	-3.11962	-4	-4	3.6	2	2.81087	2	0.4	4	2.5	2.41412	2.5	1	4.6	4.1	3.95712	4.1	1.6	4.8	4.6	4.56923	4.6	2.2	1.6	4.1	4.1	4.8	4.8	4.6	4.56923	4.6	2.2
439	0	-0.8	-2.50412	-2.4	-4	3.6	2.3	1.03445	-1.1	-3.2	4	3.4	3.52366	3.4	-0.8	-1	-4	-2.50353	-4	-4	4	2.1	2.48312	2.1	0.2	3.8	2.4	2.35467	2.4	1	4.6	4.4	4.41053	4.4	3	4.8	4.6	4.77818	4.6	2.6	3	4.4	4.4	4.8	4.8	4.6	4.77818	4.6	2.6
440	-0.6	-0.8	-2.68325	-2.8	-4	2.6	0.8	-0.787552	-1.6	-3.6	4.8	4.8	4.61538	4	-2.6	-1	-4	-2.86	-4	-4	3.8	2.2	2.55755	2.2	0.6	4	2.5	2.17647	2.5	1	3.4	2.9	2.74164	2.9	1.4	5	5	5	5	3.6	1.4	2.9	2.9	5	5	5	5	5	3.6
441	-0.2	-0.8	-2.46067	-2.3	-3.8	3	1	-0.312629	-1.2	-3.8	4.6	4.5	4.40235	4.5	-2.8	-1	-3.8	-2.43412	-3.8	-3.8	3.8	2.3	3.30512	2.3	0.8	4	2.5	2.55059	2.5	1	4.4	4.4	4.4	4.4	0.4	4.2	3.7	3.6332	3.7	1.8	0.4	4.4	4.4	4.2	4.2	3.7	3.6332	3.7	1.8
442	0	-0.8	-2.88554	-2.4	-4	2.8	1.5	0.385836	0	-2.8	4.2	4.2	3.75515	3.7	-1.2	-1	-3.8	-2.55529	-3.8	-3.8	3.6	2	2.326	2	0.4	4	2.5	2.60824	2.5	1	4.6	4.3	4.6	4.3	2.6	4	3.9	3.99714	3.9	2.8	2.6	4.3	4.3	4	3.4	3.9	3.99714	3.9	2.8
443	-0.4	-0.8	-2.61276	-2.7	-3.8	3.4	1.4	0.670136	-1.9	-3.2	3.2	2	1.35843	0.3	-3.4	-1	-4	-2.3	-4	-4	4	2	2.38911	2	0	4	2.5	2.43311	2.5	1	4.2	3.1	3.26035	3.1	1	4.8	4.5	4.54038	4.5	2.6	1	3.1	3.1	4.8	4.8	4.5	4.54038	4.5	2.6
444	0	0	-2.5338	-1.9	-3.8	3.8	3.8	1.65328	-0.1	-4	3.6	2.1	1.35256	2.1	-2.4	-1	-4	-2.73765	-4	-4	3.6	1.9	2.61607	1.9	0.2	4	2.5	2.50706	2.5	1	4.6	4.3	4.56	4.3	1.8	4.8	4.6	4.73514	4.6	2.6	1.8	4.3	4.3	4.8	4.8	4.6	4.73514	4.6	2.6
445	0	0	-2.78884	-2	-4	3.8	1.4	-0.0407304	-2.5	-4	5	5	5	5	0.8	-1.4	-3.8	-2.24471	-3.8	-3.8	3.8	2	3.17699	2	0.2	4	2.6	2.55412	2.6	1.2	4.2	3.6	3.69	3.6	0.2	4.2	3.7	3.98714	3.7	2	0.2	3.6	3.6	4.2	4.2	3.7	3.98714	3.7	2
446	0	0	-2.97744	-2	-4	3.8	1.9	0.795141	-1	-3.2	3.8	3.4	2.66931	2.7	-2.8	-1.2	-4	-1.64207	-4	-4	4	2	2.72599	2	0	4	2.6	3.08695	2.6	1.2	5	5	5	5	1.4	4.6	4.2	3.97217	4.2	3	1.4	5	5	4.6	4.6	4.2	3.97217	4.2	3
447	-0.2	-0.8	-2.4351	-2.4	-4	4	1.5	0.448452	-0.9	-2.6	3	2	1.05294	0.5	-2.2	-1	-4	-2.3428	-4	-4	3.8	2	2.23995	2	0.2	3.6	2.6	2.49412	2.6	1.6	4.8	4.5	4.35294	4.5	3	4.4	3.6	4.00374	3.6	2	3	4.5	4.5	4.4	4.4	3.6	4.00374	3.6	2
448	-0.4	-0.6	-2.7292	-2.6	-3.8	3.4	1.3	-0.272978	-1.5	-3.6	2.6	2.4	1.56824	1.6	0.6	-1	-3.8	-2.19059	-3.8	-3.8	4	2	2.82112	2	0	3.4	2.2	2.09411	2.2	1	4.2	3.7	3.72347	3.7	1.8	4.6	4	3.85619	4	1.8	1.8	3.7	3.7	4.6	4.6	4	3.85619	4	1.8
449	-0.4	-0.8	-2.81867	-2.4	-4	3	0.4	-0.826169	-2.4	-3.6	5	5	5	5	-2	-1	-3.8	-1.9647	-3.8	-3.8	4	2.3	2.83038	2.3	0.6	4	2.5	2.35765	2.5	1	5	5	5	5	2	4.8	4.8	4.8	4.8	3.8	2	5	5	4.8	4.8	4.8	4.8	4.8	3.8
450	-0.2	-0.8	-2.29699	-2.2	-3.6	2.6	0.1	-0.934544	-0.7	-4	4.2	2.7	2.27059	1.3	-1.6	-1	-3.8	-2.07603	-3.8	-3.8	3.8	2.2	2.58773	2.2	0.6	4	2.5	2.36	2.5	1	5	5	5	5	2.4	4.8	4.5	4.5	4.5	2.2	2.4	5	5	4.8	4.8	4.5	4.5	4.5	2.2
451	-0.4	-1.6	-1.89675	-2.8	-4	3.2	1	-0.4494	-0.6	-2.4	5	5	5	5	-1.6	-1	-4	-2.34353	-4	-4	4	2	2.52035	2	0	4	2.5	2.60588	2.5	1	4.6	4.5	4.42759	4.5	1.2	5	5	5	5	3	1.2	4.5	4.5	5	5	5	5	5	3
452	-0.4	-1.6	-2.09382	-2.8	-4	3.4	0.8	-0.441826	-0.8	-3.4	4.6	3.2	3.27446	3.2	-0.8	-1.2	-4	-2.3823	-4	-4	3.8	1.9	2.77512	1.9	0	3.8	2.6	2.90919	2.6	1.4	3.6	3.5	3.40571	3.5	0.8	4.6	4.1	4.29139	4.1	2.6	0.8	3.5	3.5	4.6	4.6	4.1	4.29139	4.1	2.6
453	0	0	-2.24258	-2.4	-4	3.8	2.2	0.366218	-1.7	-4	4.2	3	2.33971	2.3	-2.4	-1	-4	-2.44235	-4	-4	3.8	1.9	2.66624	1.9	0	4	2.5	2.77647	2.5	1	4.2	3	3.60335	3	1.8	4.8	4.6	4.78824	4.6	3	1.8	3	3	4.8	4.8	4.6	4.78824	4.6	3
454	-0.2	-0.6	-2.46092	-2.2	-3.8	4	2.7	1.36787	-0.5	-3.4	5	5	5	5	-2.2	-1	-4	-2.24706	-4	-4	4	2	2.30854	2	0	4	2.5	2.07765	2.5	1	5	5	5	5	2.2	5	5	5	5	2.8	2.2	5	5	5	5	5	5	5	2.8
455	0	0	-3.22703	-2	-4	3.8	0.8	-0.531104	-2.3	-3.8	2.8	1.3	1.4084	0.4	-1.2	-1	-4	-2.73278	-4	-4	4	2	2.33539	2	0	4	2.6	2.73765	2.6	1.2	4	3.1	3.40556	3.1	1	3.8	3.2	3.03191	3.2	1	1	3.1	3.1	3.8	3.8	3.2	3.03191	3.2	1
456	0	0	-2.48897	-2.4	-4	3.8	0.1	-0.796829	-1.5	-3.6	4.6	4	3.86143	3.4	-1.4	-1	-4	-2.74993	-4	-4	4	2	2.13666	2	0	4	2.5	2.46353	2.5	1	4.6	4	4.36407	4	1	4.8	4.5	4.30909	4.5	2.8	1	4	4	4.8	4.8	4.5	4.30909	4.5	2.8
457	0	0	-2.32463	-1.8	-3.6	3.8	3	2.11076	0.6	-2.6	4.8	4.8	4.08101	4	-2.8	-1	-4	-2.74471	-4	-4	4	2.1	2.13749	2.1	0.2	4	2.5	2.49059	2.5	1	4.8	4.4	4.24694	4.4	0.6	4.8	4.6	4.53333	4.6	2.4	0.6	4.4	4.4	4.8	4.8	4.6	4.53333	4.6	2.4
458	0	0	-3.10669	-2.4	-4	3.8	0.8	1.31814	-0.7	-3.6	5	5	5	5	-2.4	-1	-4	-2.70007	-4	-4	3.8	1.9	2.55814	1.9	0	4	2.5	2.71176	2.5	1	4.8	4.4	4.74068	4.4	1.4	4.8	4.6	4.6	4.6	1.8	1.4	4.4	4.4	4.8	4.8	4.6	4.6	4.6	1.8
459	0	0	-2.41764	-2	-4	3	0.5	-0.64766	-1.7	-3.2	5	5	5	5	0	-1	-4	-2.56824	-4	-4	3.2	1.6	2.35686	1.6	0	4	2.5	2.46	2.5	1	4.6	3.8	3.99328	3.8	0.2	4.8	4.6	4.476	4.6	2.6	0.2	3.8	3.8	4.8	4.8	4.6	4.476	4.6	2.6
460	-0.2	-0.6	-2.47207	-2	-3.4	2.6	1.3	0.0757782	-1	-3.2	4.6	4.4	4.59059	4.4	-3	-1.4	-4	-2.35124	-4	-4	3.6	1.8	1.57925	1.8	0	4	2.6	2.69765	2.6	1.2	4.2	3.9	3.95213	3.9	3	4.4	4.1	4.21022	4.1	3.2	3	3.9	3.9	4.4	4.4	4.1	4.21022	4.1	3.2
461	0	0	-3.27244	-2	-4	3.4	1.1	-0.912319	-1.9	-4	3	2.1	2.55509	2.1	-1.4	-1	-4	-2.31294	-4	-4	4	2.3	2.78646	2.3	0.6	4	2.5	2.81294	2.5	1	5	5	5	5	1.8	4.6	4.4	4.34465	4.4	2	1.8	5	5	4.6	4.6	4.4	4.34465	4.4	2
462	-0.2	-0.8	-2.40877	-2.4	-4	2.8	0	-1.38807	-1.6	-3.8	4.6	4	3.6	3.4	0	-1.6	-4	-2.81038	-4	-4	4	2	2.85084	2	0	4	2.5	2.10353	2.5	1	4.4	3.8	3.91476	3.8	0.4	4.6	4	3.77758	4	2.8	0.4	3.8	3.8	4.6	4.6	4	3.77758	4	2.8
463	0	0	-1.83213	-1.7	-3.2	0.8	-1.4	-1.85814	-2	-3.6	2.6	1.5	1.21837	0.8	-3.2	-1	-3.8	-2.01121	-3.8	-3.8	4	2.1	2.73655	2.1	0.2	3.8	2.6	2.22848	2.6	1.4	4.6	4.3	4.23117	4.3	2.4	4.6	4.6	4.6	4.6	3	2.4	4.3	4.3	4.6	4	4.6	4.6	4.6	3
464	-0.2	-0.8	-2.74493	-2.2	-3.6	2.8	1.4	-0.0282707	-1.2	-3.6	3.4	2.3	2.20719	1.7	-2.4	-1	-4	-2.61765	-4	-4	4	2	2.62101	2	0	4	2.5	2.64353	2.5	1	4.4	3.7	3.91111	3.7	1.4	4.6	4.1	4.06013	4.1	2	1.4	3.7	3.7	4.6	4.6	4.1	4.06013	4.1	2
465	-0.4	-0.6	-2.69328	-2.2	-3.8	3.4	1.8	-0.620428	-1.8	-3.8	4.4	4.4	4.30112	3.8	-1.4	-1	-3.6	-2.10118	-3.6	-3.6	4	2	2.14871	2	0	4	2.5	2.22706	2.5	1	4.8	4.4	4.78	4.4	1.4	5	5	5	5	4	1.4	4.4	4.4	5	5	5	5	5	4
466	-0.2	-0.6	-2.35227	-2.6	-3.8	3.8	1.9	0.994289	0.3	-3.2	4.8	4	4.22706	4	-1.6	-1	-4	-2.92815	-4	-4	3.8	1.9	2.79052	1.9	0	4	2.5	2.75772	2.5	1	4.8	4.8	4.8	4.8	1.8	3.8	3.8	3.8	3.8	3	1.8	4.8	4.8	3.8	3.8	3.8	3.8	3.8	3
467	-0.4	-0.8	-2.98351	-2.4	-4	3.4	1.4	-0.348826	-0.2	-3.8	4.4	3.1	2.40278	2.5	0.4	-1	-4	-1.96207	-4	-4	3.8	1.9	2.93824	1.9	0	3.4	2.2	1.62618	2.2	1	4.6	3.8	4.3641	3.8	1.4	4.6	4.4	4.4	4.4	1.8	1.4	3.8	3.8	4.6	4.6	4.4	4.4	4.4	1.8
468	0	0	-2.25308	-1.9	-3.8	3.8	1.5	-0.984478	-1.7	-4	4	3.5	2.89474	2.7	0	-1.2	-3.6	-2.77904	-3.6	-3.6	3.8	2	2.47187	2	0.2	3.8	2.5	2.79744	2.5	1.2	4	3.5	3.79882	3.5	1.2	4.4	3.9	3.42357	3.9	1.4	1.2	3.5	3.5	4.4	4.4	3.9	3.42357	3.9	1.4
469	-0.8	-2.4	-3.09886	-3.2	-4	4	1	0.180016	-1.4	-3.6	4.4	2.2	1.68039	0.7	-2.8	-1.2	-3.6	-2.07452	-3.6	-3.6	4	2	2.4809	2	0	4	2.5	2.63647	2.5	1	4.8	4.4	4.8	4.4	2.8	4.8	4.5	4.2747	4.5	2.4	2.8	4.4	4.4	4.8	4.8	4.5	4.2747	4.5	2.4
470	0	0	-1.87594	-2	-4	3.4	0.5	0.0730626	-0.9	-2.4	4.6	4.6	4.41294	4	-2.2	-1.2	-3.8	-2.39025	-3.8	-3.8	3.8	2	2.31814	2	0.2	3.8	2.5	2.48353	2.5	1.2	4.2	3.8	3.85118	3.8	2.2	4.4	3.7	3.58507	3.7	1.6	2.2	3.8	3.8	4.4	4.4	3.7	3.58507	3.7	1.6
471	-0.2	-0.6	-2.36596	-2.2	-3.8	2.4	0.7	-1.24944	-1.6	-3.8	3	2.3	1.00273	-0.2	-2.6	-1	-3.8	-2.2523	-3.8	-3.8	4	2	3.09828	2	0	4	2.5	2.81132	2.5	1	5	5	5	5	2.8	4.2	3.6	3.75374	3.6	2.2	2.8	5	5	4.2	4.2	3.6	3.75374	3.6	2.2
472	-0.2	-1.6	-2.58648	-2.3	-3.8	3	2.1	0.949747	-0.4	-2.4	4.6	3.1	2.6231	1.6	-3.4	-1	-4	-2.75882	-4	-4	3.6	2	2.63935	2	0.4	3.8	2.5	2.23336	2.5	1.2	4.4	3.8	4.17287	3.8	1.4	5	5	5	5	3.4	1.4	3.8	3.8	5	5	5	5	5	3.4
473	-0.8	-1.4	-2.57247	-3	-3.8	3.8	2.3	-0.301371	-0.9	-4	5	5	5	5	-0.2	-1.4	-3.8	-2.77725	-3.8	-3.8	4	2	2.62657	2	0	4	2.5	2.67765	2.5	1	4.2	4	4.00894	4	1	4.2	4.2	4.2	4.2	1.8	1	4	4	4.2	4.2	4.2	4.2	4.2	1.8
474	0	0	-2.52662	-2	-4	3.4	0.9	0.0761534	-1.4	-3.2	4.2	4.2	4.18261	3.8	-1.6	-1	-3.8	-2.00695	-3.8	-3.8	3	1.7	2.53234	1.7	0.4	3.6	2.3	2.45529	2.3	1	3.2	2.9	2.89091	2.9	0.8	3.8	3.2	3.43795	3.2	1.8	0.8	2.9	2.9	3.8	3.8	3.2	3.43795	3.2	1.8
475	0	0	-2.23947	-1.9	-3.8	4	1.1	0.204951	-0.5	-3.4	4	2.2	2.78637	2.2	-1.6	-1	-4	-2.46353	-4	-4	4	2.2	1.76666	2.2	0.4	3.8	2.6	2.47176	2.6	1.4	4.4	3.4	3.85009	3.4	2.4	4.4	3.9	4.13785	3.9	2.2	2.4	3.4	3.4	4.4	4.4	3.9	4.13785	3.9	2.2
476	0	0	-2.66341	-2	-4	3.8	1	0.368814	-1.9	-3.4	4.6	3.1	1.78787	1.6	-1.8	-1	-4	-2.25647	-4	-4	4	2	2.74323	2	0	4	2.5	2.70588	2.5	1	4.8	4.4	4.8	4.4	2.4	4.8	4.5	4.59518	4.5	1.2	2.4	4.4	4.4	4.8	4.8	4.5	4.59518	4.5	1.2
477	0	0	-2.3106	-1.9	-3.8	3.8	0.8	-0.759916	-3	-3.8	4.2	4.2	3.82959	3.7	-1.8	-1	-4	-2.09882	-4	-4	3.4	1.7	2.77068	1.7	0	4	2.5	2.40471	2.5	1	4.4	3.7	3.61574	3.7	0.8	4.6	4.1	4.05232	4.1	2.8	0.8	3.7	3.7	4.6	4.6	4.1	4.05232	4.1	2.8
478	0	0	-2.56402	-1.9	-3.8	3.2	1.2	0.763058	-1.1	-2.8	3.8	2.7	2.36706	2.1	-1	-1	-4	-2.23294	-4	-4	4	2	2.65633	2	0	4	2.6	2.53059	2.6	1.2	4.8	4.4	4.5	4.4	2.8	4.8	4.5	4.22	4.5	2	2.8	4.4	4.4	4.8	4.8	4.5	4.22	4.5	2
479	0	0	-2.32308	-1.9	-3.8	3	0.3	-1.27904	-1.8	-3.6	3	1.9	1.75473	1.3	-3.6	-1	-4	-2.45529	-4	-4	4	2	2.56243	2	0	4	2.5	2.05529	2.5	1	4.2	3.7	3.64371	3.7	2.8	4.8	4.5	4.52857	4.5	2.6	2.8	3.7	3.7	4.8	4.8	4.5	4.52857	4.5	2.6
480	0	0	-2.70811	-2	-4	3.4	1.8	0.238141	-0.4	-3	4.8	4.8	4.34586	4	-2.6	-1	-3.8	-1.87647	-3.8	-3.8	3.4	1.9	1.88142	1.9	0.4	4	2.5	2.36471	2.5	1	4.8	4.4	4.4	4.4	1.6	4.8	4.5	4.49583	4.5	2	1.6	4.4	4.4	4.8	4.8	4.5	4.49583	4.5	2
481	0	0	-2.86606	-2.4	-4	3.8	3.2	1.06472	-0.6	-3.8	2.6	1.4	2.10395	1.4	-1	-1	-3.8	-2.32588	-3.8	-3.8	3.6	1.8	2.47365	1.8	0	4	2.6	2.6763	2.6	1.2	4	2.9	3.48656	2.9	1.2	4.6	4.1	3.95505	4.1	3	1.2	2.9	2.9	4.6	4.6	4.1	3.95505	4.1	3
482	-0.2	-1.6	-2.68263	-2.3	-3.8	4	1	-0.4177	-2.2	-3.6	3.6	2.3	0.843006	1	-0.2	-1	-3.6	-2.01529	-3.6	-3.6	3.8	1.9	2.84589	1.9	0	4	2.5	2.84471	2.5	1	5	5	5	5	2.8	4.6	4.4	4.55429	4.4	2.6	2.8	5	5	4.6	4.6	4.4	4.55429	4.4	2.6
483	-0.4	-0.8	-3.45131	-2.8	-4	3.4	0.9	-0.869883	-1.8	-3.2	4.2	3.4	3.67009	3.4	-1.4	-1.6	-3.6	-2.64902	-3.6	-3.6	4	2.1	2.38142	2.1	0.2	3.8	2.5	2.47294	2.5	1.2	4.4	3.9	4.17818	3.9	1.8	4.4	3.5	3.2278	3.5	2.6	1.8	3.9	3.9	4.4	4.4	3.5	3.2278	3.5	2.6
484	-0.2	-0.8	-2.22255	-2.4	-4	3.8	2.3	-0.108412	-0.9	-4	4.2	1.9	0.906334	0.3	-3.8	-1.6	-3.8	-2.41611	-3.8	-3.8	3.6	1.8	2.62133	1.8	0	4	2.5	2.45882	2.5	1	4.2	3.6	4.15645	3.6	3	4.6	4	3.99167	4	2	3	3.6	3.6	4.6	4.6	4	3.99167	4	2
485	0	0	-2.85138	-2.4	-4	3.2	-0.4	-1.22803	-2	-4	5	5	5	5	-3	-1	-3.8	-1.95882	-3.8	-3.8	3.8	2	2.15968	2	0.2	4	2.5	2.73882	2.5	1	3.8	3.5	3.57083	3.5	2.2	4.8	4.5	4.61207	4.5	2.2	2.2	3.5	3.5	4.8	4.8	4.5	4.61207	4.5	2.2
486	-0.6	-2.4	-1.96147	-3.2	-4	3.4	1.4	0.746787	0.1	-2	4.2	3.8	3.75176	3.8	-2.4	-1	-3.8	-2.15647	-3.8	-3.8	4	2	2.49023	2	0	4	2.5	2.90824	2.5	1	4.6	4.3	4.46667	4.3	1.2	4.8	4.7	4.60323	4.7	2.4	1.2	4.3	4.3	4.8	4.8	4.7	4.60323	4.7	2.4
487	-0.2	-0.4	-1.85571	-1.9	-3.4	4	2.5	0.835521	-0.7	-3.8	4.6	4.2	3.19882	3.4	-2.6	-1.2	-4	-3.06824	-4	-4	3.8	1.9	2.78924	1.9	0	3.8	2.4	2.37059	2.4	1	4.8	4.5	4.66316	4.5	1.6	5	5	5	5	1.6	1.6	4.5	4.5	5	5	5	5	5	1.6
488	0	0	-2.30982	-2	-4	3	-0.4	-0.894175	-2	-3.8	3.8	1.8	1.41521	0.2	-3.6	-1	-4	-2.76588	-4	-4	4	2	2.16561	2	0	4	2.5	2.72588	2.5	1	4.4	4.2	4.27143	4.2	1	4.2	3.6	3.43163	3.6	2.4	1	4.2	4.2	4.2	4.2	3.6	3.43163	3.6	2.4
489	0	0	-2.83941	-1.8	-3.6	4	1.6	-0.858175	-2.4	-4	3.8	2.1	0.73923	0.9	-3	-1	-4	-2.75647	-4	-4	4	2.2	2.82806	2.2	0.4	3.8	2.6	3.20021	2.6	1.4	4.6	4.3	4.58407	4.3	2.4	4.8	4.5	4.60168	4.5	2.6	2.4	4.3	4.3	4.8	4.8	4.5	4.60168	4.5	2.6
490	0	0	-2.36047	-2.4	-4	3.2	1	0.0612128	-0.9	-2.8	4.8	4	3.46353	3.2	-2.4	-1	-4	-2.75059	-4	-4	3.6	1.9	2.27757	1.9	0.2	4	2.7	2.44863	2.7	1.4	4.8	4.8	4.8	4.8	3.2	5	5	5	5	2.8	3.2	4.8	4.8	5	5	5	5	5	2.8
491	0	0	-2.82247	-2	-4	3.4	0.8	0.466449	-0.6	-3	4.2	3.7	3.08431	2.9	-3	-1	-4	-2.32588	-4	-4	3.4	1.7	2.14187	1.7	0	4	2.5	2.45176	2.5	1	4.4	3.8	4.31297	3.8	1	5	5	5	5	3	1	3.8	3.8	5	5	5	5	5	3
492	0	0	-2.62459	-2	-4	3.4	-0.1	-1.66015	-1.6	-3.6	4.2	2.8	2.02223	1.3	-1.4	-1.4	-4	-2.33824	-4	-4	4	2.2	2.17919	2.2	0.4	4	2.5	2.39529	2.5	1	3.6	3.3	3.6	3.3	0.8	4.6	4.5	4.41333	4.5	2.4	0.8	3.3	3.3	4.6	4.6	4.5	4.41333	4.5	2.4
493	0	0	-2.51476	-2	-4	3.4	-0.1	-0.642338	-2.5	-3.6	4.6	4	3.79344	3.4	-0.6	-1.4	-4	-2.38824	-4	-4	3.8	2	2.28852	2	0.2	4	2.5	2.44235	2.5	1	4.4	4.3	4.39529	4.3	2	5	5	5	5	2.2	2	4.3	4.3	5	5	5	5	5	2.2
494	0	0	-2.25953	-2	-4	3.6	2.4	1.17221	0	-3.6	4.6	3.9	3.64588	3.9	-3	-1	-3.8	-2.00471	-3.8	-3.8	3.6	1.9	2.70595	1.9	0.2	4	2.5	2.54588	2.5	1	4.6	4.3	4.44	4.3	2.2	4.8	4.6	4.45479	4.6	3.6	2.2	4.3	4.3	4.8	4.8	4.6	4.45479	4.6	3.6
495	0	0	-2.56466	-2.4	-4	3.6	0.7	-0.0988235	-2.4	-3.6	5	5	5	5	-0.2	-1.2	-4	-3.04353	-4	-4	3.4	1.9	2.03575	1.9	0.4	4	2.6	3.16881	2.6	1.2	4.8	4.4	4.57241	4.4	1.6	4.4	3.9	3.84392	3.9	2.2	1.6	4.4	4.4	4.4	4.4	3.9	3.84392	3.9	2.2
496	-0.2	-0.8	-3.08574	-2.8	-4	3.6	2.1	0.280235	-1.6	-3.8	5	5	5	5	3.2	-1	-4	-2.41738	-4	-4	3.4	1.9	1.74631	1.9	0.4	4	2.5	3.07522	2.5	1	3.6	3	3.17949	3	1.6	5	5	5	5	2	1.6	3	3	5	5	5	5	5	2
497	0	0	-2.22487	-2	-4	1.4	-0.3	-0.908738	-1.8	-3.8	4.2	3.8	3.63537	3.3	-0.6	-1	-3.8	-1.94588	-3.8	-3.8	3.8	2.3	2.84785	2.3	0.8	3.8	2.4	2.15694	2.4	1	4.6	3.9	4.17508	3.9	1.6	5	5	5	5	2.8	1.6	3.9	3.9	5	5	5	5	5	2.8
498	0	0	-2.38645	-2	-4	3.2	2.5	0.850442	-0.4	-4	3.2	0.8	0.637004	-0.6	-1.4	-1.4	-4	-2.39176	-4	-4	3.2	2	2.01486	2	0.8	3.8	2.5	2.84088	2.5	1.2	4.8	4.6	4.55476	4.6	1.8	5	5	5	5	1.8	1.8	4.6	4.6	5	5	5	5	5	1.8
499	0	0	-2.46713	-2	-4	3.2	0.5	-1.22102	-0.3	-3.8	4.8	4.1	4.2	4.1	-2	-1.2	-4	-2.78235	-4	-4	4	2	2.9525	2	0	4	2.6	2.52824	2.6	1.2	3.6	2.9	2.88829	2.9	0.2	4.4	4.3	4.39048	4.3	2	0.2	2.9	2.9	4.4	4.4	4.3	4.39048	4.3	2
500	0	0	-2.79636	-2.4	-4	3	0.5	-0.472555	-1.7	-3.6	3.8	2.6	2.46771	2	-3.2	-1.2	-3.6	-2.4599	-3.6	-3.6	3.8	1.9	2.38161	1.9	0	4	2.5	2.27765	2.5	1	5	5	5	5	3	4.8	4.6	4.5	4.6	2.4	3	5	5	4.8	4.8	4.6	4.5	4.6	2.4
501	0	0	-2.16728	-2	-4	4	2.4	-0.17582	-1.6	-4	4.6	3.9	3.2684	3.1	-0.8	-1.4	-4	-2.80953	-4	-4	4	2	2.73134	2	0	3.8	2.4	2.55412	2.4	1	3.2	2.7	2.76503	2.7	1.2	5	5	5	5	2.4	1.2	2.7	2.7	5	5	5	5	5	2.4
502	0	0	-2.61717	-2.8	-4	3.8	0.6	-0.482952	-3.3	-4	4.8	4.1	3.80242	3.4	-2.2	-1	-4	-2.4487	-4	-4	3.6	1.9	2.26181	1.9	0.2	4	2.5	2.40588	2.5	1	5	5	5	5	0.2	4.6	4.4	4.20471	4.4	3	0.2	5	5	4.6	4.6	4.4	4.20471	4.4	3
503	0	-0.4	-2.28527	-2.4	-4	3.4	0.7	-0.282329	-1.3	-3.4	4.6	4.2	3.79273	3.4	-3.2	-1	-3.8	-1.66235	-3.8	-3.8	3.8	1.9	3.25657	1.9	0	4	2.5	2.56941	2.5	1	4.2	3.6	3.86984	3.6	0.8	4.8	4.8	4.8	4.8	4.6	0.8	3.6	3.6	4.8	4	4.8	4.8	4.8	4.6
504	-0.4	0	-2.64573	-2	-3.6	2.8	0.4	-0.265019	-1.5	-3	4.8	4.1	3.69531	3.4	-0.8	-1	-4	-2.89765	-4	-4	3.8	2	3.01956	2	0.2	4	2.5	2.38706	2.5	1	4.2	3.4	3.30973	3.4	2	5	5	5	5	1.4	2	3.4	3.4	5	5	5	5	5	1.4
505	0	0	-1.73288	-1.8	-3.6	3.4	2.3	0.040332	-0.7	-3.6	5	5	5	5	-0.2	-1	-4	-2.20941	-4	-4	3.4	1.9	2.50758	1.9	0.4	4	2.5	2.26555	2.5	1	4.4	3.5	3.59194	3.5	1.6	4.4	4.3	4.22941	4.3	2.6	1.6	3.5	3.5	4.4	4.4	4.3	4.22941	4.3	2.6
506	0	-0.8	-2.14407	-1.9	-3.8	3.8	1.1	1.33314	-0.4	-3	5	5	5	5	-1	-1	-4	-2.56235	-4	-4	3	2.2	2.62024	2.2	1.4	4	2.6	2.91882	2.6	1.2	4.8	4.6	4.65	4.6	1	4.8	4.5	4.69059	4.5	3	1	4.6	4.6	4.8	4.8	4.5	4.69059	4.5	3
507	-0.4	-0.8	-2.91963	-2.8	-4	3	0.9	1.03758	-0.5	-3.2	2.6	0.4	-0.00812323	-1.2	-3.8	-1	-4	-3.04469	-4	-4	4	2.8	2.53923	2.8	1.6	4	2.6	2.62235	2.6	1.2	4.2	3.9	4.15429	3.9	1.6	4.6	4.4	4.24138	4.4	2.2	1.6	3.9	3.9	4.6	4.6	4.4	4.24138	4.4	2.2
508	0	0	-2.62942	-2	-4	4	1.8	0.73027	-2	-3.6	4.8	4.2	4.34471	4.2	-1.8	-1	-4	-1.85041	-4	-4	4	2.1	2.85103	2.1	0.2	4	2.7	2.81274	2.7	1.4	4.4	3.9	4.25882	3.9	0.4	4.8	4.7	4.77778	4.7	2.6	0.4	3.9	3.9	4.8	4.8	4.7	4.77778	4.7	2.6
509	-0.2	-0.8	-2.65324	-2.4	-4	3.4	0.8	0.57597	-1.2	-3.4	4.4	2.9	2.74406	2.1	-2	-1.4	-3.8	-2.36824	-3.8	-3.8	4	2	2.58761	2	0	4	2.5	2.43294	2.5	1	4.2	3.9	4.11456	3.9	0.6	4.4	4.4	4.4	4.4	2.4	0.6	3.9	3.9	4.4	4.4	4.4	4.4	4.4	2.4
510	0	-0.8	-1.889	-2.3	-3.8	3.8	0.3	-1.01918	-2.7	-3.2	5	5	5	5	-2.2	-1.4	-3.2	-2.17845	-3.2	-3.2	3.6	1.9	2.18656	1.9	0.2	4	2.5	2.56118	2.5	1	5	5	5	5	1.4	5	5	5	5	2.6	1.4	5	5	5	5	5	5	5	2.6
511	-1.2	-1.6	-2.38712	-3.6	-4	3.2	2.2	0.358517	-0.1	-3.4	2.8	1.7	0.445954	0.1	-3.8	-1.2	-4	-2.15647	-4	-4	3.8	1.9	2.4959	1.9	0	4	2.5	2.80588	2.5	1	4.2	3.7	4.1	3.7	1.2	4.8	4.5	4.38462	4.5	2.8	1.2	3.7	3.7	4.8	4.8	4.5	4.38462	4.5	2.8
512	-0.2	-0.8	-2.81578	-2.4	-4	3.2	0.2	-1.13035	-3.3	-3.8	4.6	4.6	4.32575	3.9	-1.8	-1	-4	-2.70941	-4	-4	4	2	2.40225	2	0	4	2.5	2.80493	2.5	1	5	5	5	5	2.6	4.8	4.5	4.39626	4.5	1.8	2.6	5	5	4.8	4.8	4.5	4.39626	4.5	1.8
513	-0.4	-0.8	-2.43661	-2.3	-3.8	3.8	1	-1.04552	-2.6	-3.4	4.6	3.1	3.33128	2.3	-2	-1.2	-4	-2.73176	-4	-4	3.6	1.9	2.42157	1.9	0.2	4	2.5	2.66353	2.5	1	4.8	4.4	4.8	4.4	0.4	5	5	5	5	3.8	0.4	4.4	4.4	5	5	5	5	5	3.8
514	0	0	-2.38692	-1.7	-3.4	3.6	2.2	1.04503	0	-3.6	3.8	2.8	2.22941	2.2	-3	-1	-4	-2.65882	-4	-4	4	2.1	2.10152	2.1	0.2	4	2.5	2.26824	2.5	1	4.8	4.5	4.41379	4.5	3.2	4.8	4.5	4.27765	4.5	3.4	3.2	4.5	4.5	4.8	4.8	4.5	4.27765	4.5	3.4
515	-0.2	-1.6	-2.14728	-2.1	-3.4	3.2	1	1.06681	-0.7	-2.8	3.4	2.2	1.43321	1.4	-0.8	-1.2	-4	-2.51882	-4	-4	4	2.1	2.8657	2.1	0.2	4	2.5	2.29176	2.5	1	4.6	4.3	4.49474	4.3	1.8	5	5	5	5	1.8	1.8	4.3	4.3	5	5	5	5	5	1.8
516	-0.4	0	-2.93444	-2.8	-4	3.2	2.1	1.05061	-0.3	-3.4	3.8	3.1	2.42471	1.7	-4	-1.2	-4	-2.60588	-4	-4	3.8	1.9	2.75643	1.9	0	4	2.5	2.30706	2.5	1	4.4	3.8	3.9132	3.8	1	4.6	4.4	4.40353	4.4	2.4	1	3.8	3.8	4.6	4.6	4.4	4.40353	4.4	2.4
517	0	0	-2.60397	-2.6	-3.8	3.8	2.6	1.94759	-0.3	-3	4.4	3	2.41463	2.3	-1.6	-1.2	-4	-2.5128	-4	-4	4	2	1.96242	2	0	4	2.5	2.55294	2.5	1	5	5	5	5	3.4	5	5	5	5	3.4	3.4	5	5	5	5	5	5	5	3.4
518	0	-0.8	-2.46184	-2.3	-3.8	3	0.2	-0.614607	-2.1	-3.6	4.4	3.1	2.56198	1.6	-2.4	-1	-4	-2.67882	-4	-4	4	2	2.33138	2	0	3.4	2.3	2.45542	2.3	1.2	4.6	4.3	4.6	4.3	2.8	4.4	4.3	4.3	4.3	2.8	2.8	4.3	4.3	4.4	4.4	4.3	4.3	4.3	2.8
519	-0.6	-0.8	-2.27089	-2.3	-3.8	3.4	1.4	0.0121382	-0.9	-3.6	4.8	4.1	4.51905	4.1	1.4	-1	-4	-2.61294	-4	-4	3.6	2	2.37863	2	0.4	4	2.5	2.82588	2.5	1	4.8	4.4	4.56429	4.4	1.8	4.8	4.5	4.46667	4.5	3	1.8	4.4	4.4	4.8	4.8	4.5	4.46667	4.5	3
520	-0.6	-0.8	-2.64857	-2.8	-4	3.4	1.2	0.666517	-0.8	-3.4	4.6	3.8	2.91925	2.2	-2.2	-1	-4	-2.48353	-4	-4	3.4	1.8	2.19471	1.8	0.2	3.6	2.3	2.25587	2.3	1	4.4	3.8	3.94	3.8	2.8	4.4	4.3	4.23265	4.3	2	2.8	3.8	3.8	4.4	4.4	4.3	4.23265	4.3	2
521	-0.2	-0.8	-2.56675	-2.4	-4	3	0.5	-0.504789	-0.3	-3.6	4.8	4.3	3.87765	3.8	-2.8	-1.2	-4	-2.47604	-4	-4	3.4	1.9	2.67133	1.9	0.4	3.8	2.4	2.62353	2.4	1	4.4	3.5	3.78026	3.5	0.8	4.8	4.5	4.4	4.5	3.4	0.8	3.5	3.5	4.8	4.8	4.5	4.4	4.5	3.4
522	-0.2	-0.8	-2.25765	-2.4	-4	3.4	0.8	-0.476934	-2.1	-3.4	4.2	1.9	1.07347	0.3	-3.4	-1	-4	-2.59176	-4	-4	4	2	2.90833	2	0	4	2.5	2.58471	2.5	1	4.4	4.2	4.4	4.2	1.2	4.8	4.5	4.74419	4.5	2.4	1.2	4.2	4.2	4.8	4.8	4.5	4.74419	4.5	2.4
523	0	0	-2.32949	-2	-4	3.2	0.2	-0.979103	-1.8	-3.6	4.8	4.8	4.01849	4	-2.6	-1.2	-4	-2.71059	-4	-4	4	2.1	2.11863	2.1	0.2	4	2.6	2.16559	2.6	1.2	3.8	3.5	3.7988	3.5	1.4	5	5	5	5	2.8	1.4	3.5	3.5	5	5	5	5	5	2.8
524	0	0	-2.30744	-2.3	-3.8	3	1.6	0.192683	-0.1	-2.6	4.4	3.6	2.81724	2.2	-2.2	-1	-3.8	-2.42118	-3.8	-3.8	4	2.2	2.88009	2.2	0.4	3.8	2.4	2.34613	2.4	1	4.6	4.3	4.48571	4.3	2.4	4.4	3.9	3.53525	3.9	3	2.4	4.3	4.3	4.4	4.4	3.9	3.53525	3.9	3
525	0	0	-2.81164	-2.3	-3.8	4	2.6	2.00889	0.2	-3.6	4	3.5	2.86471	2.8	-3.2	-1	-3.8	-2.22824	-3.8	-3.8	4	2	1.80418	2	0	3.8	2.4	2.75765	2.4	1	4.6	3.8	4.29814	3.8	1.2	4.4	4.3	4.23043	4.3	3.4	1.2	3.8	3.8	4.4	4.4	4.3	4.23043	4.3	3.4
526	-0.4	-1.4	-2.30385	-2.3	-3.2	3.2	-0.1	-0.133271	-2.3	-3	4.2	2.1	1.23176	0.7	-0.2	-1.2	-4	-2.64094	-4	-4	3.6	2.2	2.232	2.2	0.8	3.8	2.4	2.63882	2.4	1	5	5	5	5	2	4.6	4.1	3.845	4.1	2.2	2	5	5	4.6	4.6	4.1	3.845	4.1	2.2
527	0	-0.8	-2.30099	-1.8	-3.6	2.6	0.4	-0.0880028	-1	-3.8	4.8	4	3.776	3.2	-2.2	-1	-4	-2.59765	-4	-4	3.4	1.7	2.79023	1.7	0	3.8	2.5	2.82941	2.5	1.2	4.6	4	3.78364	4	1.2	4.8	4.5	4.42235	4.5	2.4	1.2	4	4	4.8	4.8	4.5	4.42235	4.5	2.4
528	-0.6	-0.8	-3.19428	-2.8	-4	3.8	1.9	1.39439	-0.4	-3	3.8	3.2	3.20824	3.2	1	-1	-4	-2.27882	-4	-4	4	2	2.70053	2	0	4	2.5	2.25136	2.5	1	4	3.2	3.22933	3.2	1.8	4	3.6	3.82981	3.6	1.8	1.8	3.2	3.2	4	4	3.6	3.82981	3.6	1.8
529	0	0	-1.94196	-1.5	-3	2	0.4	-0.866286	-1.2	-4	3.2	2.9	2.75778	2.1	-2.4	-1	-3.8	-2.38588	-3.8	-3.8	4	2	2.35159	2	0	4	2.5	2.79059	2.5	1	4.2	3.1	3.59807	3.1	0	4.2	3.2	3.11516	3.2	2.2	0	3.1	3.1	4.2	4.2	3.2	3.11516	3.2	2.2
530	0	0	-1.9994	-2.3	-3.8	3	-0.3	-0.86796	-2.5	-3.6	4.6	4.6	4.13882	3.9	-3.2	-1	-4	-2.56941	-4	-4	3.8	2	2.52954	2	0.2	4	2.5	2.52353	2.5	1	4.2	3.7	3.82588	3.7	0.2	4.6	4.4	4.39804	4.4	2.8	0.2	3.7	3.7	4.6	4.6	4.4	4.39804	4.4	2.8
531	-0.2	-0.4	-2.12319	-2.2	-3.4	3.8	1.4	-0.549079	-2.4	-3.8	3.8	3.2	2.5542	1.8	-3.2	-1	-3.4	-2.26742	-3.4	-3.4	4	2	2.30973	2	0	3.8	2.5	2.53052	2.5	1.2	4	3	3.39084	3	0	4.8	4.7	4.79882	4.7	2.8	0	3	3	4.8	4.8	4.7	4.79882	4.7	2.8
532	0	0	-2.37375	-1.7	-3.4	2	-0.2	-1.30112	-1.7	-3.6	3.2	1.5	0.554338	0	-2.6	-1.4	-3.6	-2.21899	-3.6	-3.6	4	2.3	2.25286	2.3	0.6	4	2.5	2.31164	2.5	1	4.2	3.1	3.48241	3.1	2	4.2	3.5	3.23567	3.5	1.2	2	3.1	3.1	4.2	4.2	3.5	3.23567	3.5	1.2
533	0	0	-2.76588	-2	-4	4	1.2	-0.466993	-2	-3.2	4	2.9	2.49529	2.3	0.2	-1	-4	-2.07412	-4	-4	4	2	2.49401	2	0	4	2.5	2.47412	2.5	1	5	5	5	5	2	4.8	4.5	4.38824	4.5	2.8	2	5	5	4.8	4.8	4.5	4.38824	4.5	2.8
534	-0.2	-0.8	-2.52455	-2.7	-3.8	3.8	1.2	0.855856	-0.9	-2.6	4.6	4.1	4.25389	4.1	-0.4	-1	-4	-2.13176	-4	-4	4	2	2.4773	2	0	4	2.5	1.85647	2.5	1	4	3.4	3.88571	3.4	2	4.4	4	4.23231	4	1.6	2	3.4	3.4	4.4	4.4	4	4.23231	4	1.6
535	-0.6	-0.6	-2.24224	-2.1	-3.6	2.2	-0.2	-0.945174	-1	-3.6	5	5	5	5	0.4	-1	-4	-1.92824	-4	-4	4	2	1.95131	2	0	4	2.5	2.36824	2.5	1	4.4	3.9	4.08036	3.9	3.4	5	5	5	5	2	3.4	3.9	3.9	5	5	5	5	5	2
536	0	0	-2.11021	-1.9	-3.8	3.4	0.5	-0.563802	-0.3	-2.4	4.8	4	3.69045	3.2	-2.2	-1	-4	-2.48	-4	-4	4	2	2.63222	2	0	3.8	2.4	2.42235	2.4	1	4.6	4.3	4.26957	4.3	2.2	4.6	4.4	4.33333	4.4	1.4	2.2	4.3	4.3	4.6	4.6	4.4	4.33333	4.4	1.4
537	-0.4	-0.8	-2.25464	-2.1	-3.4	2.4	0	-0.615434	-1.6	-3.4	4.6	3.3	3.28438	3.3	-3	-1.2	-4	-2.83059	-4	-4	3.6	1.8	2.15526	1.8	0	3.6	2.3	2.40078	2.3	1	4.8	4.5	4.47229	4.5	0.6	4.6	4.5	4.46667	4.5	1.8	0.6	4.5	4.5	4.6	4.6	4.5	4.46667	4.5	1.8
538	0	0	-2.1832	-1.9	-3.8	3.4	1.5	0.681623	-0.4	-3	3.6	2.9	2.41427	1.6	-2.8	-1.2	-3.8	-2.48235	-3.8	-3.8	4	2.2	2.60822	2.2	0.4	3.6	2.3	2.36559	2.3	1	4.4	4.2	4.4	4.2	3	3.8	3.6	3.64165	3.6	2.4	3	4.2	4.2	3.8	3.8	3.6	3.64165	3.6	2.4
539	-0.2	-0.8	-2.23725	-2.4	-4	3.4	1.3	-0.0459996	-0.7	-3.4	4.6	3.1	2.67974	1.6	-2.2	-1	-4	-2.61294	-4	-4	3.8	1.9	2.59028	1.9	0	4	2.5	2.38544	2.5	1	4.8	4.4	4.79115	4.4	1.2	5	5	5	5	3	1.2	4.4	4.4	5	5	5	5	5	3
540	0	0	-2.47463	-2	-4	3.8	1.7	0.442351	-0.7	-3.6	4.4	3.7	3.42425	3	-2	-1	-4	-2.76824	-4	-4	4	2.1	2.65043	2.1	0.2	4	2.5	2.68152	2.5	1	4.8	4.4	4.8	4.4	2.4	4	3.3	2.73147	3.3	2	2.4	4.4	4.4	4	4	3.3	2.73147	3.3	2
541	0	0	-2.49577	-1.9	-3.8	3.8	1.3	-0.257085	-1.3	-2.6	3	1.2	1.65529	1.2	-3.2	-1	-3.8	-2.09014	-3.8	-3.8	3.8	2.1	2.7179	2.1	0.4	4	2.5	2.88824	2.5	1	4.8	4.4	4.56154	4.4	1.6	4.6	4.5	4.53333	4.5	2.4	1.6	4.4	4.4	4.6	4.6	4.5	4.53333	4.5	2.4
542	-0.2	-0.6	-2.46111	-2.1	-3.6	2.4	-0.8	-2.14158	-2.4	-3.6	5	5	5	5	-4	-1	-4	-2.38353	-4	-4	4	2	2.60885	2	0	4	2.5	2.24118	2.5	1	4.4	3.8	4.10385	3.8	1.2	5	5	5	5	3.8	1.2	3.8	3.8	5	5	5	5	5	3.8
543	-0.2	-1.6	-2.34831	-2.8	-4	3.8	1.8	0.73409	-1.1	-3.4	4.6	4.1	3.61882	3.6	-2.4	-1	-4	-2.17059	-4	-4	3.8	2.6	3.25804	2.6	1.4	4	2.5	2.48588	2.5	1	4.8	4.4	4.21875	4.4	1.2	5	5	5	5	2	1.2	4.4	4.4	5	5	5	5	5	2
544	-0.6	-0.8	-2.74369	-2.8	-4	3.4	1.3	-0.705468	-0.8	-3.6	4.2	3.7	3.62941	3.7	-3	-1	-4	-2.83647	-4	-4	4	2.1	2.21358	2.1	0.2	4	2.5	2.87412	2.5	1	4.6	4.4	4.59091	4.4	1.4	4.4	4.1	3.84183	4.1	2.8	1.4	4.4	4.4	4.4	4.4	4.1	3.84183	4.1	2.8
545	-0.2	-0.6	-2.31123	-2	-3.4	4	1.8	0.0194942	-2	-3.6	4.8	4.8	4.77895	4	0.2	-1	-4	-2.22235	-4	-4	4	2	2.57252	2	0	4	2.5	2.20471	2.5	1	4	3.6	3.64	3.6	2.6	4.4	4	4.05	4	3.2	2.6	3.6	3.6	4.4	4.4	4	4.05	4	3.2
546	-0.2	-0.8	-2.65607	-2.3	-3.8	2.8	1.2	1.4317	0.2	-2.4	4.8	4	3.48941	3.2	-3.4	-1.4	-3.8	-2.76973	-3.8	-3.8	3.4	1.8	2.8068	1.8	0.2	4	2.5	2.17412	2.5	1	4.8	4.8	4.8	4.8	2.4	4.8	4.5	4.5641	4.5	2.6	2.4	4.8	4.8	4.8	4.8	4.5	4.5641	4.5	2.6
547	-0.2	-0.4	-2.59454	-2	-3.6	2.2	-0.5	-1.18443	-2	-3.2	5	5	5	5	0.4	-1	-4	-2.98079	-4	-4	4	2.1	2.45022	2.1	0.2	4	2.5	2.93059	2.5	1	4.2	3.7	3.86351	3.7	1.8	4.8	4.5	4.40256	4.5	1.4	1.8	3.7	3.7	4.8	4.8	4.5	4.40256	4.5	1.4
548	-0.2	-0.8	-2.09621	-2.8	-4	3.8	0.7	-1.16523	-2.5	-4	3.6	2.7	2.53469	2.1	-2.8	-1	-3.8	-1.82118	-3.8	-3.8	3.8	2.1	2.40141	2.1	0.4	3.8	2.5	3.10875	2.5	1.2	5	5	5	5	1.6	4.4	4.3	4.3	4.3	2	1.6	5	5	4.4	4.4	4.3	4.3	4.3	2
549	0	0	-2.3196	-1.9	-3.8	3.8	3	1.19522	0.7	-2.4	4.6	4.1	4.38225	4.1	-1.2	-1	-4	-3.05412	-4	-4	3.6	1.9	2.57929	1.9	0.2	4	2.5	2.05493	2.5	1	4.2	3.7	3.67193	3.7	0.6	4.4	4.3	4.36667	4.3	2	0.6	3.7	3.7	4.4	4.4	4.3	4.36667	4.3	2
550	-0.2	-0.8	-2.73189	-2.4	-4	3.4	0.5	-1.10232	-2.4	-3.4	5	5	5	5	-3	-1	-3.8	-2.14588	-3.8	-3.8	4	2	2.73232	2	0	4	2.5	2.92118	2.5	1	4.6	3.8	3.8888	3.8	0.6	4.6	4.1	3.62418	4.1	3	0.6	3.8	3.8	4.6	4.6	4.1	3.62418	4.1	3
551	0	0	-2.93707	-1.8	-3.6	3.4	1.6	0.0431373	-1.4	-3	4.6	3	2.05971	1.4	-3.4	-1	-4	-2.51765	-4	-4	3.6	2.3	2.72283	2.3	1	4	2.6	2.17984	2.6	1.2	5	5	5	5	2.6	4.4	3.9	3.83782	3.9	1	2.6	5	5	4.4	4.4	3.9	3.83782	3.9	1
552	0	0	-3.02201	-2	-4	3.8	1.6	0.572379	-0.6	-3.6	4.4	2.9	2.70471	2.1	0.8	-1	-4	-2.45882	-4	-4	4	2.3	2.92883	2.3	0.6	4	2.6	2.89078	2.6	1.2	4.6	4.1	4.25615	4.1	0.6	5	5	5	5	2.8	0.6	4.1	4.1	5	5	5	5	5	2.8
553	-0.2	-0.8	-2.60753	-2.3	-3.8	3	0	-1.49945	-3.2	-4	4.6	4.6	4.52147	4	-1	-1	-3.8	-2.42	-3.8	-3.8	3.6	1.8	1.69289	1.8	0	3.8	2.4	2.44235	2.4	1	4.6	4.1	4.249	4.1	1.2	5	5	5	5	1.4	1.2	4.1	4.1	5	5	5	5	5	1.4
554	0	0	-2.92205	-2.4	-4	3.2	1.1	-0.237872	-0.9	-3.4	4.2	3.7	3.41429	3.7	-1.2	-1.2	-4	-2.58712	-4	-4	4	2.1	2.85344	2.1	0.2	3.8	2.4	1.75788	2.4	1	4.4	3.7	4.34534	3.7	0.4	4.8	4.8	4.8	4.8	2.8	0.4	3.7	3.7	4.8	4	4.8	4.8	4.8	2.8
555	-0.2	-0.8	-2.63011	-2.3	-3.8	2.8	2.1	0.774157	-1	-3.4	4.8	4.1	4.04194	4.1	-1	-1.2	-4	-2.68853	-4	-4	4	2	3.03738	2	0	4	2.5	2.43059	2.5	1	4.8	4.4	4.62308	4.4	3.6	5	5	5	5	2.6	3.6	4.4	4.4	5	5	5	5	5	2.6
556	0	0	-2.1591	-1.9	-3.8	4	1.8	-0.380681	-2	-3.6	4	2.2	2.58706	2.2	-1.8	-1	-4	-2.18824	-4	-4	3.4	2	1.58816	2	0.6	4	2.5	2.40118	2.5	1	3.2	2.4	2.26808	2.4	1	4.8	4.6	4.66	4.6	2.2	1	2.4	2.4	4.8	4.8	4.6	4.66	4.6	2.2
557	0	0	-2.10066	-1.8	-3.6	3.8	0.8	-0.807015	-2.1	-3.4	4.8	4.2	4.31377	4.2	-3.2	-1	-4	-2.40941	-4	-4	3.4	2.1	2.70117	2.1	0.8	4	2.5	2.42118	2.5	1	4.8	4.4	4.696	4.4	2	4.8	4.5	4.44762	4.5	3.4	2	4.4	4.4	4.8	4.8	4.5	4.44762	4.5	3.4
558	-0.6	-0.8	-2.73078	-2.4	-4	4	1.6	0.205451	-0.8	-2.4	5	5	5	5	-2.8	-1	-4	-2.52353	-4	-4	4	2.3	2.93528	2.3	0.6	4	2.7	2.82902	2.7	1.4	4.8	4.6	4.76353	4.6	1.2	4.4	4.4	4.4	4.4	2.2	1.2	4.6	4.6	4.4	4	4.4	4.4	4.4	2.2
559	0	0	-2.53485	-1.9	-3.8	3.8	1.6	0.942748	0	-2.2	4.4	3.9	3.73743	3.2	-3.4	-1	-4	-2.49647	-4	-4	3	1.7	2.18836	1.7	0.4	4	2.6	3.18118	2.6	1.2	4.6	4.3	4.38391	4.3	1.8	4.2	3.4	3.1519	3.4	1.8	1.8	4.3	4.3	4.2	4.2	3.4	3.1519	3.4	1.8
560	-0.2	-0.8	-2.72588	-2.4	-4	3.6	1.3	0.765496	-0.8	-3.6	4.2	2.8	2.19059	2.8	-3.6	-1	-4	-2.25059	-4	-4	3.6	1.9	2.38217	1.9	0.2	4	2.5	2.82	2.5	1	4.8	4.5	4.60588	4.5	2.6	4.8	4.5	4.43333	4.5	2	2.6	4.5	4.5	4.8	4.8	4.5	4.43333	4.5	2
561	0	0	-2.86458	-2	-4	4	2.6	1.67044	-0.5	-3.6	4	2.6	2.66935	2	-3.4	-1.2	-4	-2.42706	-4	-4	4	2	2.28926	2	0	4	2.5	2.34235	2.5	1	4.6	3.8	4.49706	3.8	0.8	4.4	3.9	3.92794	3.9	2	0.8	3.8	3.8	4.4	4.4	3.9	3.92794	3.9	2
562	-0.2	-0.8	-2.67978	-2.4	-4	3.2	1.4	0.979964	-0.8	-3.6	4	3.2	3.13336	2.4	-0.6	-1	-3.8	-2.37235	-3.8	-3.8	3.4	1.8	2.39522	1.8	0.2	4	2.5	2.12235	2.5	1	4.8	4.6	4.78857	4.6	2.4	4.2	3.5	3.24955	3.5	1.8	2.4	4.6	4.6	4.2	4.2	3.5	3.24955	3.5	1.8
563	-0.2	-0.8	-2.06342	-2.2	-3.6	2	0	-1.3315	-0.8	-3.2	4.6	3.9	3.92857	3.9	-1.8	-1	-4	-2.19412	-4	-4	3.8	2.3	2.67161	2.3	0.8	3.8	2.4	2.35271	2.4	1	4.4	3.7	4.06286	3.7	2.4	4.6	4	4.51543	4	2.4	2.4	3.7	3.7	4.6	4.6	4	4.51543	4	2.4
564	0	0	-2.66172	-2	-4	3	-0.2	0.472163	-1	-2.6	4.4	3.8	3.44898	3.8	-1.2	-1.2	-3.8	-2.35176	-3.8	-3.8	3.6	1.8	2.81204	1.8	0	4	2.5	2.73529	2.5	1	4.8	4.8	4.8	4.8	1.6	4.8	4.6	4.70833	4.6	3.6	1.6	4.8	4.8	4.8	4.8	4.6	4.70833	4.6	3.6
565	-0.4	-0.8	-3.18821	-2.8	-4	3.6	2.8	0.0968904	-0.9	-3.8	4.2	2.9	2.96809	1.5	-1.6	-1	-4	-2.63882	-4	-4	4	2.1	2.33292	2.1	0.2	4	2.5	2.70471	2.5	1	4.8	4.5	4.71111	4.5	2.2	4.8	4.5	4.60947	4.5	2.6	2.2	4.5	4.5	4.8	4.8	4.5	4.60947	4.5	2.6
566	0	0	-2.40522	-2	-4	3.8	1.2	-0.608755	-0.8	-3	4.6	3.6	4.06859	3.6	-1	-1	-4	-2.78824	-4	-4	4	2	2.34695	2	0	4	2.5	3.15412	2.5	1	3.6	3.1	3.43714	3.1	1.8	4.6	4.4	4.5	4.4	1.2	1.8	3.1	3.1	4.6	4.6	4.4	4.5	4.4	1.2
567	0	0	-2.64063	-2	-4	2.6	-0.9	-1.01351	-1.6	-3.6	3.6	3.2	3.29647	3.2	1	-1	-4	-3.15412	-4	-4	3.6	1.9	2.28606	1.9	0.2	4	2.5	2.50706	2.5	1	4	3.7	3.64444	3.7	2	4.6	4.2	3.93059	4.2	3	2	3.7	3.7	4.6	4.6	4.2	3.93059	4.2	3
568	0	0	-2.57661	-2	-4	3.6	2.4	1.09303	0	-3.6	4.4	4.4	4.4	4.4	1	-1	-3.8	-2.53294	-3.8	-3.8	4	2	2.10651	2	0	3.8	2.4	1.93729	2.4	1	4.8	4.4	4.42222	4.4	1	4.6	4.5	4.45714	4.5	2.8	1	4.4	4.4	4.6	4.6	4.5	4.45714	4.5	2.8
569	0	0	-2.47863	-1.9	-3.8	3.6	2.8	0.952747	-0.9	-3.8	4.8	4.8	4.18	4	-1.8	-1	-4	-2.32	-4	-4	4	2	2.45366	2	0	4	2.5	2.00471	2.5	1	5	5	5	5	3.4	5	5	5	5	2.8	3.4	5	5	5	5	5	5	5	2.8
570	-0.2	-0.8	-2.12437	-2.4	-4	3.4	3.4	1.34732	-0.3	-4	4.6	3.8	2.73098	2.2	-1.4	-1	-4	-2.16235	-4	-4	4	2	2.38009	2	0	3.8	2.4	1.99647	2.4	1	4.4	3.6	3.37619	3.6	1.6	5	5	5	5	2.2	1.6	3.6	3.6	5	5	5	5	5	2.2
571	0	-0.8	-2.47527	-1.9	-3.8	3.4	0.3	-0.101074	-1.9	-2.8	4.8	4	3.84706	3.2	-3.2	-1	-4	-2.45059	-4	-4	4	2	2.12916	2	0	4	2.5	2.50706	2.5	1	4.6	4	4.02069	4	1.4	4.8	4.5	4.4	4.5	2.8	1.4	4	4	4.8	4.8	4.5	4.4	4.5	2.8
572	-0.2	0	-2.261	-2.4	-4	3	0.3	-1.53096	-1.8	-3.6	4.8	4.4	4.52394	4.4	-1	-1	-4	-2.79882	-4	-4	4	2.1	2.72107	2.1	0.2	4	2.5	2.70471	2.5	1	4.4	3.4	3.45176	3.4	1.4	4.2	3.5	3.74395	3.5	2.4	1.4	3.4	3.4	4.2	4.2	3.5	3.74395	3.5	2.4
573	0	0	-2.3436	-2.4	-4	3	0.5	-0.31882	-1.8	-3.4	4.8	4.1	3.86706	3.4	-1.6	-1.2	-4	-2.88976	-4	-4	3.8	2	2.63454	2	0.2	4	2.5	2.76824	2.5	1	5	5	5	5	2	5	5	5	5	3	2	5	5	5	5	5	5	5	3
574	-0.6	-0.8	-2.58252	-2.8	-4	3.2	1.3	-0.43884	-1.6	-3.6	5	5	5	5	-2.8	-1.2	-3.4	-1.70808	-3.4	-3.4	3.8	2	2.31448	2	0.2	4	2.6	2.80588	2.6	1.2	4	3	3.47159	3	1.6	4.4	3.9	3.80094	3.9	2	1.6	3	3	4.4	4.4	3.9	3.80094	3.9	2
575	0	0	-2.76407	-1.6	-4	3.2	1.3	0.425578	-0.2	-2.6	4.8	4	3.64471	3.2	-1.2	-1	-3.6	-2.41914	-3.6	-3.6	3.8	1.9	2.66041	1.9	0	4	2.5	2.26471	2.5	1	4.8	4.4	4.40476	4.4	2.8	4.4	4.1	4.14	4.1	2.2	2.8	4.4	4.4	4.4	4.4	4.1	4.14	4.1	2.2
576	-0.2	-0.8	-2.68271	-2.4	-4	4	1.6	-0.570872	-2.4	-4	3.8	2.5	0.799731	1.2	-2.6	-1	-4	-2.24566	-4	-4	3.6	1.9	2.02913	1.9	0.2	4	2.5	2.90941	2.5	1	4.8	4.4	4.21722	4.4	1.6	4.2	3.9	3.74706	3.9	2.8	1.6	4.4	4.4	4.2	3.8	3.9	3.74706	3.9	2.8
577	0	0	-3.01942	-2.4	-4	3.6	-0.2	-2.2512	-2.6	-4	4.4	3.5	3.1697	3.1	-2.4	-1.6	-3.8	-3.04941	-3.8	-3.8	3.2	1.6	2.15257	1.6	0	4	2.5	1.86941	2.5	1	4.8	4.5	4.38824	4.5	2	4.2	3.5	3.59167	3.5	2	2	4.5	4.5	4.2	4.2	3.5	3.59167	3.5	2
578	0	-0.8	-2.47203	-1.6	-3.2	2.6	-0.7	-2.24553	-1.5	-4	4.6	3.5	4.04273	3.5	-2.2	-1.2	-3.4	-2.01268	-3.4	-3.4	4	2	2.78422	2	0	3.8	2.4	2.10873	2.4	1	5	5	5	5	2.4	5	5	5	5	2	2.4	5	5	5	5	5	5	5	2
579	-0.2	0	-2.03467	-2.4	-4	3	-0.3	-2.05231	-1.7	-3.6	5	5	5	5	-1.2	-1	-4	-2.54353	-4	-4	3.8	2.2	2.2928	2.2	0.6	3.6	2.3	2.16824	2.3	1	4.8	4.4	4.42333	4.4	1.2	4.8	4.5	4.21529	4.5	1.4	1.2	4.4	4.4	4.8	4.8	4.5	4.21529	4.5	1.4
580	0	0	-2.56598	-1.8	-3.6	3.4	0.8	0.0648337	-1.4	-3.4	4.2	3.5	2.70085	2	-3.2	-1.2	-4	-2.76694	-4	-4	4	2	2.60778	2	0	4	2.5	2.68824	2.5	1	4.8	4.4	4.55789	4.4	1.2	4.8	4.5	4.59503	4.5	2.6	1.2	4.4	4.4	4.8	4.8	4.5	4.59503	4.5	2.6
581	-0.2	-0.8	-2.43693	-2.4	-4	3.8	0.4	0.218926	-2	-3	4.2	3.8	3.66588	3.8	-0.6	-1	-3.8	-2.02494	-3.8	-3.8	4	2.7	2.85579	2.7	1.4	4	2.5	2.20824	2.5	1	4.8	4.5	4.52857	4.5	2	4.6	4.2	4.23155	4.2	3.2	2	4.5	4.5	4.6	4.6	4.2	4.23155	4.2	3.2
582	0	0	-2.67662	-2.4	-4	4	0.9	-0.51607	-2.3	-3.8	5	5	5	5	-1.2	-1	-4	-2.14588	-4	-4	3.8	2.3	2.99843	2.3	0.8	4	2.6	2.27059	2.6	1.2	3.8	3.4	3.602	3.4	1	4.4	4	4.03813	4	2.4	1	3.4	3.4	4.4	4.4	4	4.03813	4	2.4
583	-0.6	-2	-2.37387	-2.8	-4	4	1.1	0.408733	-1.3	-3.4	4.2	2.1	1.33555	0.7	-3	-1	-4	-2.56094	-4	-4	4	2	2.42242	2	0	4	2.6	2.81529	2.6	1.2	4.6	4.3	4.27619	4.3	0.8	5	5	5	5	4.6	0.8	4.3	4.3	5	5	5	5	5	4.6
584	-0.2	0	-1.93391	-2	-3.2	2.6	0.9	0.575074	-0.6	-3	4.6	4.6	4.44583	3.9	-2	-1.2	-3.8	-2.04835	-3.8	-3.8	3.6	1.9	2.52183	1.9	0.2	4	2.5	2.50941	2.5	1	4.6	3.8	4.36	3.8	0.8	4.4	4.1	4	4.1	3	0.8	3.8	3.8	4.4	3.8	4.1	4	4.1	3
585	-0.2	-0.8	-1.88849	-2.4	-4	3.6	1.5	0.355652	-0.9	-3.8	4.4	2	0.998824	-0.4	-1	-1.2	-4	-2.88588	-4	-4	4	2	2.51515	2	0	4	2.5	3.10353	2.5	1	4.6	4.4	4.22941	4.4	2.6	4.6	4.1	4.2	4.1	2.2	2.6	4.4	4.4	4.6	4.6	4.1	4.2	4.1	2.2
586	0	0	-2.48675	-1.9	-3.8	3.6	1.6	0.578875	-1.9	-3.4	4.4	3.8	3.67294	3.8	-0.4	-1	-4	-2.35396	-4	-4	4	2	2.72505	2	0	4	2.5	2.54588	2.5	1	4.6	3.8	3.96703	3.8	0.6	4.8	4.6	4.44	4.6	3.6	0.6	3.8	3.8	4.8	4.8	4.6	4.44	4.6	3.6
587	-0.4	-1.6	-2.5445	-2.7	-3.8	3.4	2	0.388858	-0.8	-3.6	5	5	5	5	-3	-1	-3.8	-2.24047	-3.8	-3.8	4	2	2.28024	2	0	4	2.7	2.79002	2.7	1.4	4	3.2	3.74493	3.2	0.6	4.8	4.5	4.65	4.5	1.8	0.6	3.2	3.2	4.8	4.8	4.5	4.65	4.5	1.8
588	0	0	-2.46465	-1.8	-3.6	2.6	-0.9	-0.800434	-1.7	-3.8	3.6	1.5	1.50069	0.7	-3.4	-1	-3.8	-2.58784	-3.8	-3.8	4	2	2.79311	2	0	4	2.5	2.48588	2.5	1	4.4	3.8	3.76303	3.8	2.2	5	5	5	5	2.2	2.2	3.8	3.8	5	5	5	5	5	2.2
589	0	0	-2.52446	-1.9	-3.8	4	1.2	-0.403768	-1.8	-3.2	3.4	2.4	2.77824	2	-1.4	-1	-4	-2.91647	-4	-4	3.6	2.1	2.36795	2.1	0.6	4	2.5	3.27028	2.5	1	4.6	4	4.34706	4	1.2	4.4	4	3.97108	4	3	1.2	4	4	4.4	4.4	4	3.97108	4	3
590	-0.2	-1.6	-1.89808	-2.4	-4	3	-0.1	0.0863871	-0.9	-2.4	4.4	2.1	1.44039	0.5	-3.8	-1	-4	-2.5	-4	-4	4	2.1	2.80366	2.1	0.2	4	2.5	2.12588	2.5	1	4.8	4.4	4.72	4.4	1.4	3.4	2.6	2.43933	2.6	1	1.4	4.4	4.4	3.4	3.4	2.6	2.43933	2.6	1
591	-0.4	-0.8	-2.04227	-2.8	-4	3.8	0.3	-1.18404	-1.8	-3.2	4.6	4.6	4.11748	3	-1.4	-1.2	-3.6	-2.84824	-3.6	-3.6	3.8	2	2.41209	2	0.2	3.8	2.5	2.39653	2.5	1.2	5	5	5	5	3.4	4.4	3.9	3.58096	3.9	1.6	3.4	5	5	4.4	4.4	3.9	3.58096	3.9	1.6
592	0	0	-1.56991	-1.9	-3.8	3.2	1.3	0.590856	-1	-3.6	4.6	3.9	2.87205	2.4	-3	-1	-3.8	-2.37285	-3.8	-3.8	4	2.1	2.19783	2.1	0.2	4	2.5	2.3019	2.5	1	5	5	5	5	1.6	5	5	5	5	3.2	1.6	5	5	5	5	5	5	5	3.2
593	0	0	-2.48043	-2.3	-3.8	3.6	1.5	-0.27031	-1.5	-3.8	4	2.8	2.82118	2.8	-3	-1	-4	-2.13529	-4	-4	4	2	1.94403	2	0	4	2.5	2.29176	2.5	1	4.2	3.2	3.25318	3.2	2.2	3.8	3.6	3.60476	3.6	1.2	2.2	3.2	3.2	3.8	3.6	3.6	3.60476	3.6	1.2
594	-0.2	-1.6	-2.16927	-2.2	-3.6	3.2	0.6	0.371876	-0.8	-3.2	4.4	4.4	4.3018	3.8	-3.4	-1	-3.8	-2.00857	-3.8	-3.8	4	2.2	2.67837	2.2	0.4	4	2.6	2.82996	2.6	1.2	4.2	3.5	3.93182	3.5	1.2	4.8	4.5	4.56	4.5	2.8	1.2	3.5	3.5	4.8	4.8	4.5	4.56	4.5	2.8
595	-0.2	0	-2.28756	-2.8	-4	4	2.5	1.12881	-0.6	-2.2	4.4	3.7	3.69059	3	-1.8	-1	-3.8	-2.77647	-3.8	-3.8	4	2.1	2.46976	2.1	0.2	3.8	2.4	2.20052	2.4	1	4.8	4.5	4.35	4.5	2.8	4.6	4.4	4.37778	4.4	1.8	2.8	4.5	4.5	4.6	4.6	4.4	4.37778	4.4	1.8
596	0	0	-3.0688	-2	-4	4	0.5	1.04109	-1.1	-3	4.6	3.9	3.79231	3.9	-3.6	-1.2	-4	-2.28118	-4	-4	4	2.3	2.72791	2.3	0.6	4	2.5	2.46471	2.5	1	4	3	3.57514	3	0.2	5	5	5	5	2.6	0.2	3	3	5	5	5	5	5	2.6
597	0	0	-2.93742	-2.4	-4	2.4	0.2	-0.375886	-1.2	-3.2	4.8	4.2	4.3	4.2	0.2	-1.2	-3.8	-2.33529	-3.8	-3.8	3.6	1.8	2.215	1.8	0	4	2.6	2.75886	2.6	1.2	4.6	3.9	4.28889	3.9	2.4	4.4	4	4.16263	4	3	2.4	3.9	3.9	4.4	4.4	4	4.16263	4	3
598	-0.2	-0.8	-3.01125	-2.4	-4	2.6	-0.1	-0.950749	-2.3	-3.6	4.2	2.7	2.3791	1.1	-3.4	-1	-4	-2.01412	-4	-4	3.8	2.4	2.99475	2.4	1	4	2.5	2.23412	2.5	1	4	3.4	3.02594	3.4	1.2	4.8	4.5	4.46941	4.5	3	1.2	3.4	3.4	4.8	4.8	4.5	4.46941	4.5	3
599	-0.2	-0.8	-2.48316	-2.8	-4	3.8	2.4	1.64166	0.2	-3.4	4.4	3.2	2.99486	2.6	0	-1	-4	-2.38613	-4	-4	3.8	1.9	2.15743	1.9	0	4	2.5	2.48353	2.5	1	4.2	3.2	3.70581	3.2	1.2	4.8	4.5	4.50143	4.5	3.2	1.2	3.2	3.2	4.8	4.8	4.5	4.50143	4.5	3.2
600	0	0	-2.95946	-2.4	-4	3.8	0.1	-1.01139	-2.9	-3.6	4.4	3.8	3.55412	3.8	-3.6	-1	-4	-2.45778	-4	-4	4	2	2.10334	2	0	4	2.5	3.04	2.5	1	4.6	3.9	4.36792	3.9	2.2	5	5	5	5	2.6	2.2	3.9	3.9	5	5	5	5	5	2.6
601	-0.2	-0.8	-2.52344	-2.4	-4	3.6	1.4	1.13939	-0.8	-3.6	4.6	4	3.7808	3.4	-1.6	-1.2	-4	-2.36471	-4	-4	4	2.1	2.60211	2.1	0.2	4	2.5	2.09529	2.5	1	4.4	3.7	4.36107	3.7	1.6	4.6	4.4	4.22302	4.4	2	1.6	3.7	3.7	4.6	4.6	4.4	4.22302	4.4	2
602	0	0	-2.59451	-2.3	-3.8	3.8	0.8	-0.0209799	-1.3	-2.2	4.6	4.1	4.07647	3.6	-2.8	-1	-4	-2.56	-4	-4	4	2.2	3.01437	2.2	0.4	4	2.5	2.59208	2.5	1	5	5	5	5	2.2	4.8	4.8	4.8	4.8	4	2.2	5	5	4.8	4	4.8	4.8	4.8	4
603	-0.4	-1.6	-2.66957	-2.8	-4	3.6	0	-0.741775	-2.3	-3.6	4.2	3.1	2.59538	2.5	-1.2	-1.2	-3.8	-2.35647	-3.8	-3.8	4	2	2.41607	2	0	4	2.5	2.69529	2.5	1	4.6	3.8	4.01477	3.8	0.4	4.8	4.5	4.7	4.5	2.4	0.4	3.8	3.8	4.8	4.8	4.5	4.7	4.5	2.4
604	0	0	-2.73099	-2.4	-4	3.2	1.5	0.752659	0	-1.8	2.2	0.6	0.635406	-0.2	-3.4	-1	-3.8	-2.37882	-3.8	-3.8	3.8	1.9	2.45138	1.9	0	4	2.5	2.56	2.5	1	3.8	3.4	3.2087	3.4	1.6	3.8	3	2.54037	3	2.2	1.6	3.4	3.4	3.8	3.8	3	2.54037	3	2.2
605	-0.2	-1.6	-1.98821	-2.4	-4	3.2	-0.3	-1.58494	-2.5	-3.8	5	5	5	5	-3.2	-1	-4	-1.87412	-4	-4	4	2	2.91342	2	0	4	2.5	2.42235	2.5	1	4.8	4.4	4.625	4.4	2	4.6	4.2	4.29932	4.2	1.8	2	4.4	4.4	4.6	4.6	4.2	4.29932	4.2	1.8
606	-0.2	0	-2.68308	-2.2	-3.6	3.2	0.5	-0.820095	-1.1	-3.8	4.4	3.7	3.69752	3.1	-1.4	-1	-3.6	-2.5305	-3.6	-3.6	3.8	1.9	2.81721	1.9	0	4	2.6	3.14706	2.6	1.2	4.8	4.6	4.40935	4.6	1.6	4.8	4.6	4.48	4.6	2.6	1.6	4.6	4.6	4.8	4.8	4.6	4.48	4.6	2.6
607	0	0	-2.64358	-1.9	-3.8	3.6	0.7	0.214701	-1.9	-3	4.4	3	2.74538	3	-3.4	-1	-3.8	-2.15882	-3.8	-3.8	3.6	1.8	2.83763	1.8	0	4	2.5	2.6514	2.5	1	4	3.6	3.95789	3.6	1.6	4.4	4.1	4.01818	4.1	2.2	1.6	3.6	3.6	4.4	4.4	4.1	4.01818	4.1	2.2
608	0	0	-2.68177	-2.8	-4	3.4	0.9	-0.863009	-1.7	-3.2	3.2	3	2.60824	2.2	-3.6	-1	-4	-2.55294	-4	-4	4	2.2	3.20423	2.2	0.4	4	2.5	2.12708	2.5	1	5	5	5	5	0.2	5	5	5	5	2.8	0.2	5	5	5	5	5	5	5	2.8
609	-0.2	-0.8	-2.33896	-2.4	-4	3.6	0.8	0.1166	-1.5	-3.4	4.6	3.5	3.22787	2.7	-1.8	-1	-4	-2.91529	-4	-4	3.6	1.9	2.31892	1.9	0.2	3.6	2.3	2.62047	2.3	1	4.6	4.3	4.6	4.3	1.2	4.8	4.5	4.37436	4.5	3.6	1.2	4.3	4.3	4.8	4.8	4.5	4.37436	4.5	3.6
610	0	0	-2.23021	-2	-4	3.8	2.2	-0.55232	-1.7	-4	3.6	2.7	2.74588	2.7	-0.6	-1	-3.8	-2.15294	-3.8	-3.8	3.8	2.1	2.78539	2.1	0.4	4	2.5	2.35294	2.5	1	3.6	2.9	3.32863	2.9	2	4.4	4	4.02074	4	1.2	2	2.9	2.9	4.4	4.4	4	4.02074	4	1.2
611	0	0	-2.71712	-2	-4	2.8	1.7	0.137755	-1.2	-3.4	4.2	3.8	3.63059	3.8	-1.4	-1	-4	-2.63973	-4	-4	4	2.1	2.68686	2.1	0.2	4	2.5	2.19176	2.5	1	4.8	4.5	4.32222	4.5	2.2	4.8	4.6	4.54545	4.6	2	2.2	4.5	4.5	4.8	4.8	4.6	4.54545	4.6	2
612	0	0	-2.31669	-2.4	-4	3.6	2	-0.881091	-1.7	-3.8	4.4	4.4	4.37647	4	-2.8	-1	-4	-2.86353	-4	-4	4	2	2.72444	2	0	4	2.6	2.33647	2.6	1.2	3.4	2.9	3.32021	2.9	2.4	4.8	4.7	4.68824	4.7	1.6	2.4	2.9	2.9	4.8	4.8	4.7	4.68824	4.7	1.6
613	-0.4	-1.6	-2.84132	-2.8	-4	3.4	0.6	-0.365203	-1.8	-3.8	4.6	3.9	3.47059	3.9	-0.4	-1	-4	-2.07765	-4	-4	4	2.1	2.70698	2.1	0.2	4	2.5	2.46588	2.5	1	4.2	3.8	3.82535	3.8	1.4	5	5	5	5	3.4	1.4	3.8	3.8	5	5	5	5	5	3.4
614	-0.8	-1.8	-1.47924	-2.6	-3.4	2.4	1.3	0.056537	-1	-4	4.8	4	3.56646	3.2	-1	-1.4	-4	-2.40825	-4	-4	3.6	2.1	2.53631	2.1	0.6	3.6	2.3	2.07201	2.3	1	4.6	3.9	4.35714	3.9	2.2	4.6	4.5	4.5	4.5	2.4	2.2	3.9	3.9	4.6	4.6	4.5	4.5	4.5	2.4
615	-0.2	-0.8	-2.494	-2.3	-3.8	3.6	1.5	0.134254	-1.6	-3.8	4.4	4.1	4.392	4.1	-1.6	-1.2	-3.8	-2.56941	-3.8	-3.8	3.8	2.1	2.52059	2.1	0.4	3.8	2.4	3.00713	2.4	1	3.6	2.6	3.05476	2.6	0.8	4.8	4.5	4.5875	4.5	2.8	0.8	2.6	2.6	4.8	4.8	4.5	4.5875	4.5	2.8
616	0	0	-2.23924	-2	-4	2.6	0.5	0.940682	-0.3	-3	4.8	4	3.89704	3.2	-2	-1.4	-4	-2.16745	-4	-4	4	2	3.33759	2	0	3.8	2.4	2.72118	2.4	1	5	5	5	5	1.2	4.8	4.5	4.43152	4.5	2.2	1.2	5	5	4.8	4.8	4.5	4.43152	4.5	2.2
617	0	-0.8	-2.04155	-2.4	-4	3.2	0.5	-1.04458	-1.6	-3.6	4.8	4.8	4.31325	4	0.2	-1	-4	-3.14	-4	-4	3.8	1.9	2.65813	1.9	0	4	2.5	2.93529	2.5	1	5	5	5	5	1.4	5	5	5	5	4.6	1.4	5	5	5	5	5	5	5	4.6
618	-0.6	-0.8	-2.97565	-2.3	-3.8	3.6	0.2	0.278671	-0.5	-3.2	3.8	2.1	1.59544	2.1	-1.2	-1	-4	-2.55765	-4	-4	4	2.1	2.54447	2.1	0.2	3.4	2.2	1.85424	2.2	1	4	2.7	3.02102	2.7	1.4	4.8	4.5	4.544	4.5	3	1.4	2.7	2.7	4.8	4.8	4.5	4.544	4.5	3
619	-0.2	0	-2.16377	-2.2	-3.6	3.2	2.9	1.98351	0.1	-3	4	1.2	0.258796	-0.2	-1.6	-1	-4	-2.66824	-4	-4	4	2	2.54811	2	0	4	2.5	2.61529	2.5	1	4.4	4.2	4.4	4.2	0.8	4.8	4.5	4.76667	4.5	2.8	0.8	4.2	4.2	4.8	4.8	4.5	4.76667	4.5	2.8
620	0	0	-2.60131	-1.8	-3.6	3.6	1	0.207408	-1.2	-3.2	4.2	3.7	3.60261	3.7	-1.2	-1	-4	-2.68588	-4	-4	4	2.1	2.826	2.1	0.2	4	2.5	3.03529	2.5	1	4	3.2	2.93967	3.2	1.2	4.2	3.9	3.67368	3.9	3	1.2	3.2	3.2	4.2	4.2	3.9	3.67368	3.9	3
621	-0.2	-0.8	-2.70111	-2.4	-4	3.2	1.3	1.09846	-0.8	-3.4	4.6	4.1	3.82548	3.6	1	-1	-4	-1.82353	-4	-4	3.8	1.9	2.63468	1.9	0	4	2.5	2.99059	2.5	1	3.8	3.4	3.62593	3.4	2.2	4.6	4.2	4.22994	4.2	2.2	2.2	3.4	3.4	4.6	4.6	4.2	4.22994	4.2	2.2
622	0	0	-2.44201	-2.4	-4	3.6	1.6	1.30735	-0.8	-3.6	4.4	3.8	2.86436	2.4	-2	-1.2	-4	-2.63142	-4	-4	4	2.2	2.73684	2.2	0.4	4	2.5	2.62588	2.5	1	4	3.4	3.40001	3.4	1.2	4	3.7	3.95093	3.7	2	1.2	3.4	3.4	4	4	3.7	3.95093	3.7	2
623	-0.4	-1.4	-2.49407	-3	-3.8	1.6	-0.7	-1.48281	-1.5	-3.6	4.6	3.9	3.2175	3.9	0.4	-1.6	-4	-3.12566	-4	-4	4	2.1	2.69166	2.1	0.2	4	2.5	3.01901	2.5	1	3.8	2.9	3.24622	2.9	0	4.8	4.5	4.78505	4.5	2.4	0	2.9	2.9	4.8	4.8	4.5	4.78505	4.5	2.4
624	0	0	-2.43434	-1.8	-3.6	3	1.2	-0.187419	-0.3	-3.6	5	5	5	5	0.2	-1	-4	-2.37882	-4	-4	3.8	1.9	2.24685	1.9	0	4	2.5	2.41581	2.5	1	4.6	3.8	3.95128	3.8	1.4	4.4	4.3	4.39701	4.3	2	1.4	3.8	3.8	4.4	4.4	4.3	4.39701	4.3	2
625	0	0	-2.56174	-2	-4	2.2	0.3	0.879261	-1.5	-3.2	4.8	4.8	4.14588	4	-2.2	-1	-4	-2.46824	-4	-4	3.8	2.1	2.11665	2.1	0.4	4	2.5	2.9281	2.5	1	4.2	3.7	3.79831	3.7	1.4	4.8	4.5	4.76588	4.5	1.8	1.4	3.7	3.7	4.8	4.8	4.5	4.76588	4.5	1.8
626	0	0	-2.34187	-2	-4	3.6	0.7	-0.246055	-0.9	-3.8	4.2	3.4	3.07004	2.9	-0.4	-1	-4	-2.85529	-4	-4	3.8	1.9	2.03461	1.9	0	4	2.5	2.31166	2.5	1	4.4	4.3	4.3	4.3	3.2	4.8	4.5	4.56744	4.5	2.8	3.2	4.3	4.3	4.8	4.8	4.5	4.56744	4.5	2.8
627	0	0	-2.12172	-2.4	-4	3.4	2	0.917506	-0.1	-3.6	5	5	5	5	-0.4	-1	-4	-2.92235	-4	-4	4	2	2.29379	2	0	4	2.7	2.61412	2.7	1.4	4.6	3.9	3.80443	3.9	0.2	4.6	4	3.98366	4	2.6	0.2	3.9	3.9	4.6	4.6	4	3.98366	4	2.6
628	-0.2	-0.8	-2.9887	-2.6	-3.8	1.4	-0.9	-1.76299	-3	-3.6	5	5	5	5	-3	-1.2	-4	-2.84503	-4	-4	4	2.2	2.2207	2.2	0.4	4	2.6	2.32246	2.6	1.2	4	3.8	3.75667	3.8	1.6	4.6	4.2	4.56706	4.2	1.6	1.6	3.8	3.8	4.6	4.6	4.2	4.56706	4.2	1.6
629	-0.2	-0.8	-1.9902	-2.7	-3.8	3.2	1.4	0.419173	-0.9	-3.4	4.6	4.2	3.85333	3.8	-2.4	-1.4	-4	-3.09187	-4	-4	3.8	2	2.31028	2	0.2	4	2.5	2.53294	2.5	1	5	5	5	5	4.4	4.6	4.4	4.24286	4.4	2.2	4.4	5	5	4.6	4.6	4.4	4.24286	4.4	2.2
630	0	0	-2.61212	-2.4	-4	2.2	-0.4	-0.844549	-1.5	-2.6	4.6	3.6	3.81176	3.6	1	-1.2	-4	-2.70217	-4	-4	3.8	2.1	2.62624	2.1	0.4	4	2.5	2.88941	2.5	1	4.2	3.3	3.27833	3.3	0.8	5	5	5	5	3.2	0.8	3.3	3.3	5	5	5	5	5	3.2
631	0	0	-2.17868	-2	-4	2.4	-0.2	-1.04678	-2.5	-3.8	4.4	3	2.2241	1.6	-3.2	-1	-3.6	-2.72912	-3.6	-3.6	3.6	1.9	1.92818	1.9	0.2	3.8	2.5	2.27428	2.5	1.2	5	5	5	5	2.2	4.8	4.5	4.59259	4.5	3	2.2	5	5	4.8	4.8	4.5	4.59259	4.5	3
632	0	0	-2.01295	-1.7	-3.4	3.4	0.2	-0.164095	-1.8	-3	4.2	3.5	2.83882	2.9	0.6	-1	-4	-2.26835	-4	-4	4	2.1	2.66073	2.1	0.2	4	2.5	2.51647	2.5	1	4.2	4.1	4.2	4.1	1.2	5	5	5	5	2.6	1.2	4.1	4.1	5	5	5	5	5	2.6
633	-0.6	-1.6	-2.37293	-2.8	-4	4	1.9	1.33542	-0.5	-3.4	5	5	5	5	-0.6	-1.2	-4	-2.88824	-4	-4	4	2	1.97458	2	0	3.8	2.6	2.14025	2.6	1.4	4.8	4.5	4.41987	4.5	1.2	4.8	4.6	4.43684	4.6	3	1.2	4.5	4.5	4.8	4.8	4.6	4.43684	4.6	3
634	-0.2	-0.2	-1.96414	-1.7	-3.2	3.2	1.8	-0.45433	-1.4	-3.8	3	2.8	2.44693	2.1	-3.2	-1.2	-4	-2.5815	-4	-4	3.8	1.9	2.66143	1.9	0	4	2.5	3.15032	2.5	1	4	3.1	3.68593	3.1	1.4	4.8	4.5	4.65294	4.5	2	1.4	3.1	3.1	4.8	4.8	4.5	4.65294	4.5	2
635	0	0	-2.83799	-2	-4	3.8	1.6	0.660618	-0.5	-2.2	4.8	4.2	4.48706	4.2	-3	-1	-4	-2.29176	-4	-4	4	2	2.72661	2	0	4	2.5	2.24235	2.5	1	4.4	3.2	4.12215	3.2	1.2	4.4	4.3	4.37778	4.3	1.8	1.2	3.2	3.2	4.4	4.4	4.3	4.37778	4.3	1.8
636	-0.4	-1.6	-2.36155	-2.7	-3.8	3.6	1.4	-0.000388883	-1.3	-2.4	3.8	1.8	0.388695	-1	-3.6	-1	-3.8	-2.68003	-3.8	-3.8	3.6	1.8	1.87554	1.8	0	3.8	2.6	2.91412	2.6	1.4	4.8	4.4	4.45556	4.4	1	4.4	4.3	4.32174	4.3	2.8	1	4.4	4.4	4.4	4.4	4.3	4.32174	4.3	2.8
637	0	0	-2.79567	-2.4	-4	3.2	0.4	-1.71013	-1.9	-3.8	4.6	4.2	4.39518	4.2	0.6	-1	-4	-2.85529	-4	-4	4	2.1	2.66478	2.1	0.2	4	2.5	2.65863	2.5	1	4.6	3.8	4.09743	3.8	2	4.4	4.1	4.08118	4.1	2.4	2	3.8	3.8	4.4	4.4	4.1	4.08118	4.1	2.4
638	-0.2	-0.8	-2.41978	-2.8	-4	3.6	0.7	-0.600998	-1.5	-3.6	4.6	4.1	4.33647	4.1	-2.8	-1	-4	-2.57412	-4	-4	4	2	2.40519	2	0	3.8	2.4	1.85176	2.4	1	4.8	4.5	4.37143	4.5	3	4.2	3.5	3.38506	3.5	2	3	4.5	4.5	4.2	4.2	3.5	3.38506	3.5	2
639	0	0	-2.74585	-2.7	-3.8	4	1.6	1.12733	0	-2.4	4.2	2.2	1.9948	1.6	-1.4	-1	-3.8	-2.32941	-3.8	-3.8	3.8	2	2.82823	2	0.2	4	2.6	2.70496	2.6	1.2	4.6	4.1	4.20551	4.1	2.8	4	3.5	3.81332	3.5	1.4	2.8	4.1	4.1	4	4	3.5	3.81332	3.5	1.4
640	-0.2	-0.8	-2.60287	-2.8	-4	3	0.7	1.15182	-0.1	-2.6	4	4	2.53717	1.8	-2.4	-1	-3.8	-2.50471	-3.8	-3.8	3.4	2	2.26458	2	0.6	4	2.5	2.18706	2.5	1	4.4	3.9	4.307	3.9	2.2	4.8	4.5	4.68706	4.5	2.2	2.2	3.9	3.9	4.8	4.8	4.5	4.68706	4.5	2.2
641	0	0	-2.47045	-2.3	-3.8	2.4	0.6	-0.32275	-1.6	-3.8	4.2	2.8	2.44336	2.8	-2	-1	-3.8	-1.8483	-3.8	-3.8	4	2	2.66972	2	0	4	2.5	2.37529	2.5	1	4.4	3.7	4.025	3.7	1.6	4.6	4.4	4.48537	4.4	1.6	1.6	3.7	3.7	4.6	4.6	4.4	4.48537	4.4	1.6
642	0	0	-2.40807	-2	-4	3.6	1	-0.234675	-1.7	-3.2	4.8	4.1	4.30353	4.1	-1.8	-1	-4	-2.33059	-4	-4	4	2	2.25637	2	0	4	2.5	2.78941	2.5	1	5	5	5	5	3.4	5	5	5	5	2.4	3.4	5	5	5	5	5	5	5	2.4
643	0	0	-2.22182	-1.9	-3.8	2.2	0.8	0.00310712	-1.5	-3.8	3.2	1.8	1.39629	1.2	-2.6	-1	-4	-2.15627	-4	-4	4	2.1	2.86329	2.1	0.2	3.8	2.4	2.38784	2.4	1	4.4	4	3.94756	4	1.6	4.6	4.1	4.30292	4.1	1.4	1.6	4	4	4.6	4.6	4.1	4.30292	4.1	1.4
644	0	-0.6	-2.23927	-2.4	-4	3.8	1.7	0.0199896	-0.7	-3.6	5	5	5	5	0.8	-1	-4	-2.57529	-4	-4	3.8	1.9	2.36377	1.9	0	4	2.5	2.04471	2.5	1	5	5	5	5	1.8	5	5	5	5	4	1.8	5	5	5	5	5	5	5	4
645	-0.2	0	-1.9548	-2.2	-3.8	3.8	2.4	1.67097	-1.4	-3.8	3.6	2.5	2.26926	1.1	-1	-1	-4	-2.5387	-4	-4	3.6	1.9	2.54916	1.9	0.2	3.8	2.4	2.43294	2.4	1	4.6	4.1	4.3101	4.1	1.2	4	3.8	3.67857	3.8	3.6	1.2	4.1	4.1	4	3.6	3.8	3.67857	3.8	3.6
646	0	0	-2.73379	-2.4	-4	3.2	0	-0.612691	-2.1	-2.8	4.8	4	3.38182	3.2	-1.4	-1	-4	-2.27529	-4	-4	3.8	1.9	2.07426	1.9	0	4	2.5	2.33882	2.5	1	5	5	5	5	2.2	4.4	3.7	3.51349	3.7	1.8	2.2	5	5	4.4	4.4	3.7	3.51349	3.7	1.8
647	-0.2	-0.6	-2.43617	-2.2	-3.8	3.2	2.2	-0.171957	-0.7	-3.6	4	3	2.41529	2.7	-1.2	-1	-3.8	-3.02459	-3.8	-3.8	4	2.2	3.06095	2.2	0.4	4	2.5	1.95529	2.5	1	5	5	5	5	2.2	5	5	5	5	2.2	2.2	5	5	5	5	5	5	5	2.2
648	-0.2	-0.8	-2.6651	-2.4	-4	3.6	1.6	0.118344	-1.5	-3.4	3	3	2.95882	2.5	-1.4	-1	-3.6	-2.61233	-3.6	-3.6	3.8	2	1.99353	2	0.2	4	2.5	2.36824	2.5	1	3.8	3	3.40313	3	0.2	4	3.4	3.59832	3.4	2	0.2	3	3	4	4	3.4	3.59832	3.4	2
649	0	0	-1.77459	-2.4	-4	3	1.5	0.907432	-1.3	-4	4	3.1	1.50706	0.9	-2.8	-1	-3.4	-2.38163	-3.4	-3.4	3.8	2	1.89228	2	0.2	4	2.5	2.86706	2.5	1	4.8	4.7	4.68121	4.7	3	4	3.7	3.56154	3.7	2.2	3	4.7	4.7	4	4	3.7	3.56154	3.7	2.2
650	0	-0.8	-2.65548	-2	-4	3.6	1.9	0.728011	-1.3	-2.8	4.6	3.2	2.6784	1.8	-3.6	-1	-4	-2.82118	-4	-4	4	2.1	2.54467	2.1	0.2	4	2.5	2.27882	2.5	1	4.6	3.9	4.24839	3.9	1	4.4	3.5	3.56455	3.5	1.2	1	3.9	3.9	4.4	4.4	3.5	3.56455	3.5	1.2
651	-0.6	-0.8	-2.26279	-3	-3.8	3	1	0.284811	-1.2	-3.8	4.6	3.8	3.68	3.8	0.8	-1	-4	-2.10118	-4	-4	3.6	2.3	2.60455	2.3	1	4	2.5	2.61176	2.5	1	4.8	4.7	4.60588	4.7	2.4	5	5	5	5	2.8	2.4	4.7	4.7	5	5	5	5	5	2.8
652	0	0	-2.34933	-1.9	-3.8	4	3.4	1.55969	0.2	-3.6	4.8	4.8	4.34471	4	-1.8	-1.2	-4	-2.63647	-4	-4	4	2.1	2.37308	2.1	0.2	4	2.5	2.57166	2.5	1	4.8	4.5	4.44471	4.5	0.6	5	5	5	5	3.2	0.6	4.5	4.5	5	5	5	5	5	3.2
653	0	0	-2.43601	-2.2	-3.8	2.2	-0.8	-1.31574	-2.9	-3.4	4.6	4.6	4.56533	3.9	-0.6	-1	-3.4	-1.69032	-3.4	-3.4	4	2	2.70958	2	0	3.8	2.4	2.31412	2.4	1	4.4	3.4	3.58716	3.4	2.4	3.8	3	2.99357	3	2.2	2.4	3.4	3.4	3.8	3.8	3	2.99357	3	2.2
654	0	0	-2.5436	-2.4	-4	3.6	1.5	1.02997	-1.9	-3.2	5	5	5	5	-0.2	-1.4	-3.8	-2.77615	-3.8	-3.8	3.2	1.9	2.05445	1.9	0.6	3.6	2.3	2.36235	2.3	1	4.4	4.1	4.06235	4.1	2.6	4.4	4.4	4.4	4.4	3.4	2.6	4.1	4.1	4.4	4	4.4	4.4	4.4	3.4
655	0	-0.8	-2.29959	-1.6	-3.6	4	0.4	0.553141	-1.9	-3.2	4.4	3.2	2.79977	2.5	-2.4	-1	-4	-2.58118	-4	-4	3.8	2	2.47956	2	0.2	4	2.7	2.6732	2.7	1.4	3.8	3.2	3.06606	3.2	1.8	4.8	4.7	4.79259	4.7	3	1.8	3.2	3.2	4.8	4.8	4.7	4.79259	4.7	3
656	-0.2	0	-2.61174	-2.3	-3.8	3.2	1.4	0.92984	-0.5	-3	4	2.7	2.15067	2.7	-3.4	-1	-4	-2.54235	-4	-4	3.6	1.8	2.65228	1.8	0	4	2.5	1.83059	2.5	1	4.6	3.8	4.52662	3.8	0.2	4.4	4	4.21272	4	2.4	0.2	3.8	3.8	4.4	4.4	4	4.21272	4	2.4
657	0	0	-2.8986	-2	-4	2.8	2.3	0.440675	-0.4	-3.6	4.2	3.2	2.81824	2.2	-1.4	-1.2	-3.8	-2.30082	-3.8	-3.8	3.8	2.1	2.26453	2.1	0.4	4	2.5	2.49412	2.5	1	4	3.4	3.57324	3.4	1.2	4.6	4.2	4.11364	4.2	1.8	1.2	3.4	3.4	4.6	4.6	4.2	4.11364	4.2	1.8
658	0	0	-2.11416	-2	-4	3.6	2.9	-0.224941	-0.2	-4	4.6	3	2.35932	1.4	-0.4	-1	-4	-2.84706	-4	-4	4	2.1	2.51735	2.1	0.2	4	2.6	2.79765	2.6	1.2	4.6	3.9	4.34	3.9	0.2	4.6	4	4.16071	4	2	0.2	3.9	3.9	4.6	4.6	4	4.16071	4	2
659	0	0	-1.98956	-2	-4	3.8	0.9	-0.129491	-2.1	-3.6	4.8	4.2	4.32941	4.2	0.6	-1	-4	-2.67765	-4	-4	3.8	1.9	2.57843	1.9	0	4	2.5	2.71647	2.5	1	4.4	3.4	3.74073	3.4	1.6	4.6	4.5	4.41575	4.5	2	1.6	3.4	3.4	4.6	4.6	4.5	4.41575	4.5	2
660	0	0	-2.22576	-1.8	-3.6	3.8	2.3	1.66947	0	-3.8	4.4	3	2.53857	1.6	-1.2	-1.2	-3.8	-2.51647	-3.8	-3.8	3.6	2	2.31431	2	0.4	3.6	2.3	2.36171	2.3	1	4	2.7	3.08671	2.7	0.8	4.2	3.8	4.1	3.8	1.6	0.8	2.7	2.7	4.2	4.2	3.8	4.1	3.8	1.6
661	-0.8	-0.8	-2.71067	-2.4	-4	3.4	0.8	0.505042	-0.8	-3.4	4.4	2.8	2.36789	0.4	-2.2	-1	-3.8	-2.69511	-3.8	-3.8	4	2.2	2.98286	2.2	0.4	4	2.5	2.05059	2.5	1	4.6	4.2	3.91133	4.2	1.8	4.4	4	4.27811	4	1.8	1.8	4.2	4.2	4.4	4.4	4	4.27811	4	1.8
662	0	0	-2.29554	-2	-4	3.4	1	-0.635857	-1.5	-3	4.6	3.8	3.15442	2.2	-2.2	-1	-4	-2.49647	-4	-4	4	2	1.96193	2	0	4	2.8	2.80313	2.8	1.6	4.4	3.7	4.1432	3.7	2.4	4.8	4.5	4.42683	4.5	1.8	2.4	3.7	3.7	4.8	4.8	4.5	4.42683	4.5	1.8
663	-0.2	-0.8	-2.34542	-2.2	-3.6	3.6	2.7	1.97629	0.5	-2.6	5	5	5	5	0.4	-1	-3.8	-2.02118	-3.8	-3.8	3.4	1.7	2.06834	1.7	0	3.6	2.4	2.09707	2.4	1.2	3.8	1.9	2.45506	1.9	0	4.8	4.6	4.66588	4.6	3.4	0	1.9	1.9	4.8	4.8	4.6	4.66588	4.6	3.4
664	0	0	-2.79556	-2	-4	4	2.6	1.84425	-0.6	-3.6	4.4	4.4	4.13647	3.9	-3	-1.2	-3.6	-2.34443	-3.6	-3.6	4	2	3.03194	2	0	4	2.7	2.87345	2.7	1.4	5	5	5	5	2.2	4.4	4.2	4.10238	4.2	1.6	2.2	5	5	4.4	4.4	4.2	4.10238	4.2	1.6
665	-0.2	-0.8	-2.15192	-2.4	-4	3.4	0.2	-0.177965	-1.4	-3	4.4	3	2.36706	2.2	-3.2	-1	-4	-2.68013	-4	-4	3.8	2.2	3.13883	2.2	0.6	4	2.5	2.20235	2.5	1	4.6	4.4	4.33333	4.4	1.6	4	3.1	2.88357	3.1	1.6	1.6	4.4	4.4	4	4	3.1	2.88357	3.1	1.6
666	0	0	-2.14463	-2	-3.2	3.2	0.6	-0.0487282	-0.9	-3.4	4.4	3.6	3.06471	2.1	-4	-1.4	-4	-2.72724	-4	-4	3.6	2.1	2.77564	2.1	0.6	4	2.5	2.88807	2.5	1	4.2	3.6	4.01333	3.6	0.6	5	5	5	5	3	0.6	3.6	3.6	5	5	5	5	5	3
667	-0.2	-0.8	-2.5946	-2.4	-4	3.4	1.2	-0.0282712	-1.8	-3.8	4	2.8	2.3331	2.2	-2.6	-1	-3.8	-2.43959	-3.8	-3.8	3.8	1.9	2.86122	1.9	0	4	2.5	2.65882	2.5	1	4.6	3.9	4.38182	3.9	1.6	4.2	3.6	3.69699	3.6	1.8	1.6	3.9	3.9	4.2	4.2	3.6	3.69699	3.6	1.8
668	0	0	-2.04507	-1.6	-3.2	3	0.1	-1.28909	-2.1	-3.6	4.4	3	3.18212	3	-2.6	-1	-4	-2.24916	-4	-4	3.8	2	2.85608	2	0.2	4	2.5	2.73059	2.5	1	4.2	3.6	4.17037	3.6	1.2	4.8	4.5	4.36957	4.5	3.4	1.2	3.6	3.6	4.8	4.8	4.5	4.36957	4.5	3.4
669	-0.2	-0.8	-2.42767	-2.4	-4	3.8	1	-0.0980392	-1.2	-3.4	4.2	3	2.57192	1.8	-2	-1.2	-4	-2.73412	-4	-4	3.8	2.1	3.06997	2.1	0.4	4	2.5	2.42941	2.5	1	4	3.6	3.67619	3.6	1.4	4.8	4.5	4.40392	4.5	2.4	1.4	3.6	3.6	4.8	4.8	4.5	4.40392	4.5	2.4
670	-0.2	-0.8	-2.23745	-2.4	-4	4	3.3	1.71927	0.1	-3.8	5	5	5	5	-0.8	-1.4	-3.8	-2.51382	-3.8	-3.8	4	2.2	3.1204	2.2	0.4	4	2.5	2.14824	2.5	1	4.8	4.6	4.66353	4.6	2.2	4.4	3.7	3.66888	3.7	2.2	2.2	4.6	4.6	4.4	4.4	3.7	3.66888	3.7	2.2
671	0	0	-2.52945	-2	-4	3.6	2	-0.00124032	-1.7	-3.8	4.6	3.2	2.55978	2.4	0	-1.2	-3.6	-2.22833	-3.6	-3.6	4	2	2.18765	2	0	3.8	2.5	2.43153	2.5	1.2	4.6	3.8	3.91759	3.8	2	4.6	4.1	4.25778	4.1	2.2	2	3.8	3.8	4.6	4.6	4.1	4.25778	4.1	2.2
672	0	0	-2.52503	-2	-4	2.8	0.7	0.0502462	-1.1	-3.4	5	5	5	5	-0.8	-1.4	-3.8	-2.46453	-3.8	-3.8	3.6	1.9	2.36778	1.9	0.2	4	2.5	2.26353	2.5	1	4.2	3.4	3.74755	3.4	2.6	4.6	4.1	4.06948	4.1	3.2	2.6	3.4	3.4	4.6	4.6	4.1	4.06948	4.1	3.2
673	0	0	-2.46305	-1.7	-3.4	3.6	0.9	-0.631884	-1.1	-3.2	4.4	3.1	2.56353	1.8	-1.2	-1.4	-4	-2.5676	-4	-4	3.8	1.9	2.77288	1.9	0	4	2.6	2.62848	2.6	1.2	4.4	4.3	4.37333	4.3	1.8	4.8	4.5	4.43333	4.5	2.8	1.8	4.3	4.3	4.8	4.8	4.5	4.43333	4.5	2.8
674	-0.2	-0.8	-2.91079	-2.4	-4	3.8	1.6	-0.719835	-2.2	-3.8	4	2	1.48543	1.3	-3.4	-1	-4	-3.2149	-4	-4	3.8	2.1	2.42284	2.1	0.4	3.8	2.4	2.57647	2.4	1	4.8	4.4	4.40247	4.4	2	4.4	3.6	3.98167	3.6	2.2	2	4.4	4.4	4.4	4.4	3.6	3.98167	3.6	2.2
675	0	0	-1.85254	-1.6	-3.2	3.2	-0.6	-1.38428	-3	-3.8	4.6	3	2.2041	1.4	-2.4	-1	-4	-2.54588	-4	-4	4	2	2.10513	2	0	4	2.5	2.79059	2.5	1	3.8	2.5	3.24624	2.5	0.2	4.8	4.6	4.6	4.6	2.6	0.2	2.5	2.5	4.8	4.8	4.6	4.6	4.6	2.6
676	0	0	-2.62186	-2	-4	3.2	0.6	-1.32435	-2.3	-3.6	4.2	3.6	3.50479	2.3	-2	-1	-3.8	-2.80963	-3.8	-3.8	4	2	2.74295	2	0	4	2.5	2.31151	2.5	1	4.2	2.7	3.37062	2.7	1.2	4.6	4.2	4.28957	4.2	3	1.2	2.7	2.7	4.6	4.6	4.2	4.28957	4.2	3
677	0	0	-3.04827	-2	-4	2.8	1.2	0.179043	-0.4	-3.6	4.2	3	2.98283	2.2	-1.4	-1	-4	-2.56	-4	-4	3.8	2	3.55825	2	0.2	4	2.5	2.60471	2.5	1	4.4	4.2	4.392	4.2	1.2	5	5	5	5	3.6	1.2	4.2	4.2	5	5	5	5	5	3.6
678	0	-0.8	-2.90371	-2.4	-4	3.4	1.6	-0.368999	-0.8	-3.4	5	5	5	5	1.6	-1.2	-4	-2.70741	-4	-4	4	2.2	2.61844	2.2	0.4	4	2.5	2.22588	2.5	1	4.6	4.3	4.20759	4.3	1.8	4.8	4.6	4.775	4.6	3	1.8	4.3	4.3	4.8	4.8	4.6	4.775	4.6	3
679	-0.4	-1.6	-2.25419	-2.8	-4	2.8	0.1	-0.990787	-3	-3.8	5	5	5	5	-2.8	-1	-4	-2.82957	-4	-4	3.8	2.1	2.90889	2.1	0.4	3.6	2.4	2.21647	2.4	1.2	4.4	3.7	3.53259	3.7	1.2	4.6	4.4	4.37273	4.4	3.4	1.2	3.7	3.7	4.6	4.6	4.4	4.37273	4.4	3.4
680	-0.2	0	-2.54831	-2.8	-4	3	1.9	0.308899	-0.9	-3.2	4	3.3	2.40565	2.7	-1.6	-1	-3.8	-2.49068	-3.8	-3.8	3.4	1.7	2.19689	1.7	0	3.8	2.4	2.84268	2.4	1	4.2	3.7	3.99882	3.7	1.2	4.8	4.6	4.51294	4.6	2.6	1.2	3.7	3.7	4.8	4.8	4.6	4.51294	4.6	2.6
681	-0.2	-0.8	-2.29686	-2.4	-4	2.6	0.4	-0.518976	0.4	-1.8	4.6	3.1	2.34572	1.6	-1.2	-1	-4	-2.79402	-4	-4	4	2.1	3.17798	2.1	0.2	4	2.6	2.88267	2.6	1.2	4	3.2	3.45317	3.2	1	5	5	5	5	1.4	1	3.2	3.2	5	5	5	5	5	1.4
682	-0.2	-0.8	-2.53716	-2.6	-3.6	3.6	0.5	-0.879997	-3	-3.4	4.8	4	3.58868	3.2	-2.2	-1	-4	-2.52941	-4	-4	4	2.1	2.61795	2.1	0.2	4	2.5	2.25529	2.5	1	4.4	3.7	3.73333	3.7	1.6	4	3.7	3.59608	3.7	2.8	1.6	3.7	3.7	4	3.8	3.7	3.59608	3.7	2.8
683	0	0	-2.41727	-2	-4	3.4	0.7	-0.100274	-1.3	-3.2	4	3.4	3.4	3.4	-3.2	-1	-4	-2.38588	-4	-4	4	2.1	2.68756	2.1	0.2	4	2.5	2.35882	2.5	1	3.6	2.5	2.69579	2.5	1.4	4.2	3.7	3.95405	3.7	2.4	1.4	2.5	2.5	4.2	4.2	3.7	3.95405	3.7	2.4
684	-0.2	-0.8	-2.16156	-2.3	-3.8	3.6	2.3	0.0716283	-0.3	-3	4.8	4	3.61972	3.2	-1.4	-1	-4	-2.49765	-4	-4	3.4	1.8	2.50755	1.8	0.2	4	2.5	3.26	2.5	1	4.4	4.4	4.4	4.4	2.6	4.8	4.5	4.26742	4.5	1.2	2.6	4.4	4.4	4.8	4.8	4.5	4.26742	4.5	1.2
685	-0.2	-0.6	-1.82342	-2.2	-3.8	4	1.7	0.591606	-1.5	-3.8	4.4	3.6	2.90543	2.1	-2.2	-1	-4	-2.17529	-4	-4	3.8	2.1	2.18742	2.1	0.4	3.8	2.4	2.45882	2.4	1	4.8	4.5	4.60118	4.5	1.4	4.6	4.4	4.25882	4.4	2	1.4	4.5	4.5	4.6	4.6	4.4	4.25882	4.4	2
686	-0.2	-0.8	-2.08357	-3	-3.8	3.6	1.7	0.0692052	0.1	-3.4	4	3.1	2.57809	1.7	-2.6	-1	-4	-2.12081	-4	-4	4	2.4	2.97339	2.4	0.8	3.8	2.4	2.36435	2.4	1	4.6	4.1	4.49259	4.1	2.4	4.8	4.5	4.35765	4.5	2.8	2.4	4.1	4.1	4.8	4.8	4.5	4.35765	4.5	2.8
687	0	0	-2.32904	-2.8	-4	4	1.7	-0.180636	-2.2	-3.8	5	5	5	5	0.6	-1	-4	-2.7	-4	-4	4	2	2.22565	2	0	3.8	2.4	2.28567	2.4	1	4	3.1	3.23158	3.1	0.8	4.4	3.9	3.78979	3.9	1.2	0.8	3.1	3.1	4.4	4.4	3.9	3.78979	3.9	1.2
688	0	0	-1.95462	-1.9	-3.8	3.8	0.7	-0.71362	-1.8	-2.4	3.8	2.2	1.73441	1.2	-0.2	-1.4	-3.8	-2.33931	-3.8	-3.8	4	2.3	2.84997	2.3	0.6	3.6	2.3	2.41271	2.3	1	4.6	4.4	4.46667	4.4	0.6	5	5	5	5	3.2	0.6	4.4	4.4	5	5	5	5	5	3.2
689	-0.2	-0.8	-2.06364	-2.4	-4	1.4	-1	-1.88296	-2.2	-3	4.8	4.1	4.16331	3.4	-2.2	-1	-4	-2.75529	-4	-4	4	2.1	2.48685	2.1	0.2	4	2.5	2.36824	2.5	1	4	3.7	3.89882	3.7	1.4	4.6	4.1	4.15524	4.1	2.6	1.4	3.7	3.7	4.6	4.6	4.1	4.15524	4.1	2.6
690	0	0	-1.83952	-1.9	-3.8	3	-0.3	-1.72287	-1.7	-3.6	3.4	2.2	1.46654	0	-3.4	-1	-4	-2.23294	-4	-4	4	2.2	2.58005	2.2	0.4	4	2.5	2.28706	2.5	1	4.2	3.9	3.75	3.9	2.8	4.4	4.2	4.06667	4.2	2	2.8	3.9	3.9	4.4	4.4	4.2	4.06667	4.2	2
691	0	0	-2.37946	-2.4	-4	3.8	1	-0.503324	-2	-3.2	2.8	0.9	1.28933	0.1	-3	-1	-4	-2.95529	-4	-4	4	2	2.79123	2	0	4	2.6	2.66941	2.6	1.2	4.8	4.5	4.5	4.5	0.8	5	5	5	5	3.2	0.8	4.5	4.5	5	5	5	5	5	3.2
692	0	0	-2.46935	-2	-4	4	1.1	-0.350809	-1.9	-3.4	5	5	5	5	-1	-1	-4	-2.40588	-4	-4	3.8	1.9	2.82669	1.9	0	4	2.6	3.02118	2.6	1.2	5	5	5	5	1.8	4	3.7	3.66667	3.7	3.2	1.8	5	5	4	4	3.7	3.66667	3.7	3.2
693	0	0	-2.21962	-2.3	-3.8	3.8	3	0.185913	-0.9	-4	5	5	5	5	-3.4	-1	-3.6	-2.08294	-3.6	-3.6	4	2.1	2.72685	2.1	0.2	3.6	2.5	2.17873	2.5	1.4	4.6	3.8	4.598	3.8	1.2	4.8	4.5	4.27329	4.5	2.6	1.2	3.8	3.8	4.8	4.8	4.5	4.27329	4.5	2.6
694	0	-0.8	-2.09701	-2.4	-4	3.6	2.2	-0.0421957	-1.4	-3.6	4.6	3.2	2.78709	1.8	-2.6	-1	-4	-2.67294	-4	-4	3.6	1.8	1.75791	1.8	0	4	2.6	2.69882	2.6	1.2	5	5	5	5	1.2	4.6	4.4	4.25306	4.4	2.2	1.2	5	5	4.6	4.6	4.4	4.25306	4.4	2.2
695	-0.2	0	-2.54563	-2.3	-3.8	3.4	1.5	0.755424	-0.1	-3.6	4.4	3.1	3.2888	2.3	-2.4	-1	-4	-2.72588	-4	-4	4	2.1	2.21869	2.1	0.2	4	2.6	2.73059	2.6	1.2	4.2	3.3	3.35422	3.3	0.8	5	5	5	5	2.6	0.8	3.3	3.3	5	5	5	5	5	2.6
696	-0.2	-0.8	-2.42785	-2.8	-4	3.2	0.2	-1.18796	-2.8	-4	3.4	2.7	2.29529	2.7	-0.8	-1	-4	-2.77529	-4	-4	4	2	3.12441	2	0	3.8	2.5	2.32129	2.5	1.2	4.2	3.7	4.17216	3.7	2.2	4.2	3.9	3.66759	3.9	2.2	2.2	3.7	3.7	4.2	4.2	3.9	3.66759	3.9	2.2
697	0	0	-2.70328	-1.8	-3.6	3.6	0.7	-0.442401	-2.4	-3.8	4.4	2.8	3.81294	2.8	-0.6	-1	-4	-2.06	-4	-4	3.8	2	2.48703	2	0.2	4	2.6	2.64554	2.6	1.2	4.6	4.3	4.24865	4.3	1.2	4.8	4.7	4.66667	4.7	2.4	1.2	4.3	4.3	4.8	4.8	4.7	4.66667	4.7	2.4
698	-0.6	-0.8	-3.13098	-2.4	-4	3.6	1.5	-1.08064	-1.4	-3.6	4.4	3.2	2.95529	3.2	-1.8	-1	-4	-2.29294	-4	-4	4	2.1	2.44831	2.1	0.2	4	2.6	2.92706	2.6	1.2	4.6	4.3	4.23636	4.3	1.6	4.6	4.5	4.56667	4.5	2.6	1.6	4.3	4.3	4.6	4.6	4.5	4.56667	4.5	2.6
699	-0.2	-0.8	-2.04794	-2.4	-4	3.4	1.6	0.176544	-1.6	-3	5	5	5	5	-1.6	-1	-4	-2.53211	-4	-4	4	2	2.66448	2	0	4	2.7	2.80436	2.7	1.4	4.2	3.8	3.69845	3.8	2.4	4.8	4.5	4.27218	4.5	2	2.4	3.8	3.8	4.8	4.8	4.5	4.27218	4.5	2
700	-0.4	-0.6	-3.03326	-2.2	-3.8	3.6	0.1	-0.535091	-1.5	-3.4	4.4	3.4	3.58103	3.4	-1.8	-1	-3.6	-2.71412	-3.6	-3.6	4	2	2.12866	2	0	3.8	2.5	2.95344	2.5	1.2	4.6	4.3	4.48333	4.3	0.6	5	5	5	5	3.6	0.6	4.3	4.3	5	5	5	5	5	3.6
701	0	0	-2.84212	-1.9	-3.8	3.6	1.8	-0.640409	-0.8	-3	4.8	4.8	4.20824	4	0	-1	-4	-2.84118	-4	-4	3.6	1.9	2.71526	1.9	0.2	4	2.5	2.68706	2.5	1	4	3.1	3.23953	3.1	1	4.4	3.9	4.10704	3.9	1.8	1	3.1	3.1	4.4	4.4	3.9	4.10704	3.9	1.8
702	0	0	-2.77352	-1.9	-3.8	3	0.3	-1.64997	-1.3	-4	3.6	2.8	1.55472	2	-2.4	-1.2	-4	-2.70941	-4	-4	3.6	1.9	2.09235	1.9	0.2	4	2.5	2.61529	2.5	1	4.2	3.3	4.09059	3.3	1.8	4.2	3.8	3.97671	3.8	1.8	1.8	3.3	3.3	4.2	4.2	3.8	3.97671	3.8	1.8
703	-0.2	-0.8	-2.94937	-2.4	-4	3.4	2	1.09129	-0.6	-3.2	5	5	5	5	-3	-1	-3.8	-2.74706	-3.8	-3.8	4	2.1	1.9037	2.1	0.2	4	2.5	2.38941	2.5	1	4	3.5	3.55524	3.5	2.2	4.2	3.8	3.72257	3.8	1.8	2.2	3.5	3.5	4.2	4.2	3.8	3.72257	3.8	1.8
704	0	0	-2.6007	-2.2	-3.6	3.8	1.6	0.48983	-0.8	-3.8	4.8	4.1	4.54634	4.1	-1.6	-1	-4	-2.41529	-4	-4	3.8	2	2.91127	2	0.2	4	2.5	2.85412	2.5	1	4.2	3.3	3.66095	3.3	0.4	4.8	4.5	4.58621	4.5	2.2	0.4	3.3	3.3	4.8	4.8	4.5	4.58621	4.5	2.2
705	0	0	-2.61511	-2	-4	4	1.6	0.378348	-2.4	-4	3.6	2.4	2.48849	2.4	-2.2	-1.2	-3.4	-2.57676	-3.4	-3.4	4	2	3.06079	2	0	4	2.5	2.53882	2.5	1	5	5	5	5	3.8	4.6	4	4.101	4	2.6	3.8	5	5	4.6	4.6	4	4.101	4	2.6
706	-0.2	-0.8	-1.98724	-1.9	-3.6	3.6	2.2	0.319339	-0.2	-4	5	5	5	5	-3.8	-1	-4	-2.83	-4	-4	4	2.1	2.42801	2.1	0.2	3.6	2.4	2.98118	2.4	1.2	4	3.6	3.9619	3.6	1	4.6	4.4	4.23059	4.4	2.6	1	3.6	3.6	4.6	4.6	4.4	4.23059	4.4	2.6
707	-0.4	-0.8	-2.73583	-3.2	-4	3	0.7	0.0712246	-0.1	-3.2	3	1.5	0.924409	0.9	-2.2	-1.2	-3.2	-2.11742	-3.2	-3.2	4	2.1	2.35652	2.1	0.2	4	2.5	2.66941	2.5	1	4.4	4	3.83098	4	2.2	4	3.3	3.16936	3.3	1.8	2.2	4	4	4	4	3.3	3.16936	3.3	1.8
708	-0.2	-0.8	-2.77887	-2.4	-4	2.2	-0.2	-1.39642	-1.3	-3.6	3.4	1.6	1.10194	1.6	-3.8	-1.6	-4	-2.98706	-4	-4	4	2	3.19378	2	0	4	2.5	2.32824	2.5	1	4.2	3.3	3.40917	3.3	1	4.6	4.4	4.4026	4.4	1.8	1	3.3	3.3	4.6	4.6	4.4	4.4026	4.4	1.8
709	0	0	-2.36315	-2	-4	3.2	2.5	1.33085	0	-3.2	4.4	3.6	3.1492	2.2	-3.6	-1	-3.8	-2.21412	-3.8	-3.8	4	2.1	2.31909	2.1	0.2	4	2.6	2.70706	2.6	1.2	5	5	5	5	3.8	4.4	3.9	3.70667	3.9	2.2	3.8	5	5	4.4	4.4	3.9	3.70667	3.9	2.2
710	0	0	-2.68146	-2.4	-3.6	3.6	0.1	-1.25218	-1.5	-3.4	4.2	4.1	4.2	4.1	-0.8	-1	-4	-2.90706	-4	-4	3.6	2.1	2.2845	2.1	0.6	4	2.5	2.40235	2.5	1	5	5	5	5	2.6	4.2	4.2	4.2	4.2	2.2	2.6	5	5	4.2	4	4.2	4.2	4.2	2.2
711	-0.2	-0.4	-2.15516	-2.4	-3.6	3.6	0.1	-0.76834	-2.1	-3.4	4.2	1.4	0.450606	0	-3	-1.2	-4	-2.93882	-4	-4	3.6	1.9	2.18471	1.9	0.2	3.6	2.3	2.2551	2.3	1	4.2	3.2	3.69828	3.2	0.8	3.8	3	2.97313	3	1.4	0.8	3.2	3.2	3.8	3.8	3	2.97313	3	1.4
712	-0.2	-0.8	-2.08173	-2.4	-4	3.2	1.2	0.38129	-1.8	-3.6	4.8	4.4	4.60208	4.4	0.2	-1.2	-4	-2.93882	-4	-4	3.8	2	2.59797	2	0.2	4	2.5	2.39059	2.5	1	4.4	4.2	4.4	4.2	2.4	4.8	4.5	4.33267	4.5	1.6	2.4	4.2	4.2	4.8	4.8	4.5	4.33267	4.5	1.6
713	0	-0.8	-2.28054	-1.9	-3.8	2.6	1	0.206014	-1	-3	4.6	3.2	2.85529	2.5	-3	-1.2	-3.8	-2.907	-3.8	-3.8	4	2.1	3.0158	2.1	0.2	3.8	2.4	2.52461	2.4	1	4.6	3.9	3.73486	3.9	1	5	5	5	5	2.6	1	3.9	3.9	5	5	5	5	5	2.6
714	-0.2	0	-2.72998	-2.3	-3.8	3.4	0	-1.8152	-2.8	-3.4	4	3.7	3.04118	2.8	-2.8	-1	-4	-2.90235	-4	-4	4	2.1	2.14529	2.1	0.2	4	2.5	2.38471	2.5	1	4.6	4.3	4.324	4.3	1.4	4.4	3.9	3.66863	3.9	1.8	1.4	4.3	4.3	4.4	4.4	3.9	3.66863	3.9	1.8
715	0	0	-2.27236	-2.3	-3.8	4	1	0.635447	-1.4	-3.6	4.4	3	2.55294	2.3	-1.4	-1.2	-4	-3.24981	-4	-4	3.8	1.9	2.33178	1.9	0	4	2.6	2.69503	2.6	1.2	5	5	5	5	0.2	5	5	5	5	1.8	0.2	5	5	5	5	5	5	5	1.8
716	0	0	-2.70039	-2	-4	3.8	1.2	0.0788734	-0.4	-3	3.6	1.1	0.301267	-0.5	-2.8	-1	-4	-2.92706	-4	-4	3.8	1.9	2.67351	1.9	0	4	2.5	2.53529	2.5	1	3.8	2.6	2.75032	2.6	0.4	4.4	4.3	4.3	4.3	2.2	0.4	2.6	2.6	4.4	4.4	4.3	4.3	4.3	2.2
717	-0.2	-0.8	-1.92095	-2.2	-3.6	3.4	2.1	0.865627	-1.2	-3.2	4.2	4.2	3.43882	3	1	-1	-4	-2.50471	-4	-4	4	2.1	2.67661	2.1	0.2	4	2.5	2.89647	2.5	1	4.8	4.4	4.22368	4.4	0.8	4.8	4.6	4.45714	4.6	3.4	0.8	4.4	4.4	4.8	4.8	4.6	4.45714	4.6	3.4
718	0	0	-3.06849	-2	-4	3.8	2.3	0.629418	-0.9	-4	4.8	4.2	4.08353	3.6	-1.8	-1	-4	-2.87765	-4	-4	3.8	2	2.81989	2	0.2	4	2.5	2.67748	2.5	1	4.6	4.5	4.46667	4.5	1.8	4.6	4.1	3.78294	4.1	2.8	1.8	4.5	4.5	4.6	4.6	4.1	3.78294	4.1	2.8
719	0	0	-2.55633	-2.8	-4	3.4	1.5	-0.264878	-1.4	-3.4	5	5	5	5	-1	-1.4	-3.8	-3.02964	-3.8	-3.8	3.8	2	3.07797	2	0.2	4	2.5	3.04	2.5	1	4.6	4.3	4.27042	4.3	1.8	4	3.1	2.65462	3.1	2.2	1.8	4.3	4.3	4	4	3.1	2.65462	3.1	2.2
720	0	0	-2.86193	-2	-4	3	0	-1.34726	-3.2	-4	4.2	3.4	2.32706	1.1	-3.6	-1	-3.8	-2.63176	-3.8	-3.8	3.8	2	2.49851	2	0.2	3.8	2.4	3.20235	2.4	1	4.8	4.7	4.675	4.7	2.6	5	5	5	5	3	2.6	4.7	4.7	5	5	5	5	5	3
721	0	0	-2.77321	-2	-4	2.8	0.7	-0.0118911	-0.2	-3.2	4.6	4.6	4.53018	3.9	1	-1.4	-4	-2.38824	-4	-4	4	2.1	2.29777	2.1	0.2	3.8	2.5	2.59229	2.5	1.2	4.4	4.2	4.21208	4.2	2.4	4	3.7	3.76591	3.7	3.4	2.4	4.2	4.2	4	4	3.7	3.76591	3.7	3.4
722	0	0	-2.55028	-2	-4	4	1.2	0.87946	-1.2	-3.2	3.8	3.1	2.60073	1.8	-2	-1.2	-4	-3.02157	-4	-4	3.4	1.9	2.26686	1.9	0.4	4	2.5	2.28807	2.5	1	5	5	5	5	2.2	5	5	5	5	3.4	2.2	5	5	5	5	5	5	5	3.4
723	-0.2	-0.8	-2.46841	-2.4	-4	3.8	1.2	0.39532	0.4	-3	4	3.5	2.77176	2.9	-3.2	-1	-4	-2.54118	-4	-4	4	2.1	2.6004	2.1	0.2	4	2.5	2.80471	2.5	1	4.2	3.4	3.38342	3.4	2.4	4.6	4.3	4.28059	4.3	3.2	2.4	3.4	3.4	4.6	4.6	4.3	4.28059	4.3	3.2
724	0	0	-2.36726	-2.4	-4	4	0.9	-0.591964	-2.3	-3.8	4	3.1	2.75749	2.5	-0.8	-1	-3.8	-1.97614	-3.8	-3.8	4	2.1	3.216	2.1	0.2	4	2.5	2.47804	2.5	1	4	3.3	3.81769	3.3	1.8	4.2	3.8	3.55294	3.8	2.4	1.8	3.3	3.3	4.2	4.2	3.8	3.55294	3.8	2.4
725	-0.2	-0.8	-2.06516	-2.3	-3.8	3.6	2	-0.295211	-1.8	-4	4.6	4	3.67176	3.4	0.2	-1	-3.8	-2.42525	-3.8	-3.8	4	2.1	2.39917	2.1	0.2	3.8	2.4	2.50706	2.4	1	4.2	3.3	3.0208	3.3	0.8	4.8	4.5	4.3798	4.5	1.4	0.8	3.3	3.3	4.8	4.8	4.5	4.3798	4.5	1.4
726	-0.2	-0.8	-2.01481	-2.8	-4	3.6	1.9	0.659489	-0.2	-3	5	5	5	5	-0.4	-1	-4	-2.73294	-4	-4	4	2	2.31958	2	0	3.6	2.4	1.78888	2.4	1.2	4.6	4.1	4.0911	4.1	1.8	4.8	4.5	4.48571	4.5	2.2	1.8	4.1	4.1	4.8	4.8	4.5	4.48571	4.5	2.2
727	-0.2	-0.8	-2.63232	-2.4	-4	3.2	1.2	-0.949912	-0.4	-4	4.8	4.1	4.15849	4.1	-1.6	-1	-4	-2.43059	-4	-4	3.8	2.1	2.23933	2.1	0.4	4	2.6	2.95765	2.6	1.2	4.8	4.6	4.74941	4.6	3.4	5	5	5	5	2.6	3.4	4.6	4.6	5	5	5	5	5	2.6
728	0	0	-2.42814	-2.4	-4	2.4	0.1	-0.303001	-0.7	-3.2	3.8	2.5	2.02963	0.9	-2.8	-1.2	-3.8	-2.63516	-3.8	-3.8	4	2.2	2.6119	2.2	0.4	4	2.6	2.44136	2.6	1.2	4.4	3.7	3.87045	3.7	1.4	4	3.8	3.99091	3.8	2.8	1.4	3.7	3.7	4	3.8	3.8	3.99091	3.8	2.8
729	0	0	-2.27919	-1.9	-3.8	3.8	0.4	-0.8581	-1.2	-3	4.8	4.4	4.74744	4.4	-1.2	-1	-4	-2.6298	-4	-4	3.8	1.9	2.84215	1.9	0	4	2.7	2.6395	2.7	1.4	5	5	5	5	1.2	5	5	5	5	2.2	1.2	5	5	5	5	5	5	5	2.2
730	0	0	-2.3035	-1.9	-3.8	4	0.5	0.652383	-1	-3	4.8	4.1	4.40824	4.1	-3	-1.2	-4	-2.93529	-4	-4	4	2	3.29721	2	0	3.8	2.5	2.77647	2.5	1.2	5	5	5	5	4.6	4.2	3.5	3.4385	3.5	1.2	4.6	5	5	4.2	4.2	3.5	3.4385	3.5	1.2
731	0	0	-1.98799	-1.9	-3.8	3.6	1	0.829053	0.2	-3.2	4.6	3.1	2.46303	1.6	-1.4	-1.2	-3.6	-2.56198	-3.6	-3.6	4	2	1.72702	2	0	4	2.7	2.86012	2.7	1.4	3	1.8	2.03194	1.8	0.6	4.4	3.9	3.72784	3.9	1.8	0.6	1.8	1.8	4.4	4.4	3.9	3.72784	3.9	1.8
732	-0.6	-1.4	-2.70162	-2.2	-3.8	3	1.5	0.0850933	-1.1	-3.6	4.2	1.9	1.30838	0.3	-2.2	-1	-4	-2.60257	-4	-4	3.8	1.9	2.78096	1.9	0	4	2.5	2.51306	2.5	1	5	5	5	5	2.6	4.2	3.7	3.54021	3.7	1.8	2.6	5	5	4.2	4.2	3.7	3.54021	3.7	1.8
733	-0.2	0	-2.7459	-2.4	-4	3.8	0.1	-1.10686	-2.9	-3.6	4.6	3.2	3.40102	2.4	-1.4	-1	-4	-2.30118	-4	-4	3.8	2	2.78485	2	0.2	4	2.6	3.04941	2.6	1.2	4.4	4	4.09495	4	0.8	4	3.5	3.66548	3.5	2.2	0.8	4	4	4	4	3.5	3.66548	3.5	2.2
734	-0.2	-0.8	-2.13164	-2.4	-4	3.4	1.6	1.62738	-0.2	-2.8	4.6	3.4	3.55008	2.6	-0.4	-1.6	-4	-2.98339	-4	-4	3.4	1.8	2.54518	1.8	0.2	4	2.5	1.89095	2.5	1	4.8	4.5	4.61727	4.5	3	4.6	4.4	4.21481	4.4	2.2	3	4.5	4.5	4.6	4.6	4.4	4.21481	4.4	2.2
735	-0.6	-1.4	-2.33335	-3	-3.8	3.4	1	-0.106679	-1.3	-3	4.2	3.5	3.27272	2.2	0	-1.2	-4	-2.50849	-4	-4	3.8	1.9	3.1321	1.9	0	3.8	2.4	2.18471	2.4	1	5	5	5	5	3	4.4	4.1	4.10795	4.1	2.8	3	5	5	4.4	4.4	4.1	4.10795	4.1	2.8
736	0	-0.8	-2.76847	-2	-4	3	1.2	0.545004	-1.1	-2.8	4.2	3.5	3.74887	2.9	-3.4	-1	-4	-2.10235	-4	-4	4	2.1	2.5618	2.1	0.2	4	2.5	2.66118	2.5	1	4.6	3.9	4.12004	3.9	1.6	4.8	4.5	4.68	4.5	3	1.6	3.9	3.9	4.8	4.8	4.5	4.68	4.5	3
737	-0.4	-0.8	-2.00033	-2.7	-3.8	3.4	2	0.74543	-1	-3.8	4.4	4.4	4.34824	3.8	-3.8	-1	-4	-2.12824	-4	-4	4	2	2.89353	2	0	4	2.5	2.63294	2.5	1	5	5	5	5	2.8	5	5	5	5	3.8	2.8	5	5	5	5	5	5	5	3.8
738	0	0	-2.62776	-1.9	-3.8	3.2	0.5	-0.979636	-1.9	-3.8	3.6	2.3	2.3428	2.3	-1.8	-1	-4	-2.83176	-4	-4	4	2	2.40167	2	0	3.8	2.6	3.34863	2.6	1.4	4	3.6	3.99688	3.6	0.4	4.8	4.5	4.75714	4.5	2.8	0.4	3.6	3.6	4.8	4.8	4.5	4.75714	4.5	2.8
739	0	0	-2.58052	-2.4	-4	3.8	0.4	0.143571	-2.3	-3	3.2	2	1.36266	0.6	-1.8	-1	-4	-2.70824	-4	-4	4	2.5	2.41307	2.5	1	4	2.5	2.17059	2.5	1	4.8	4.7	4.75	4.7	2	4.8	4.5	4.45373	4.5	3	2	4.7	4.7	4.8	4.8	4.5	4.45373	4.5	3
740	0	0	-2.21731	-2.4	-4	3.8	1.6	0.548684	-0.8	-3.8	4.4	3.8	3.59412	3.8	-1.2	-1	-4	-2.11478	-4	-4	4	2	2.59326	2	0	4	2.5	2.09882	2.5	1	4.2	3.1	3.31166	3.1	1.2	4.8	4.6	4.52941	4.6	1.8	1.2	3.1	3.1	4.8	4.8	4.6	4.52941	4.6	1.8
741	-0.2	-0.8	-3.03962	-2.4	-4	2.6	1.8	0.598137	-0.6	-3.4	4.4	3.9	3.20941	3.1	-2.6	-1.2	-4	-2.29619	-4	-4	3.8	2	2.11154	2	0.2	4	2.6	2.53765	2.6	1.2	5	5	5	5	1.4	4.8	4.7	4.60359	4.7	3.4	1.4	5	5	4.8	4.8	4.7	4.60359	4.7	3.4
742	-0.4	-1.6	-2.21674	-3.2	-4	3	0.5	-0.39296	-1	-3.4	4.8	4.8	4.375	4	-2	-1	-4	-2.54824	-4	-4	4	2	2.07183	2	0	4	2.5	1.76571	2.5	1	4.2	4.1	4.2	4.1	1.4	4.8	4.5	4.78961	4.5	1.4	1.4	4.1	4.1	4.8	4.8	4.5	4.78961	4.5	1.4
743	-0.2	-1.6	-2.71186	-2.4	-4	1.8	0.4	-0.723577	-1.8	-3.6	4.2	3.5	3.03828	2.3	-2	-1	-4	-2.6482	-4	-4	3.4	1.8	1.85928	1.8	0.2	4	2.5	2.79882	2.5	1	4	3	3.11605	3	1.8	5	5	5	5	2	1.8	3	3	5	5	5	5	5	2
744	-0.4	-0.6	-2.07766	-2.6	-3.8	3.6	0.2	-0.833621	-2.1	-3.2	4	3.2	3.25793	3.2	-1	-1	-3.8	-2.65449	-3.8	-3.8	3.8	1.9	3.03863	1.9	0	4	2.5	2.31882	2.5	1	4	3.1	3.25729	3.1	1.2	5	5	5	5	2.2	1.2	3.1	3.1	5	5	5	5	5	2.2
745	-0.2	-0.6	-2.88596	-2.2	-3.8	3.6	1.5	-0.710314	-1.3	-3.4	4.8	4.3	4.73543	4.3	-2.4	-1	-4	-2.13274	-4	-4	4	2.1	3.56801	2.1	0.2	4	2.5	2.03706	2.5	1	4.6	4.4	4.21951	4.4	1.2	4.2	3.8	3.70538	3.8	2.6	1.2	4.4	4.4	4.2	4.2	3.8	3.70538	3.8	2.6
746	0	-0.8	-2.06272	-1.6	-3.2	3.4	0.6	-1.13306	-1.8	-3.8	4.6	4.6	3.77647	3	-2	-1.4	-4	-2.57294	-4	-4	3.2	2.1	2.27095	2.1	1	4	2.5	2.48824	2.5	1	4.8	4.4	4.23188	4.4	0.2	4.6	4.5	4.41	4.5	2	0.2	4.4	4.4	4.6	4.6	4.5	4.41	4.5	2
747	-0.2	0	-2.59374	-2.2	-3.6	4	1.8	-0.523529	-2	-3.6	4.8	4.8	4.45342	4	-0.2	-1	-4	-2.62588	-4	-4	4	2	2.8275	2	0	3.8	2.4	2.26118	2.4	1	4.6	4.3	4.45455	4.3	1.8	4.8	4.7	4.68	4.7	1.8	1.8	4.3	4.3	4.8	4.8	4.7	4.68	4.7	1.8
748	-0.2	-0.8	-2.3096	-2.9	-3.4	3	0.1	0.531352	-0.7	-3.6	5	5	5	5	-2.8	-1.2	-4	-2.23059	-4	-4	3.8	1.9	2.71852	1.9	0	4	2.5	2.57765	2.5	1	5	5	5	5	2.2	5	5	5	5	3.8	2.2	5	5	5	5	5	5	5	3.8
749	0	0	-2.32753	-1.8	-3.6	3	0.1	-1.3008	-2.7	-3.8	4	3.4	3.29393	3	-0.8	-1	-3.6	-2.35395	-3.6	-3.6	4	2.3	3.23654	2.3	0.6	3.8	2.5	2.95176	2.5	1.2	4.8	4.4	4.60448	4.4	3	4.8	4.5	4.40537	4.5	1.6	3	4.4	4.4	4.8	4.8	4.5	4.40537	4.5	1.6
750	0	0	-2.67178	-2	-4	3.4	1.8	-0.0574373	-1.7	-3.6	3.2	2.1	1.75523	1.3	-3.8	-1	-4	-2.28706	-4	-4	3.6	1.8	2.61502	1.8	0	4	2.6	2.47462	2.6	1.2	4.4	4.2	4.4	4.2	1.6	4.8	4.6	4.63333	4.6	2.8	1.6	4.2	4.2	4.8	4.8	4.6	4.63333	4.6	2.8
751	-0.4	-0.8	-2.95338	-2.4	-4	3.8	0.8	-1.64151	-2.3	-3.8	4.8	4	3.53333	3.2	-2.2	-1	-4	-2.29007	-4	-4	3.8	1.9	2.11274	1.9	0	4	2.5	2.58704	2.5	1	3.2	2.6	3.17455	2.6	0.4	4.8	4.5	4.37419	4.5	1	0.4	2.6	2.6	4.8	4.8	4.5	4.37419	4.5	1
752	-0.2	-0.8	-2.53191	-2.3	-3.8	3.4	0.3	-1.01494	-2.7	-2.8	4.4	3.6	2.69925	2.1	0.2	-1.4	-4	-2.74961	-4	-4	4	2	2.53495	2	0	4	2.5	2.42706	2.5	1	4	3.3	3.63555	3.3	1.6	5	5	5	5	4	1.6	3.3	3.3	5	5	5	5	5	4
753	-0.2	-0.8	-1.75217	-2.4	-4	3.2	1	0.303469	-2	-4	4.2	2.6	1.49961	0.4	-3.2	-1	-3.8	-2.37003	-3.8	-3.8	3.6	1.8	2.41139	1.8	0	4	2.5	2.62588	2.5	1	4.4	3.8	4.20963	3.8	2.2	4.6	4.4	4.27081	4.4	3.4	2.2	3.8	3.8	4.6	4.6	4.4	4.27081	4.4	3.4
754	-0.2	-0.8	-2.41237	-2.4	-4	4	1	0.210144	-2.1	-3.6	4.2	3.3	2.62353	1.8	-2.4	-1	-4	-2.38118	-4	-4	3.8	2.3	2.3906	2.3	0.8	3	2.1	2.50849	2.1	1.2	4.2	3.6	3.95205	3.6	2.2	4.6	4.4	4.34545	4.4	3	2.2	3.6	3.6	4.6	4.6	4.4	4.34545	4.4	3
755	-0.4	-1.6	-3.1701	-2.8	-4	3.6	0.7	0.259054	-0.9	-3.8	4.6	3.9	3.4	3.9	-1	-1.2	-4	-1.92235	-4	-4	4	2.1	2.3488	2.1	0.2	4	2.6	2.62196	2.6	1.2	4.6	4.3	4.22517	4.3	2.2	4.8	4.5	4.42667	4.5	3	2.2	4.3	4.3	4.8	4.8	4.5	4.42667	4.5	3
756	0	0	-2.22697	-2	-4	3.4	0.6	-0.358276	-2.7	-3.2	4.4	2.9	2.11312	1.3	-2	-1	-4	-2.59412	-4	-4	4	2.1	2.3053	2.1	0.2	4	2.5	2.84706	2.5	1	4	3.7	3.99882	3.7	1	3.8	3.3	3.21512	3.3	2	1	3.7	3.7	3.8	3.8	3.3	3.21512	3.3	2
757	0	0	-2.43994	-2.4	-4	2.6	1.4	0.076842	-0.7	-4	4.8	4.8	4.42118	4	-0.6	-1	-3.6	-2.05294	-3.6	-3.6	4	2	2.28366	2	0	4	2.5	2.24471	2.5	1	4	3.2	3.23222	3.2	0.6	4.8	4.5	4.40777	4.5	2	0.6	3.2	3.2	4.8	4.8	4.5	4.40777	4.5	2
758	0	0	-2.55	-2.7	-3.8	4	1	-0.292994	-2.1	-3.6	5	5	5	5	-3.8	-1	-4	-2.61674	-4	-4	4	2	2.8848	2	0	4	2.5	2.88471	2.5	1	4.4	4.3	4.38	4.3	1.8	4.8	4.5	4.77273	4.5	2.4	1.8	4.3	4.3	4.8	4.8	4.5	4.77273	4.5	2.4
759	0	0	-2.43211	-2.4	-4	3.8	0.7	-0.866293	-1.7	-4	4.8	4.1	4.02824	4.1	-1.8	-1	-3.6	-2.13176	-3.6	-3.6	4	2	1.83534	2	0	4	2.6	2.64039	2.6	1.2	4.6	3.8	3.73887	3.8	0.6	5	5	5	5	3.6	0.6	3.8	3.8	5	5	5	5	5	3.6
760	0	0	-3.0672	-2.3	-3.8	3.6	1.4	-0.467532	-1.8	-4	4.4	3.7	3.54884	3	-2.6	-1	-3.4	-2.17373	-3.4	-3.4	4	2	2.04553	2	0	3.8	2.5	2.16555	2.5	1.2	4.4	3.7	3.69444	3.7	0.6	4	3.5	3.63391	3.5	1.6	0.6	3.7	3.7	4	4	3.5	3.63391	3.5	1.6
761	-0.2	-1.6	-2.91548	-2.4	-4	4	1	0.178532	-2.1	-3.6	4.4	3.8	3.61905	3.8	-2.4	-1	-4	-2.46471	-4	-4	4	2.1	3.04166	2.1	0.2	4	2.5	2.79882	2.5	1	3.4	3.2	3.4	3.2	0.6	4.8	4.5	4.36	4.5	2.8	0.6	3.2	3.2	4.8	4.8	4.5	4.36	4.5	2.8
762	-0.2	0	-2.22499	-2.3	-3.8	3	1.6	0.0270286	-0.5	-4	4.4	3	2.20316	2.3	-1.4	-1.2	-4	-2.7041	-4	-4	4	2	3.12654	2	0	4	2.6	2.39294	2.6	1.2	4.4	3.4	2.91694	3.4	1.6	4.6	4.1	4.11549	4.1	1.4	1.6	3.4	3.4	4.6	4.6	4.1	4.11549	4.1	1.4
763	-0.2	-0.8	-2.69704	-2.3	-3.8	2.6	0	-1.22795	-2.1	-3.6	4.8	4.1	3.64458	3.4	-3.2	-1	-4	-2.30706	-4	-4	3.8	2	2.10598	2	0.2	4	2.6	2.66588	2.6	1.2	5	5	5	5	2	4.6	4.6	4.6	4.6	2.4	2	5	5	4.6	4.6	4.6	4.6	4.6	2.4
764	-0.2	-0.8	-2.3553	-2.3	-3.8	3.6	0.3	-1.08656	-3	-3	4.2	3.5	2.94234	2.4	-1	-1	-4	-2.23294	-4	-4	3.8	1.9	2.43373	1.9	0	3.8	2.4	2.57397	2.4	1	4.2	2.6	3.28882	2.6	0	4.4	3.9	4.11311	3.9	1.6	0	2.6	2.6	4.4	4.4	3.9	4.11311	3.9	1.6
765	-0.2	-0.6	-2.19779	-2.6	-3.8	2.8	1.3	0.390185	-1.3	-3.8	4.6	4.6	4.13647	3.9	-2.4	-1	-4	-2.43412	-4	-4	4	2	2.11183	2	0	3.8	2.4	2.24715	2.4	1	4.6	4.3	4.5973	4.3	1.4	4.8	4.6	4.47368	4.6	3	1.4	4.3	4.3	4.8	4.8	4.6	4.47368	4.6	3
766	-0.2	-1.2	-2.41124	-1.9	-3.4	3.8	1.6	-0.552511	-0.8	-3.8	4.8	4.2	4.31899	4.2	1.2	-1	-4	-2.47699	-4	-4	4	2.4	2.83832	2.4	0.8	4	2.5	2.16471	2.5	1	4.8	4.5	4.646	4.5	3.2	5	5	5	5	2.2	3.2	4.5	4.5	5	5	5	5	5	2.2
767	-0.2	0	-1.97092	-2.8	-3.6	2.8	0.1	-0.413907	-1.5	-2.6	4.2	3.5	2.54056	2.9	-2.2	-1	-4	-2.52353	-4	-4	4	2.1	2.80326	2.1	0.2	3.6	2.3	2.47495	2.3	1	4.4	4.2	4.24	4.2	2	4.6	4.5	4.44	4.5	2.8	2	4.2	4.2	4.6	4.6	4.5	4.44	4.5	2.8
768	-0.2	-0.8	-2.64775	-2.8	-4	2.4	-0.1	-1.04928	-1.7	-3.6	4.4	4.4	4.15621	3.8	-1.2	-1.2	-4	-3.1539	-4	-4	3.4	1.7	1.74867	1.7	0	4	2.6	2.42431	2.6	1.2	4.8	4.4	4.23471	4.4	0.4	4.8	4.5	4.75	4.5	1.8	0.4	4.4	4.4	4.8	4.8	4.5	4.75	4.5	1.8
769	-0.2	-0.8	-2.55348	-2.3	-3.8	3.8	1.8	-0.600563	-1.6	-3	4.8	4.2	4.73647	4.2	-2.4	-1	-4	-2.90824	-4	-4	3.6	1.8	1.89235	1.8	0	3.6	2.5	2.87501	2.5	1.4	4.2	3.4	3.71974	3.4	1.4	4.8	4.6	4.45714	4.6	3	1.4	3.4	3.4	4.8	4.8	4.6	4.45714	4.6	3
770	0	-0.8	-2.37418	-2.3	-3.8	3.6	1.7	0.947059	0.1	-3.4	4.2	1.3	1.70746	-0.2	-3	-1	-4	-2.09835	-4	-4	4	2	2.60018	2	0	4	2.5	2.40125	2.5	1	5	5	5	5	1	4.2	3.2	2.81544	3.2	2.2	1	5	5	4.2	4.2	3.2	2.81544	3.2	2.2
771	-0.4	0	-2.64405	-2.1	-3.4	3.8	3.3	2.23005	0.3	-3.2	4.8	4	4.15758	3.2	-3.6	-1	-4	-2.39412	-4	-4	4	2	3.2689	2	0	4	2.5	1.89176	2.5	1	4.4	3.6	4.14142	3.6	0.8	3.4	3.1	3.37863	3.1	2.2	0.8	3.6	3.6	3.4	3	3.1	3.37863	3.1	2.2
772	0	-0.6	-2.52008	-2	-4	3.8	2.3	-0.0178634	-1.5	-3.8	4.8	4	3.6225	3.2	-0.2	-1	-3.8	-2.38588	-3.8	-3.8	4	2	2.86589	2	0	4	2.5	2.53529	2.5	1	4.8	4.7	4.60168	4.7	2	4.8	4.5	4.40479	4.5	1.4	2	4.7	4.7	4.8	4.8	4.5	4.40479	4.5	1.4
773	-0.2	0	-2.13041	-2.2	-3.8	3.2	-0.3	-1.08235	-2.6	-3.8	4.8	4.1	4.17647	3.4	-3	-1	-4	-2.39765	-4	-4	3.4	1.9	2.05748	1.9	0.4	4	2.5	2.62978	2.5	1	3.8	2.9	3.49742	2.9	1	4.8	4.5	4.6	4.5	3.2	1	2.9	2.9	4.8	4.8	4.5	4.6	4.5	3.2
774	-0.2	-0.8	-2.78305	-2.4	-4	3.8	0.2	0.0912794	-2.9	-3.4	4	3.2	3.36364	3.2	-1.8	-1	-4	-2.33529	-4	-4	3.6	1.9	2.57325	1.9	0.2	4	2.5	2.40235	2.5	1	4.4	3.7	3.74353	3.7	1.4	5	5	5	5	3.6	1.4	3.7	3.7	5	5	5	5	5	3.6
775	-0.2	-0.4	-2.07023	-2	-3.6	4	1.2	0.363437	-1.2	-3.2	3.8	2.7	2.35612	1.7	-2.6	-1	-4	-2.44824	-4	-4	4	2	2.31965	2	0	3.6	2.4	2.72527	2.4	1.2	5	5	5	5	0.6	4.4	3.7	3.68023	3.7	1.4	0.6	5	5	4.4	4.4	3.7	3.68023	3.7	1.4
776	0	0	-2.87714	-2	-4	4	2.6	0.325328	-0.5	-3.6	4.4	3.8	3.16379	2.4	-3.6	-1	-4	-2.92794	-4	-4	3.2	1.7	2.06687	1.7	0.2	4	2.5	2.40118	2.5	1	5	5	5	5	5	4	4	4	4	1.8	5	5	5	4	3.4	4	4	4	1.8
777	0	0	-2.57224	-1.9	-3.8	3.2	1.2	0.0226801	-0.2	-3.6	3.8	3.3	2.67765	2.9	-2.2	-1	-4	-2.69647	-4	-4	3.8	2.3	2.45398	2.3	0.8	4	2.5	2.27882	2.5	1	4	3.5	3.14	3.5	1.4	4.6	4	3.77905	4	3.4	1.4	3.5	3.5	4.6	4.6	4	3.77905	4	3.4
778	-0.2	-0.8	-2.51918	-2.2	-3.6	3.6	2.1	2.50792	0.5	-2.6	4.4	2.9	2.46102	2.1	-3	-1	-4	-1.87882	-4	-4	3.8	2.3	2.9565	2.3	0.8	3.8	2.4	2.48579	2.4	1	3.6	2.9	3.36483	2.9	1.2	4.6	4	4.00483	4	2.6	1.2	2.9	2.9	4.6	4.6	4	4.00483	4	2.6
779	0	0	-2.72357	-2.4	-4	2.8	0.1	1.2326	-1.3	-3.2	4.8	4.1	3.86709	3.4	-1.4	-1	-4	-3.07299	-4	-4	4	2.1	2.3314	2.1	0.2	4	2.5	2.64706	2.5	1	3.8	3.7	3.8	3.7	1.6	5	5	5	5	3.6	1.6	3.7	3.7	5	5	5	5	5	3.6
780	-0.6	-0.8	-2.66628	-2.6	-3.8	3.8	1.4	0.607898	-1	-2.6	4.2	2.9	2.97842	2.9	-2.2	-1	-4	-2.28118	-4	-4	3.8	2.1	2.8634	2.1	0.4	4	2.5	2.11765	2.5	1	4.6	4.3	4.22368	4.3	2.6	5	5	5	5	1.2	2.6	4.3	4.3	5	5	5	5	5	1.2
781	0	0	-2.7294	-2	-4	3.6	0.9	-0.14861	-0.6	-3.4	5	5	5	5	1.2	-1	-4	-2.72353	-4	-4	4	2.1	2.57477	2.1	0.2	3.8	2.5	2.67412	2.5	1.2	5	5	5	5	0.8	5	5	5	5	2	0.8	5	5	5	5	5	5	5	2
782	-0.4	-1.6	-2.63065	-2.8	-4	3.4	1.2	-0.0745497	-0.4	-2.6	4.8	4.1	3.78817	3.4	-1.8	-1.6	-3.8	-2.30387	-3.8	-3.8	3.8	1.9	2.24661	1.9	0	4	2.6	2.68353	2.6	1.2	4.6	3.8	4.3	3.8	1.4	5	5	5	5	3	1.4	3.8	3.8	5	5	5	5	5	3
783	0	0	-2.07602	-2.4	-4	3.4	1	0.782579	-0.3	-2.4	3.8	3.2	2.71397	2.4	-3.6	-1	-4	-2.22471	-4	-4	3.8	1.9	1.9915	1.9	0	4	2.5	2.13412	2.5	1	3.2	3.2	3.2	3.2	1	4.4	4	4.3325	4	3	1	3.2	3.2	4.4	4.4	4	4.3325	4	3
784	-0.2	-0.2	-2.22966	-1.8	-3.4	2.4	0.3	-0.799281	-1.3	-3	4.4	3.1	1.87005	1	-1.6	-1	-4	-2.97575	-4	-4	3.6	1.9	2.57651	1.9	0.2	4	2.6	3.23765	2.6	1.2	5	5	5	5	2.8	5	5	5	5	2.8	2.8	5	5	5	5	5	5	5	2.8
785	0	0	-2.14587	-2	-4	3	0.9	-0.513796	-1.1	-3.6	4.6	4.6	3.84638	3.9	-3.8	-1	-4	-2.13882	-4	-4	4	2	2.77465	2	0	4	2.5	2.60471	2.5	1	4.6	4.5	4.41059	4.5	2.2	5	5	5	5	1.6	2.2	4.5	4.5	5	5	5	5	5	1.6
786	0	0	-2.44298	-1.7	-3.4	3.8	1.7	0.638979	-1.3	-3.4	4.2	3.7	3.31905	3.7	-1.4	-1.2	-3.8	-2.48168	-3.8	-3.8	4	2	2.45343	2	0	3.8	2.4	2.75176	2.4	1	4.8	4.4	4.65	4.4	1.2	4.4	4	4.10284	4	2.6	1.2	4.4	4.4	4.4	4.4	4	4.10284	4	2.6
787	0	0	-1.94062	-2.3	-3.8	2.8	-0.4	-0.591261	-1.2	-3.6	3.4	2.4	2.01412	2.4	-1.8	-1	-3.8	-1.90824	-3.8	-3.8	4	2.1	2.41597	2.1	0.2	3.8	2.5	2.44725	2.5	1.2	5	5	5	5	2.8	4	3.3	3.62298	3.3	1	2.8	5	5	4	4	3.3	3.62298	3.3	1
788	0	0	-2.26081	-2.4	-4	3.2	1.4	0.222921	-0.9	-3.4	1.8	-0.4	-1.41672	-1.9	-2.6	-1	-3.8	-2.49594	-3.8	-3.8	3.8	1.9	2.45914	1.9	0	4	2.5	2.36588	2.5	1	4.6	4.4	4.57412	4.4	2.2	4.6	4	3.94588	4	1.8	2.2	4.4	4.4	4.6	4.6	4	3.94588	4	1.8
789	-0.2	-0.8	-2.58555	-2.8	-4	3.8	0.2	-0.372607	-1.3	-3.4	5	5	5	5	-1.2	-1	-3.8	-2.45647	-3.8	-3.8	3.8	1.9	2.84178	1.9	0	4	2.5	2.39294	2.5	1	4.8	4.4	4.58415	4.4	2	4.4	4	4.01574	4	2.8	2	4.4	4.4	4.4	4.4	4	4.01574	4	2.8
790	0	0	-2.38331	-2	-4	3.4	0.1	-0.927672	-2.7	-3.2	2.8	0.8	-0.118435	0.1	-3	-1.2	-4	-2.48965	-4	-4	4	2	2.18023	2	0	4	2.5	2.90706	2.5	1	4.8	4.4	4.77971	4.4	1.8	5	5	5	5	2.8	1.8	4.4	4.4	5	5	5	5	5	2.8
791	0	0	-2.81629	-2.8	-4	3	0.1	-0.739379	-2.3	-3.8	4.8	4	3.54788	3.2	-3.8	-1	-4	-2.0603	-4	-4	3.6	1.8	2.28937	1.8	0	4	2.5	3.18235	2.5	1	4.6	3.9	4.02728	3.9	1.2	4.8	4.6	4.6	4.6	2.4	1.2	3.9	3.9	4.8	4.8	4.6	4.6	4.6	2.4
792	-0.2	-0.8	-2.66829	-2.4	-4	3.8	2.2	1.22632	-0.2	-2.6	5	5	5	5	0.2	-1	-4	-2.42706	-4	-4	3.8	2	2.69819	2	0.2	3.8	2.4	2.51895	2.4	1	4.4	3.9	3.55964	3.9	1.8	5	5	5	5	3.4	1.8	3.9	3.9	5	5	5	5	5	3.4
793	0	0	-2.52716	-2	-4	3.6	2.3	1.49702	0.2	-3.2	4	3.6	3.96297	3.4	1.2	-1.2	-4	-2.40905	-4	-4	3.8	1.9	2.17377	1.9	0	4	2.7	3.0866	2.7	1.4	3.8	2.9	3.32988	2.9	1.2	4.6	4.4	4.55806	4.4	3.2	1.2	2.9	2.9	4.6	4.6	4.4	4.55806	4.4	3.2
794	0	0	-2.72224	-2	-4	3.4	3.4	1.05918	-0.1	-3.6	4.4	3.3	3.10118	2.7	-0.6	-1	-3.8	-2.08941	-3.8	-3.8	3.8	2	2.34035	2	0.2	4	2.6	2.87385	2.6	1.2	4	3.1	3.28105	3.1	0.8	4.6	4.1	3.83176	4.1	2	0.8	3.1	3.1	4.6	4.6	4.1	3.83176	4.1	2
795	0	-0.8	-2.94616	-2	-4	3.6	1.3	0.490168	-1.7	-3.8	4.8	4	3.94118	3.2	0.2	-1	-4	-2.88353	-4	-4	4	2.1	1.98322	2.1	0.2	3.8	2.4	2.43176	2.4	1	3.8	2.8	3.41415	2.8	0.8	4.6	4.5	4.5984	4.5	3	0.8	2.8	2.8	4.6	4.6	4.5	4.5984	4.5	3
796	-0.4	-0.6	-2.50309	-3	-3.8	3.8	2.4	0.700294	-0.5	-2.2	3.8	2.6	2.18384	1.1	-3.6	-1	-4	-2.52706	-4	-4	4	2.1	2.3269	2.1	0.2	4	2.5	2.29647	2.5	1	4	3.7	3.79844	3.7	0.8	5	5	5	5	3	0.8	3.7	3.7	5	5	5	5	5	3
797	-0.2	-0.8	-2.36425	-2	-3.6	3.2	0.5	-0.88572	-1.9	-3.8	4	2.8	2.45357	2.2	-3.4	-1	-4	-2.58118	-4	-4	4	2	3.14288	2	0	4	2.6	2.45941	2.6	1.2	4.8	4.4	4.53191	4.4	2.6	4.6	4.1	4.00353	4.1	2.4	2.6	4.4	4.4	4.6	4.6	4.1	4.00353	4.1	2.4
798	-0.2	-0.6	-2.56774	-2.2	-3.8	3.6	1.5	0.14538	-2.1	-3.6	4.8	4.8	4.13582	4	-2.2	-1	-3.8	-2.33765	-3.8	-3.8	4	2.1	2.50794	2.1	0.2	3.8	2.5	2.65493	2.5	1.2	4.8	4.4	4.61135	4.4	1.4	4.8	4.8	4.8	4.8	2	1.4	4.4	4.4	4.8	4.8	4.8	4.8	4.8	2
799	-0.4	-0.8	-2.75061	-2.4	-4	3.8	0.3	0.651115	-1.3	-3.2	4	2.9	2.64471	2.1	0.2	-1.2	-4	-2.55294	-4	-4	4	2.1	2.40908	2.1	0.2	4	2.5	2.11059	2.5	1	4.6	3.8	4.04375	3.8	1.4	4.6	4	3.998	4	1	1.4	3.8	3.8	4.6	4.6	4	3.998	4	1
800	0	0	-3.14213	-2.4	-4	3.8	0	-1.77339	-3.1	-3.8	4.4	3	2.46618	1.6	-1.8	-1.2	-4	-2.80637	-4	-4	4	2.1	2.89532	2.1	0.2	4	2.6	2.46706	2.6	1.2	4.4	4	4.02105	4	2.6	5	5	5	5	1.4	2.6	4	4	5	5	5	5	5	1.4
801	0	0	-2.78709	-2	-4	4	1.8	0.509523	-1.3	-3.6	4.4	3	2.39412	3	-3.2	-1	-4	-2.57294	-4	-4	4	2.1	2.66936	2.1	0.2	4	2.5	2.58706	2.5	1	4.2	3.6	4.01373	3.6	1	3.6	3.1	3.31596	3.1	2.6	1	3.6	3.6	3.6	2.8	3.1	3.31596	3.1	2.6
802	0	-0.8	-2.10496	-2	-4	2.4	0.6	-1.02632	-1.4	-3	5	5	5	5	-0.4	-1	-4	-2.66353	-4	-4	4	2.1	2.87341	2.1	0.2	3.6	2.3	2.71529	2.3	1	4.6	4.4	4.59515	4.4	1.4	5	5	5	5	2.2	1.4	4.4	4.4	5	5	5	5	5	2.2
803	-0.4	-1.4	-2.49398	-2.8	-4	4	1	-0.4376	-2.1	-3.6	4	3.6	3.6479	3.6	-1.2	-1	-3.8	-2.60105	-3.8	-3.8	4	2.1	2.23816	2.1	0.2	4	2.5	2.96706	2.5	1	5	5	5	5	3.2	4.8	4.6	4.63529	4.6	1.8	3.2	5	5	4.8	4.8	4.6	4.63529	4.6	1.8
804	-0.2	0	-2.42201	-2.2	-3.8	3.8	1.3	0.69642	-0.2	-2.8	4.6	4.2	4.40353	4.2	-2	-1	-4	-2.90235	-4	-4	3.8	2.1	2.69834	2.1	0.4	4	2.6	2.00941	2.6	1.2	4	2.7	3.43801	2.7	0.8	3.8	3	3.0162	3	2.2	0.8	2.7	2.7	3.8	3.8	3	3.0162	3	2.2
805	0	0	-2.686	-2	-4	1.8	0.4	0.923286	0	-1.8	5	5	5	5	0.2	-1.2	-3.8	-2.71059	-3.8	-3.8	3.6	2	2.37417	2	0.4	4	2.5	2.53645	2.5	1	4.4	3.8	4.15457	3.8	1.2	4	3.5	3.59832	3.5	2.6	1.2	3.8	3.8	4	4	3.5	3.59832	3.5	2.6
806	-0.2	-0.8	-2.57855	-2.2	-3.6	3.2	2.4	0.429454	0.2	-2.8	3.8	3	2.35044	1.1	-3.4	-1	-4	-2.21529	-4	-4	4	2	2.91196	2	0	3.2	2.3	1.98676	2.3	1.4	4.8	4.4	4.42857	4.4	2.2	4	3.5	3.68714	3.5	2.4	2.2	4.4	4.4	4	3.4	3.5	3.68714	3.5	2.4
807	0	0	-2.69592	-2	-4	3.4	-0.1	-0.522346	-0.8	-3.6	4	3	2.71084	2.3	-3.2	-1.2	-4	-3.06706	-4	-4	3.6	1.8	2.43912	1.8	0	3.8	2.5	2.13176	2.5	1.2	4.2	3.6	3.90547	3.6	0.4	4.4	4	3.89467	4	1.6	0.4	3.6	3.6	4.4	4.4	4	3.89467	4	1.6
808	0	0	-2.71104	-2	-4	3.8	1.3	-0.039439	-0.9	-2.8	5	5	5	5	1.4	-1	-4	-2.52222	-4	-4	4	2.2	2.64877	2.2	0.4	4	2.5	2.6607	2.5	1	4.8	4.5	4.75	4.5	2	4.4	3.5	3.83493	3.5	1.2	2	4.5	4.5	4.4	4.4	3.5	3.83493	3.5	1.2
809	-0.6	-1.6	-2.64246	-2.8	-4	3.2	-0.3	-0.24961	-2.5	-3.2	4.2	2.2	1.90166	0.8	-3.2	-1	-4	-2.27765	-4	-4	3.6	1.8	2.80919	1.8	0	4	2.6	2.97294	2.6	1.2	4.8	4.4	4.68235	4.4	1	5	5	5	5	3.2	1	4.4	4.4	5	5	5	5	5	3.2
810	0	0	-2.59914	-2	-4	3.8	1.4	0.826788	0	-2.6	5	5	5	5	-2.8	-1	-4	-2.42824	-4	-4	3.8	2.2	2.80934	2.2	0.6	4	2.5	2.18118	2.5	1	4.8	4.5	4.48	4.5	2.2	4.4	4.3	4.26667	4.3	2.8	2.2	4.5	4.5	4.4	4.4	4.3	4.26667	4.3	2.8
811	-0.2	-0.8	-2.82887	-2.3	-3.8	3	-0.3	0.0938794	-1.9	-2.8	4.8	4.8	4.23412	4	-1.2	-1.2	-4	-2.79373	-4	-4	3.4	2	1.93832	2	0.6	4	2.5	2.81057	2.5	1	4.8	4.4	4.21154	4.4	3	4.6	4	3.69569	4	2.4	3	4.4	4.4	4.6	4.6	4	3.69569	4	2.4
812	-0.4	-0.6	-2.68048	-2.5	-3.6	4	1.3	-1.11758	-2.2	-3	4.4	4	3.67059	3.6	-2.8	-1.2	-4	-2.81176	-4	-4	4	2	2.32345	2	0	4	2.5	2.58	2.5	1	4.6	3.8	3.83636	3.8	0.4	5	5	5	5	3.2	0.4	3.8	3.8	5	5	5	5	5	3.2
813	0	0	-2.68746	-2.4	-4	3.8	1.6	0.168424	-0.8	-3.8	4	4	3.24941	2.8	-2.6	-1.2	-3.8	-2.56892	-3.8	-3.8	4	2	2.28636	2	0	4	2.5	2.11647	2.5	1	4.8	4.4	4.7625	4.4	1.8	3.8	3	2.62352	3	2.2	1.8	4.4	4.4	3.8	3.8	3	2.62352	3	2.2
814	-0.6	-0.6	-2.57237	-2.2	-3.8	3.8	1.5	-0.430154	-1.5	-3.6	4.8	4	3.80847	3.2	-1	-1	-4	-2.44353	-4	-4	3.8	2	2.83638	2	0.2	4	2.5	2.73529	2.5	1	4.4	3.2	3.94419	3.2	2	5	5	5	5	2.4	2	3.2	3.2	5	5	5	5	5	2.4
815	-0.2	-0.8	-2.73387	-2.8	-4	3.6	1.5	-0.281933	-2.1	-3.6	3.8	3.6	3.71294	3.6	-3.6	-1.2	-3.6	-2.53893	-3.6	-3.6	3.8	2.2	2.15187	2.2	0.6	3.8	2.4	2.41882	2.4	1	4.8	4.8	4.8	4.8	2.2	4.6	4.6	4.6	4.6	3	2.2	4.8	4.8	4.6	4.6	4.6	4.6	4.6	3
816	0	0	-3.00306	-2.4	-4	2.8	0.3	-1.23632	-1.1	-3.6	4	2.9	2.77806	2.3	-0.6	-1	-4	-2.79691	-4	-4	3.8	2.2	2.92033	2.2	0.6	4	2.5	2.11647	2.5	1	4.6	4.3	4.22105	4.3	2.6	4.4	3.9	4.04304	3.9	2.6	2.6	4.3	4.3	4.4	4.4	3.9	4.04304	3.9	2.6
817	0	0	-2.9835	-2	-4	1.6	0.2	0.0949608	-1.6	-3.4	3.6	1.7	1.57232	1	-1.8	-1	-3.8	-2.06	-3.8	-3.8	4	2.1	2.35878	2.1	0.2	3.8	2.4	2.16845	2.4	1	2.8	1.6	2.40881	1.6	0.4	4.8	4.6	4.42353	4.6	3.6	0.4	1.6	1.6	4.8	4.8	4.6	4.42353	4.6	3.6
818	-0.4	-1.6	-2.69666	-2.8	-4	3.6	0.2	-0.0414691	-1.3	-3.2	4.6	4.6	4.22485	3.9	-1.2	-1	-4	-1.96353	-4	-4	3.8	2.1	2.7421	2.1	0.4	4	2.5	2.62118	2.5	1	4.8	4.4	4.62963	4.4	0.6	4.4	4	4.25201	4	2.6	0.6	4.4	4.4	4.4	4.4	4	4.25201	4	2.6
819	0	0	-2.53635	-2.1	-3.6	3.4	0.8	-0.530767	-1.4	-3.4	4	3.4	3.05202	2.7	-3.8	-1	-4	-2.13765	-4	-4	4	2	3.03495	2	0	4	2.6	2.82824	2.6	1.2	4.8	4.4	4.65714	4.4	1.8	4.8	4.5	4.23636	4.5	2.8	1.8	4.4	4.4	4.8	4.8	4.5	4.23636	4.5	2.8
820	-0.2	-0.8	-2.30016	-3.1	-3.8	3.8	1.1	0.52737	-0.5	-3.2	4.2	2.6	1.74175	0.3	-3.6	-1	-4	-2.16353	-4	-4	3.4	2	2.41051	2	0.6	3.8	2.5	2.79529	2.5	1.2	4	3.6	3.56689	3.6	1	3.4	3.4	3.4	3.4	1.2	1	3.6	3.6	3.4	3.2	3.4	3.4	3.4	1.2
821	0	-0.8	-2.26095	-2	-4	3.2	1.8	0.108647	-0.8	-2.4	4.4	3	2.75533	2.3	-1.2	-1.2	-3.6	-2.67234	-3.6	-3.6	4	2.4	2.8862	2.4	0.8	4	2.6	2.77176	2.6	1.2	5	5	5	5	2.6	4.4	3.9	3.94	3.9	3.4	2.6	5	5	4.4	4.4	3.9	3.94	3.9	3.4
822	-0.8	-1.2	-2.43642	-2.3	-3.4	3.8	2.3	1.02093	-0.3	-2.4	4.6	4	4.08353	3.4	-3.2	-1.2	-3.8	-2.98784	-3.8	-3.8	3.8	1.9	2.53369	1.9	0	3.8	2.4	2.55196	2.4	1	4.8	4.5	4.70118	4.5	2.6	4.6	4.4	4.36667	4.4	1	2.6	4.5	4.5	4.6	4.6	4.4	4.36667	4.4	1
823	-1	-0.8	-2.51101	-2.8	-4	3.6	0.8	-0.262352	-1.3	-3.2	3.8	3.4	3.60706	3.4	-3	-1	-3.8	-2.3766	-3.8	-3.8	4	2	2.58335	2	0	4	2.5	2.70235	2.5	1	5	5	5	5	2.4	4.6	4.5	4.404	4.5	2.2	2.4	5	5	4.6	4.6	4.5	4.404	4.5	2.2
824	0	0	-2.45736	-1.9	-3.8	3.8	1.3	0.482366	-1.6	-2.8	4.4	3	2.29312	1.4	-3	-1.2	-4	-3.03758	-4	-4	4	2	2.38147	2	0	4	2.5	2.76118	2.5	1	5	5	5	5	1.8	4.4	4.1	3.93922	4.1	3.8	1.8	5	5	4.4	4.4	4.1	3.93922	4.1	3.8
825	0	0	-2.43119	-1.9	-3.8	3.8	0.9	0.691176	-1.4	-3.4	2.4	1.1	-0.00640312	0.4	-2	-1.4	-4	-2.21406	-4	-4	3.8	1.9	2.80731	1.9	0	4	2.5	2.70118	2.5	1	4.4	3.6	3.66585	3.6	0.8	5	5	5	5	3	0.8	3.6	3.6	5	5	5	5	5	3
826	0	0	-2.7657	-2.4	-4	3.6	2.5	1.35383	-0.2	-3.4	4.4	3.1	2.28824	2.5	-0.2	-1	-4	-2.44834	-4	-4	4	2	2.4008	2	0	4	2.5	2.93294	2.5	1	4.4	3.2	3.61812	3.2	1.6	4.8	4.5	4.7234	4.5	2.2	1.6	3.2	3.2	4.8	4.8	4.5	4.7234	4.5	2.2
827	0	0	-2.15777	-2	-4	4	1.7	-0.0998496	-2.2	-3.8	4.2	4.2	4.13514	3.8	-0.8	-1	-4	-2.56174	-4	-4	4	2.2	2.23038	2.2	0.4	3.8	2.5	2.66941	2.5	1.2	4.6	3.9	4.12238	3.9	1.2	4.2	3.8	3.57912	3.8	2.2	1.2	3.9	3.9	4.2	4.2	3.8	3.57912	3.8	2.2
828	0	0	-2.37111	-2.2	-3.6	3.4	0.5	-0.923687	-2.6	-3.8	4.8	4.3	4.58214	4.3	-3.4	-1.2	-3.6	-2.27169	-3.6	-3.6	3.4	1.8	2.48849	1.8	0.2	4	2.5	3.09668	2.5	1	4.6	4.3	4.53846	4.3	1.4	3.8	3.4	3.60333	3.4	2.6	1.4	4.3	4.3	3.8	3.8	3.4	3.60333	3.4	2.6
829	0	0	-2.52094	-2	-4	3.6	1.6	0.412254	-0.8	-3.6	4.2	4.1	4.2	4.1	-0.4	-1	-3.8	-2.62941	-3.8	-3.8	3.4	2	1.98081	2	0.6	3.8	2.4	2.35882	2.4	1	5	5	5	5	1.4	4.2	3.6	3.52963	3.6	3	1.4	5	5	4.2	4.2	3.6	3.52963	3.6	3
830	-0.2	-0.8	-2.28866	-2.4	-4	3	1.8	-0.255817	-1.4	-3.8	4.2	2.4	2.7945	2.4	-1	-1	-4	-2.55647	-4	-4	3.4	2	2.37134	2	0.6	3.8	2.5	2.31961	2.5	1.2	3.6	2.8	2.83214	2.8	2	4.4	3.9	3.86868	3.9	1.8	2	2.8	2.8	4.4	4.4	3.9	3.86868	3.9	1.8
831	0	0	-2.69552	-1.9	-3.8	3	-0.1	-1.25142	-1.5	-3.2	4.4	4.2	3.35412	3.4	-1.2	-1	-4	-2.35882	-4	-4	3.8	1.9	2.28317	1.9	0	4	2.5	2.45647	2.5	1	4.6	3.9	4.33532	3.9	0.4	5	5	5	5	1.8	0.4	3.9	3.9	5	5	5	5	5	1.8
832	0	0	-2.44762	-2	-4	3.4	1.4	0.531765	-1.6	-3.6	4.4	4.4	4.00941	4	-3.2	-1	-3.8	-2.10525	-3.8	-3.8	3.8	1.9	2.58831	1.9	0	4	2.6	2.64764	2.6	1.2	5	5	5	5	3.8	4.8	4.5	4.632	4.5	1.2	3.8	5	5	4.8	4.8	4.5	4.632	4.5	1.2
833	0	-0.8	-2.62104	-2	-4	3.8	2.3	1.85126	-0.8	-3.8	4.6	3	2.69059	1.4	-1.8	-1	-4	-2.69059	-4	-4	3.6	1.8	2.27858	1.8	0	3.8	2.4	2.3224	2.4	1	3.6	2.5	2.46753	2.5	1.4	4.4	4	4.14201	4	2.8	1.4	2.5	2.5	4.4	4.4	4	4.14201	4	2.8
834	-0.2	0	-2.78376	-2.4	-4	2.6	1.9	0.676462	-0.7	-4	4.6	4.6	4.17126	3.9	-0.2	-1	-4	-2.65412	-4	-4	4	2.1	1.91218	2.1	0.2	4	2.5	2.48353	2.5	1	3.8	3.4	3.73333	3.4	1.4	4.4	4.1	3.88605	4.1	2	1.4	3.4	3.4	4.4	4.4	4.1	3.88605	4.1	2
835	-0.2	-0.8	-2.45124	-2.2	-3.6	3.6	2	1.54824	0.6	-2.4	3.2	3.2	2.76162	2.4	-1.4	-1.2	-4	-2.59294	-4	-4	4	2	2.8766	2	0	4	2.5	2.41294	2.5	1	4.4	3.4	3.3114	3.4	0.6	4.4	4.1	4.11579	4.1	2.4	0.6	3.4	3.4	4.4	4.4	4.1	4.11579	4.1	2.4
836	-0.2	-0.8	-3.20759	-2.4	-4	3	1.8	0.545857	-0.9	-3.4	4.6	4.6	4.15781	4	-3.6	-1	-4	-2.62235	-4	-4	4	2	2.73218	2	0	3.8	2.4	2.51429	2.4	1	4.4	4	4.09184	4	1	4.8	4.5	4.38	4.5	2.6	1	4	4	4.8	4.8	4.5	4.38	4.5	2.6
837	0	0	-2.92957	-2	-4	3.6	1.3	-0.757646	-1.7	-3.8	4.8	4.1	4.06	4.1	-1.4	-1	-4	-2.09882	-4	-4	4	2	2.6634	2	0	4	2.5	2.44588	2.5	1	3.8	3.4	3.79798	3.4	1.4	4.2	3.3	3.44274	3.3	2.4	1.4	3.4	3.4	4.2	4.2	3.3	3.44274	3.3	2.4
838	0	0	-1.84211	-1.5	-3	3.6	0.1	-2.26859	-2.7	-3.4	4.2	2.8	2.99755	2.1	-2	-1	-3.8	-2.25882	-3.8	-3.8	4	2.1	2.36825	2.1	0.2	3.6	2.3	2.59917	2.3	1	5	5	5	5	1.6	4.4	4.4	4.4	4.4	2.8	1.6	5	5	4.4	4.4	4.4	4.4	4.4	2.8
839	-0.2	-0.8	-2.98242	-2.8	-4	4	2.8	1.42324	-0.1	-3.2	4.4	3.1	2.87916	3.1	-3	-1	-4	-2.27069	-4	-4	3.8	2.1	2.65189	2.1	0.4	3.8	2.6	2.70223	2.6	1.4	4.2	4	4.19	4	2.4	4.4	4	4.1792	4	2	2.4	4	4	4.4	4.4	4	4.1792	4	2
840	-0.2	-1.6	-2.4503	-2.4	-4	3.4	1.7	0.124949	-0.9	-3.2	4.4	3.4	3.06575	2.1	-1	-1	-3.8	-2.66471	-3.8	-3.8	3.8	1.9	2.64106	1.9	0	3.8	2.4	2.75412	2.4	1	4.4	4.2	4.24762	4.2	1.8	4.8	4.6	4.76667	4.6	3.6	1.8	4.2	4.2	4.8	4.8	4.6	4.76667	4.6	3.6
841	-0.2	-0.6	-3.18769	-2.8	-4	2.6	-0.1	-0.541943	-1.4	-3.4	4.8	4	3.28743	3.2	-3	-1	-4	-2.7086	-4	-4	4	2.1	3.02445	2.1	0.2	4	2.5	2.40118	2.5	1	4.4	4.3	4.22258	4.3	1.8	5	5	5	5	2.8	1.8	4.3	4.3	5	5	5	5	5	2.8
842	-0.8	-0.8	-2.33724	-2.6	-3.8	3.6	0.6	-0.889403	-2.4	-3.6	4.6	4.6	4.06061	3.9	-4	-1.6	-4	-2.56989	-4	-4	3.8	1.9	2.35533	1.9	0	4	2.6	2.34588	2.6	1.2	4.2	3.9	4.19641	3.9	2.6	4.6	4.4	4.26667	4.4	1.8	2.6	3.9	3.9	4.6	4.6	4.4	4.26667	4.4	1.8
843	0	0	-2.179	-2	-3.4	2.6	0.3	1.08588	-0.5	-3	4.4	4.4	4.23529	3.9	0	-1	-4	-3.28704	-4	-4	4	2	2.80261	2	0	4	2.5	2.34941	2.5	1	4.6	4.4	4.41667	4.4	0.6	4.6	4.4	4.46667	4.4	1.6	0.6	4.4	4.4	4.6	4.6	4.4	4.46667	4.4	1.6
844	0	0	-1.69807	-1.9	-3.8	3.6	3.1	1.90982	-0.1	-3.8	4.8	4.2	3.70857	3.6	-0.4	-1	-3.4	-2.25412	-3.4	-3.4	4	2.1	1.86596	2.1	0.2	3.6	2.3	2.28169	2.3	1	4.6	4	3.99326	4	1.6	4.8	4.5	4.42222	4.5	2.6	1.6	4	4	4.8	4.8	4.5	4.42222	4.5	2.6
845	-0.6	-0.8	-2.31988	-2.3	-3.8	3.8	1.8	1.3642	-0.6	-3.4	4.8	4	3.92588	3.2	-0.2	-1.4	-3.8	-3.16457	-3.8	-3.8	4	2	2.05885	2	0	4	2.5	3.0104	2.5	1	5	5	5	5	2.4	4.6	4.4	4.29941	4.4	2.4	2.4	5	5	4.6	4.6	4.4	4.29941	4.4	2.4
846	0	-0.8	-2.37681	-2.4	-4	3.8	1.7	1.49994	-0.5	-3.2	4.6	4.3	4.31463	4.3	-1.2	-1	-4	-2.61059	-4	-4	4	2.1	2.62636	2.1	0.2	4	2.6	2.31765	2.6	1.2	4.6	4.3	4.4	4.3	2	4.6	4.4	4.24314	4.4	2.8	2	4.3	4.3	4.6	4.6	4.4	4.24314	4.4	2.8
847	-0.4	-1.6	-3.1789	-3.2	-4	4	1.1	-0.316842	-2.6	-3.4	4	3.6	3.69494	3.6	-1.4	-1.8	-3.8	-2.84202	-3.8	-3.8	3.6	1.8	2.09538	1.8	0	4	2.5	2.02588	2.5	1	4.6	4	4.33148	4	2.4	4.6	4.4	4.33237	4.4	1.8	2.4	4	4	4.6	4.6	4.4	4.33237	4.4	1.8
848	-0.2	0	-2.84029	-2.4	-4	3.6	1.5	-0.346029	-0.1	-3.8	4	1.9	1.54148	0.5	-2.4	-1.4	-4	-2.26073	-4	-4	4	2	2.64223	2	0	4	2.5	2.53882	2.5	1	4	3.8	3.93333	3.8	1.4	4.8	4.5	4.59704	4.5	3.6	1.4	3.8	3.8	4.8	4.8	4.5	4.59704	4.5	3.6
849	-0.2	-0.8	-2.43754	-2.4	-4	3.6	2.2	0.988499	-1.4	-3.6	4.6	4.1	3.98235	3.6	-1.6	-1	-3.8	-2.85832	-3.8	-3.8	3.6	1.8	2.47692	1.8	0	3.8	2.5	2.31647	2.5	1.2	4.4	3.7	3.95926	3.7	0.4	4.6	4.6	4.6	4.6	2.2	0.4	3.7	3.7	4.6	4.6	4.6	4.6	4.6	2.2
850	-0.4	-0.8	-2.34057	-2.2	-3.6	3.6	0.1	-1.10819	-3.4	-3.4	5	5	5	5	-1.4	-1.6	-3.8	-2.82504	-3.8	-3.8	4	2	2.56227	2	0	4	2.5	2.84388	2.5	1	4.8	4.4	4.8	4.4	1.4	4.6	4.4	4.36471	4.4	1.8	1.4	4.4	4.4	4.6	4.6	4.4	4.36471	4.4	1.8
[truncated: 9,150 more rows]
[truncated: 5 more columns]
